# Supplementary material for: Long noncoding RNAs in neuronal-glial fate specification and oligodendrocyte lineage maturation
Source: BMC Neurosci. 2010 Feb 5;11:14. doi: 10.1186/1471-2202-11-14 (PMC2829031; doi:10.1186/1471-2202-11-14)
Supplement: Additional file 1 — Expression of mRNAs according to microarray analysis at different stages of oligodendrocyte and neuronal differentiation. Abbreviations are: bipotent progenitor cells, N/OP; GABAergic neurons, GABAN; oligodendrocyte progenitors, OLP; post-mitotic oligodendrocytes, PMO; myelinating oligodendrocytes: MYO). Probe IDs for targeted mRNA may be queried in the NRED database [102]. Information for targeted mRNAs shown includes Accession IDs, UniGene Common Name and Symbol and M-statistic, Fold Change, A- and B-statistic as calculated from microarray analysis. [file 1471-2202-11-14-S1.XLS]

## Sheet: NOP
Additional File 1: Expression of mRNAs according to microarray analysis at different stages of oligodendrocyte and neuronal differentiation (bipotent progenitor cells, N/OP; GABAergic neurons, GABAN; oligodendrocyte progenitors, OLP; post-mitotic oligodendrocytes, PMO; myelinating oligodendrocytes: MYO). Probe IDs for mRNAs that may be queried in the NRED database (Dinger et al., Nucleic Acids Re…
Probe ID	Target Accession ID	Target UniGene Name	Target UniGene Symbol	M-Value	Fold Change	A-Value	B-Statistic
CGEN_MOUSE_3005886_1	AF326230, NM_031185, AB051563, BC043939, AB070853, BC042461, BC071185, AF326228, AB020886, AB025278, AB070852	A kinase (PRKA) anchor protein (gravin) 12	Akap12	1.07239	2.10291	8.06905	1.34295
CGEN_MOUSE_3004138_1	BC053740, AJ132771, AK132551, NM_013733, AK161016, AK034839	Chromatin assembly factor 1, subunit A (p150)	Chaf1a	0.86983	1.82745	7.78007	4.40857
CGEN_MOUSE_EXT_3105368_1	NM_015590, AK078828, NM_001078129, BC080676, AK169111, NM_182679, BC002265, AK017310, NM_001024979, BC019490, NM_025663, AK011617, AK018306	G patch domain containing 4	Gpatch4	0.863733	1.81974	6.91259	5.87334
CGEN_MOUSE_3004665_1	BC046977, NM_005452, AK009209, NM_001093647, AK186164, BC026431, NM_020603, AK145068, AK178374, BC013527, NM_212491, NM_001015564	WD repeat domain 46	Wdr46	0.836869	1.78617	8.05268	7.64857
CGEN_MOUSE_3001829_1	AK167836, BC002045, U28656, NM_007918, AK169979, AK170031, RP_041129_01_B11, AK013033	Eukaryotic translation initiation factor 4E binding protein 1	Eif4ebp1	0.810411	1.75371	7.72878	2.45889
CGEN_MOUSE_3000456_1	NM_009634, AK170216, AK051111, AK171725, AK152092, AK049372, AK166019, NM_000026, BC020187, AK168906, U20225, NM_001102377	Adenylosuccinate lyase 1	Adsl	0.765204	1.69961	8.17348	3.07361
CGEN_MOUSE_EXT_3104644_1	AK170746, NM_175245, AK151819, AK010788, AK087564, AK150268, BC038168, AK160911, AK082817, AK151232, AK169036, AK168114, BC098481, AK151358, AK165605	RIKEN cDNA 2410129H14 gene	2410129H14Rik	0.755266	1.68794	7.31473	1.21768
CGEN_MOUSE_3004025_1	AK166681, NM_010880, AK165167, AK161597, NM_205265, AK029128, NM_005381, AK050958, AK028681, AK088402, NM_001003839, AK031606, AK083307, NM_001076652, AF318184, BC005460, AK163275, AK168623, AK168579, NM_001088088, AK161706, NM_012749, AK144894	Nucleolin	Ncl	0.7429	1.67354	9.46411	4.62112
CGEN_MOUSE_EXT_3112046_1	BC039925, AK076091, NM_026195, AK012074, AK010611	5-aminoimidazole-4-carboxamide ribonucleotide formyltransferase/IMP cyclohydrolase	Atic	0.723188	1.65083	8.47541	5.57627
CGEN_MOUSE_EXT_3114431_1	RP_060215_02_B04, BC019407, AK155219, NM_001106065, NM_029865, AK020528, AK163762, NM_024578	Occludin/ELL domain containing 1	Ocel1	0.716504	1.6432	7.83107	3.27198
CGEN_MOUSE_EXT_3111981_1	NM_001075629, BC051174, NM_001005804, NM_001087030, RP_050210_02_F12, AK132395, NM_200460, AF352788, NM_029620, AK010249, NM_001030181, NM_013363	Procollagen C-endopeptidase enhancer 2	Pcolce2	0.702595	1.62743	6.8699	1.30286
CGEN_MOUSE_3005220_1	AB025582, AK165807, BC005628, BC003489, NM_130889	Acidic nuclear phosphoprotein 32 family, member B	Anp32b	0.682629	1.60506	8.33325	4.65141
CGEN_MOUSE_3001516_1	AK133826, AK033196, NM_001086540, BC090645, AK088558, NM_001006243, D26090, AK187287, NM_178436, NM_006739, AK198449, NM_008566, AK051795, NM_001106170, BC094416, NM_001087424, NM_001075290, NM_079584	Minichromosome maintenance deficient 5, cell division cycle 46 (S. cerevisiae)	Mcm5	0.679297	1.60136	7.99569	4.12139
CGEN_MOUSE_3000664_1	AF033664, NM_013448, AK166955, AK135668, NM_182648	Bromodomain adjacent to zinc finger domain 1A	Baz1a	0.655221	1.57486	7.72978	1.41699
CGEN_MOUSE_3006483_1	AF162777, BC023127, AK157822, NM_018790	Activity regulated cytoskeletal-associated protein	Arc	0.642285	1.5608	6.33993	2.01267
CGEN_MOUSE_3000591_1	NM_011677, NM_001040691, Y08975, X99018, AK168785, U55041, BC052853, AK168709, BC011039, AK146178, BC004037	Uracil DNA glycosylase	Ung	0.631389	1.54906	7.29351	2.09692
CGEN_MOUSE_3003592_1	RP_060215_02_D09, AK160226, NM_213748, NM_001092738, NM_011618, NM_003283, NM_174474, AK003317, U92884, AF020946, AJ131711, U92883	Troponin T1, skeletal, slow	Tnnt1	0.619773	1.53663	6.49259	2.17468
CGEN_MOUSE_3001832_1	BC059237, NM_019553, BC060220, BC043655	DEAD (Asp-Glu-Ala-Asp) box polypeptide 21	Ddx21	0.614973	1.53153	7.93878	2.6867
CGEN_MOUSE_EXT_3110686_1	NM_025310, NM_132871, BC012281, NM_065254, NM_017647, AK031514, NM_001012014, AK145490, NM_001030925, NM_001075362, AK004996, NM_065255, NM_001027464	FtsJ homolog 3 (E. coli)	Ftsj3	0.609953	1.52621	8.21786	2.11992
CGEN_MOUSE_EXT_3105066_1	BC009087, NM_133888, AK154599, AK166253, AK136602, AK004242, NM_001025737	Sphingomyelin phosphodiesterase, acid-like 3B	Smpdl3b	0.59635	1.51189	6.98963	1.46673
CGEN_MOUSE_EXT_3111212_1	BC021752, AK010250, NM_014046, AK076033, AB049954, NM_025878, NM_001040115, NM_001038524, NM_212534, AK166597, AK076044, RP_041214_01_H03, AK167067, AK168140, AK002554, NM_001105165, AK088540	Mitochondrial ribosomal protein S18B	Mrps18b	0.59431	1.50975	8.21341	3.85996
CGEN_MOUSE_3003617_1	NM_001002316, BC069962, NM_001091815, NM_001014157, AK011491, NM_032860, RP_050324_04_D12, NM_001075326, BC067062, U01139, NM_181470	LTV1 homolog (S. cerevisiae)	Ltv1	0.585619	1.50068	7.40126	1.82579
CGEN_MOUSE_EXT_3110685_1	AK048475, AK167267, AK159367, AK150207, BC125303, AK011219, NM_025994, AK007560, AK169409	EF hand domain containing 2	Efhd2	0.58292	1.49788	7.17207	2.32321
CGEN_MOUSE_3004775_1	BC049086, NM_001096348, NM_001045068, NM_001085661, AK007904, AK160751, AK147345, NM_214088, NM_204213, M86182, AK168954, CT010207, NM_001076372, M83749, NM_022267, NM_001759, RP_Baylor_102668, NM_001089445, RPS_Baylor_36962, AK077367, NM_009829, AK011412	Cyclin D2	Ccnd2	0.581396	1.4963	10.9628	2.42356
CGEN_MOUSE_EXT_3111222_1	NM_001043423, AK076895, AK015901, NM_177987, NM_001111988, AK146587, NM_006088, NM_001086203, NM_213490, NM_001111847, NM_001043500, NM_001043422, NM_198809, NM_001057986, NM_001006894, NM_146116, NM_123801, NM_001052541, AK194925, NM_122291, NM_001080860, NM_001064869, NM_001022572, NM_001087257, NM_205445, NM_001086046, NM_208980, NM_001037410, NM_101856, NM_001037268, NM_128508, NM_001043499, …	CDNA sequence BC061039, Tubulin, beta 2c	BC061039, Tubb2c	0.577024	1.49177	11.2519	3.10429
CGEN_MOUSE_EXT_3112600_1	NM_001009646, BC011191, NM_133686, AK010602, AK019119, RP_050927_02_H05, NM_001035446, NM_001093324, NM_014298	Quinolinate phosphoribosyltransferase	Qprt	0.574878	1.48955	6.94973	1.02595
CGEN_MOUSE_EXT_3111837_1	AK013903, BC012491	Ribosomal protein S9	Rps9	0.567166	1.48161	7.60132	1.45888
CGEN_MOUSE_EXT_3104124_1	AK013204, AK013217, AK010658, AK007616, NM_001040506, NM_199762, AK087997, RP_050111_01_C06, BC006787, AK169088, NM_026041, NM_001009702, AK029287	Ribosomal RNA processing 15 homolog (S. cerevisiae)	Rrp15	0.543847	1.45785	7.93221	2.16288
CGEN_MOUSE_EXT_3112145_1	RP_050208_01_H02, NM_001035034, NM_025465, BC034844, BC016246, AK007637, AK009167, AK011532	RIKEN cDNA 1810029B16 gene	1810029B16Rik	0.542908	1.45691	7.06513	3.50803
CGEN_MOUSE_EXT_3114303_1	AK133590, NM_027446, BC039631, NM_001106975, BC051078, NM_001006058, AK017533, AK163493, RP_060117_01_A01	RIKEN cDNA 5730409G15 gene	5730409G15Rik	0.53675	1.4507	7.74339	1.80528
NCRNA_0181	BC005724, BC012700, AK008909, RP_041018_01_A08, NM_009372, AK160193	TG interacting factor 1	Tgif1	0.527124	1.44105	7.87713	2.95181
CGEN_MOUSE_3004847_1	BC021755, NM_014377, NM_053776, AK167991, NM_009584, NM_141027, BC052027, NM_212811, D63784, AK131964, U53208, NM_001075337	DnaJ (Hsp40) homolog, subfamily C, member 2	Dnajc2	0.508355	1.42243	6.95631	2.91091
CGEN_MOUSE_3004595_1	U89422, NM_166312, NM_211215, NM_166311, AK153368, AK152375, X78683, NM_001092833, AK135729, NM_001065860, AK151952, NM_001046861, NM_199681, AK011107, NM_001103902, AK090088, NM_007531, AY319418, NM_001046198, NM_143773, NM_001103903, NM_062849, AK132052, NM_001013035, NM_001059541, NM_001103901, NM_007273, NM_001023134, NM_001111497, NM_001080885, NM_209308, AK002334, AK132058, NM_001058388, NM…	Prohibitin 2	Phb2	0.506785	1.42088	9.3223	2.43727
CGEN_MOUSE_EXT_3106253_1	BC052445, NM_025832, NM_024561, NM_200646, NM_057175, NM_203321, AK028432, NM_133156, AK007755, AK005056, AK152498	NMDA receptor regulated 1-like	Narg1l	0.506018	1.42013	7.71268	1.98989
CGEN_MOUSE_EXT_3112226_1	AK153916, BC057208, NM_001009673, NM_172422, AK084971, AK167714, AK035322, NM_014929, BC008271, AK148224, AK166378, BC080813	FAST kinase domains 2	Fastkd2	0.50209	1.41626	7.6376	2.61802
CGEN_MOUSE_EXT_3112063_1	NM_005968, NM_001030932, AK011521, BC054785, BC035525, AK133911, NM_053876, AK168347, AK163866, RP_050503_02_A06, AK171892, NM_029804, AK145343, AK159848, BC017539, AK166670, BC065172, NM_031203, NM_001109911, AK169101, AK220299, AK188117, BC005758	Heterogeneous nuclear ribonucleoprotein M	Hnrpm	0.49913	1.41336	10.1088	1.06517
CGEN_MOUSE_EXT_3108889_1	NM_006392, AK077795, AK146243, NM_112122, AK139924, BC021355, NM_104489, AK009799, NM_208613, AK013528, NM_001031388, NM_201217, NM_001033622, NM_024193, NM_001021276, AK011744, AK154024, AK030730, NM_001025732, BC002231, NM_073259, NM_142783, NM_001088682, AK150258, NM_001056657, AK037405	Nucleolar protein 5A	Nol5a	0.498173	1.41242	8.69256	2.59511
CGEN_MOUSE_EXT_3113758_1	NM_138747, BC007151, AK156568, RP_040810_02_B08, AK195849, BC004733, AK079914, AK154006	Nucleolar protein 1	Nol1	0.491493	1.4059	7.5585	2.33306
CGEN_MOUSE_EXT_3103952_1	AK088667, NM_001013569, BC003842, AK034772, NM_204036, AK166283, NM_001092384, NM_001107682, NM_001075420, NM_015938, NM_133787, AK145248	NMD3 homolog (S. cerevisiae)	Nmd3	0.490573	1.405	8.81826	3.00951
CGEN_MOUSE_3002664_1	AK036812, BC043326, AK088727, AK078407, AK016771, AB041663, NM_023731, AK078455, RP_050303_01_A03	Coiled-coil domain containing 86	Ccdc86	0.487067	1.40159	7.54959	2.72061
NCRNA_2140	AK016221, AK012028, AK003402, AK150520, BC011499, BC019778, RP_050921_01_C12, AK051597, NM_026352, AK013919, AK142413, AK151091	Peptidylprolyl isomerase D (cyclophilin D)	Ppid	0.485496	1.40007	9.38749	1.8033
CGEN_MOUSE_EXT_3105699_1	AK014008, NM_175804, AK148880, BC108408, X74134, NM_131186, NM_131180, BC048695, RP_Baylor_102760, NM_001100207, NM_001101759, NM_031130, NM_200592, NM_005654, NM_010151, NM_001094481, U07625, NM_001078205, NM_001090366	Nuclear receptor subfamily 2, group F, member 1	Nr2f1	0.483356	1.39799	8.25123	2.80005
CGEN_MOUSE_EXT_3112299_1	AK078389, NM_001076032, BC030039, NM_001016962, NM_026393, NM_020677, AK146521, AK012340, RP_050118_02_H10	NmrA-like family domain containing 1	Nmral1	0.481504	1.3962	8.5208	1.98415
CGEN_MOUSE_3000438_1	AK166976, AK006763, NM_001625, BC008610, AK168148, NM_173889, NM_001086763, NM_001033966, NM_013411, NM_212596, NM_079112, AK167797, NM_030986, NM_001004791, NM_066329, AK077519, AK050133, AK010936, NM_001019117, AK168056, AK010951, AB020202, NM_016895, NM_001033967	Adenylate kinase 2	Ak2	0.473121	1.38811	8.8291	2.48251
CGEN_MOUSE_3003029_1	NM_201315, BC003300, NM_132829, AK137233, NM_001070532, NM_067378, NM_007189, NM_005692, AF213382, NM_001109666, NM_001046869, NM_167458, NM_001046136, AK147937, NM_001086598, NM_125472, NM_013853, AK087990, NM_001006562, NM_001069063, AK209085, AK151545	ATP-binding cassette, sub-family F (GCN20), member 2	Abcf2	0.450381	1.3664	8.87832	1.47699
CGEN_MOUSE_3002574_1	NM_006335, NM_001031026, AK003129, AK003114, NM_019351, AF106620, BC098216, BC010830, NM_011590	Translocase of inner mitochondrial membrane 17a	Timm17a	0.450329	1.36635	8.82065	1.48286
CGEN_MOUSE_EXT_3109472_1	NM_138847, AK003739, NM_117668, AK014290, AK006057, NM_001093060, NM_001103042, NM_016101, NM_025391, NM_001020590, NM_001048071, BC003972	Nuclear import 7 homolog (S. cerevisiae)	Nip7	0.44837	1.3645	8.34949	1.44756
CGEN_MOUSE_EXT_3110640_1	BC024937, NM_139693, NM_200716, NM_001001645, NM_016145, NM_001046010, AK010893, BC089623, NM_062880, NM_001105947, NM_001001493, BC091742, AK147129, BC056474	CDNA sequence BC056474	BC056474	0.431752	1.34887	8.65274	1.20391
CGEN_MOUSE_3000731_1	NM_010817, M64641, AK146128	Proteasome (prosome, macropain) 26S subunit, non-ATPase, 7	Psmd7	0.428975	1.34628	8.80155	1.20708
CGEN_MOUSE_EXT_3112155_1	AK158977, BC024640, NM_027236, AK168598, AK031807, AK168253, AK083659, AK008070, AK168102, AK153194	RIKEN cDNA 2010003J03 gene	2010003J03Rik	0.425261	1.34282	8.22406	1.16571
CGEN_MOUSE_3002076_1	AK155791, NM_020004, BC011088, AK155842, NM_204329, AK154866, NM_021078, NM_001038010, BC051952, AK155347, AK186107, AK158079, BC063752, AK147042, AK145205, AF254441, BC060050, AK150225, NM_001107050, NM_001045034, AK179662	GCN5 general control of amino acid synthesis-like 2 (yeast)	Gcn5l2	0.383615	1.30461	8.04948	1.11475
CGEN_MOUSE_EXT_3105333_1	AK007324, AF349950, NM_199083, AK009146, NM_001104783, NM_183085, AK009896, AK017153, NM_200548, BC020037, NM_020143, NM_001085973, NM_001005132, NM_025443, AK165942, NM_134543, RP_040831_01_F05, AK168177, AK146152, NM_001079490	Partner of NOB1 homolog (S. cerevisiae)	Pno1	0.375897	1.29765	8.52771	1.22906
CGEN_MOUSE_EXT_3108477_1	AK220141, NM_003130, NM_200373, AK146071, NM_198901, AK008970, NM_001080865, NM_001016667, NM_025618, AK168900, AK134747, RP_051012_03_C12, AK008404, AK168572, AK168792, BC065790, NM_001095888, AK146911, AK008783, NM_001075350, NM_001097890	Sorcin	Sri	-0.392273	0.761928	9.66136	1.11644
CGEN_MOUSE_3006074_1	DQ666696, AF037260, BC052421, AK087965, NM_016788, BC034265, BC031168	Tyrosine kinase, non-receptor, 2	Tnk2	-0.392905	0.761595	7.58416	1.40836
CGEN_MOUSE_3003152_1	NM_174505, AK171515, RP_040826_01_B03, NM_001019660, NM_013477, BC011075, NM_001011927, U13840, NM_059114, NM_199620, NM_004691, NM_001086731, U21549, AB088408, AK133921, NM_001008455, NM_204031, NM_001017310, AK083372, NM_001046964, NM_130724	ATPase, H+ transporting, lysosomal V0 subunit D1	Atp6v0d1	-0.412158	0.751498	9.03156	1.16519
CGEN_MOUSE_EXT_3110879_1	NM_032601, BC038157, AK003511, NM_001106341, NM_028626, NM_001097471, RP_050120_02_A04	Methylmalonyl CoA epimerase	Mcee	-0.415135	0.749949	7.7342	1.17217
CGEN_MOUSE_3005097_1	D78572, NM_008377, AK133771	Leucine-rich repeats and immunoglobulin-like domains 1	Lrig1	-0.431409	0.741537	8.91367	1.83344
CGEN_MOUSE_EXT_3112446_1	NM_025917, NM_001075584, AK165639, NM_029768, NM_001030939, AK008661, BC075695, AK008573, AF353245, RP_050120_02_C02, AY842453, BC025086, NM_001096690, AK003385, AK003257, BC038519, AK160726, AK012490, NM_200324, NM_018467, AK017484	RIKEN cDNA 2010315L10 gene	Use1	-0.442841	0.735684	9.52625	1.1397
CGEN_MOUSE_3004062_1	RP_040916_01_E04, BC014736, AK133629, NM_007694, AK077489, AK133739, X51429, X53028, AK077487, RP_050725_01_H10, AK133786, NM_012526, AK158857	Chromogranin B	Chgb	-0.443256	0.735473	7.75199	1.31242
CGEN_MOUSE_3002781_1	NM_004462, AK169317, AK146766, NM_001039294, BC054722, D29016, AK183967, NM_019238, NM_010191, AK162294, NM_001013004, AK076062, AK158633, AK168629	Farnesyl diphosphate farnesyl transferase 1	Fdft1	-0.44596	0.734096	10.0006	1.72843
CGEN_MOUSE_EXT_3103397_1	AK122510, AK009563, AK051728, AK030645, NM_027096, BC006887, NM_028802, NM_001042671, AK165952, BC033408, AK166454, AK031658, AK050318, AK166293	Preimplantation protein 4	Prei4	-0.452816	0.730615	8.34297	1.72672
CGEN_MOUSE_3005898_1	NM_133737, AB035967	LanC (bacterial lantibiotic synthetase component C)-like 2	Lancl2	-0.458964	0.727508	7.77312	1.25107
CGEN_MOUSE_EXT_3100508_1	NM_002851, AK078108, NM_001091499, BC002298, BC023404, NM_013080, NM_001090711	Protein tyrosine phosphatase, receptor type Z, polypeptide 1	Ptprz1	-0.459141	0.727419	10.9924	1.05189
CGEN_MOUSE_3006828_1	NM_011173, L27439, AK145501	Protein S (alpha)	Pros1	-0.460499	0.726735	8.48894	1.96958
CGEN_MOUSE_EXT_3103862_1	AY082332, AK167848, NM_001012161, BC050206, NM_001016012, BC038679, AK167383, NM_178337, NM_001038032, AK011899, AK082940, NM_001079515, NM_003193	Tubulin-specific chaperone e	Tbce	-0.461375	0.726294	8.00034	3.24615
CGEN_MOUSE_EXT_3106531_1	NM_001106683, AK006096, BC046793, BC060526, NM_029662, NM_032793	Major facilitator superfamily domain containing 2	Mfsd2	-0.463203	0.725374	7.80797	1.41118
CGEN_MOUSE_3003319_1	NM_178703, BC059080, AK052971, BC027111, M92378, AK053883, AK042956	Solute carrier family 6 (neurotransmitter transporter, GABA), member 1	Slc6a1	-0.463421	0.725264	9.78407	1.25558
CGEN_MOUSE_3006037_1	AF254870, AF254872, NM_023122, AK016567, AF254875, AF254873, AK140714, AF254874, AF254876, AF254869, AF254871, AF254877	Glycoprotein m6b	Gpm6b	-0.46433	0.724808	9.24375	1.06084
CGEN_MOUSE_EXT_3106915_1	AK048427, NM_133195, BC052744, AF515450, AF314173	Bruno-like 4, RNA binding protein (Drosophila)	Brunol4	-0.470119	0.721905	8.78117	2.29871
CGEN_MOUSE_EXT_3104106_1	AK004078, NM_198527, BC038310, RP_050412_01_E05, BC055847, NM_001045634, NM_143425, AK080642, NM_001017835, NM_026812, NM_001107528	HD domain containing 3	Hddc3	-0.474072	0.71993	7.71153	1.09189
CGEN_MOUSE_EXT_3111268_1	BC013535, AK085669, NM_001035504, NM_143796, RP_041130_02_H03, NM_183057, AK013852, AK003699, NM_001016314, NM_200590, NM_025842, AK003572, NM_016208, AF373710, NM_001087316	Vacuolar protein sorting 28 (yeast)	Vps28	-0.476461	0.718739	10.3618	1.07744
CGEN_MOUSE_EXT_3107470_1	NM_001076419, NM_001037704, RP_050921_02_H09, NM_001002851, BC048464, NM_013349, NM_025424, AB126218, AK004329, AK020403, AK002413, AK009304, NM_001030454, AK155319	Neuron derived neurotrophic factor	Nenf	-0.479326	0.717313	8.39491	3.06088
CGEN_MOUSE_EXT_3102907_1	NM_001078141, AK151890, AY082484, AK007916, NM_001078142, NM_001096269, NM_001078054, AK003407, AK007919, NM_181867, NM_025378, AY594690, BC010291	Interferon induced transmembrane protein 3	Ifitm3	-0.482488	0.715742	8.82072	2.32718
CGEN_MOUSE_3003042_1	NM_001099171, AK144169, NM_213460, NM_018804, NM_152280, AB026808, AK158745, AK164368, NM_031667, AK133414, BC054526, AK122200, BC025207	Synaptotagmin XI	Syt11	-0.484197	0.714895	10.0494	1.7844
CGEN_MOUSE_EXT_3110451_1	NM_029826, AK014208, NM_001039201, BC058177, AK137285, AK002837, AK147794, RP_050316_01_E09	Haloacid dehalogenase-like hydrolase domain containing 2	Hdhd2	-0.487414	0.713303	8.57759	3.01377
CGEN_MOUSE_EXT_3111678_1	NM_203323, AK011406, RP_050512_01_C01, NM_133491, BC061227, AK161230, NM_001108278	Spermidine/spermine N1-acetyl transferase 2	Sat2	-0.488336	0.712847	7.19802	2.35598
CGEN_MOUSE_3004572_1	AK043823, AK036984, NM_014452, NM_001031103, NM_001042688, BC016420, NM_001076911, AY043489, NM_178589, NM_001108207, AK033529, AF322069, AK134704	Tumor necrosis factor receptor superfamily, member 21	Tnfrsf21	-0.489021	0.712508	8.76339	3.18131
CGEN_MOUSE_3004717_1	NM_001003034, NM_167229, NM_001091957, NM_073332, NM_079999, AK147112, AK166168, AK089067, NM_172707, NM_206876, NM_001101722, NM_001004527, AK160743, NM_199916, AK166416, AK171283, AK168141, NM_001011467, AK169379, AK004686, NM_001034653, AK166623, NM_205122, BC046832, NM_002709, M27073, AK217507, AK168512, NM_214184, AK216562, NM_013065, AK088893	Protein phosphatase 1, catalytic subunit, beta isoform	Ppp1cb	-0.493187	0.710454	9.54824	2.40693
CGEN_MOUSE_EXT_3105962_1	NM_001017735, NM_200042, AK161666, NM_001076929, BC020182, NM_001584, NM_001017101, NM_001092752, AK165186, NM_198778, AK012553	Metallophosphoesterase domain containing 2	Mpped2	-0.49336	0.710369	8.70582	1.28994
CGEN_MOUSE_3006474_1	CT010293, BC012675, NM_001097963, NM_020666, NM_004071, AK013974, NM_001013041, NM_007714, AF033566, NM_001016921, RP_040810_02_G12, AY653308, BC002220	CDC like kinase 4	Clk4	-0.493757	0.710173	7.85551	1.39413
CGEN_MOUSE_EXT_3106082_1	AK170657, BC008545, AK158784, NM_001009686, AK033540, NM_025230, NM_001014954, NM_181357, BC021305, BC037001, AK150183, NM_133734, AK152395	WD repeat domain 23	Wdr23	-0.500502	0.706861	8.50731	2.83765
CGEN_MOUSE_3002737_1	NM_009713, AB045722, X73230, AK165921, AK004540, AK132501, AK029854, BC011284, BC098075	Arylsulfatase A	Arsa	-0.505942	0.7042	7.55715	1.53038
CGEN_MOUSE_EXT_3109557_1	BC087946, AK171947, AK005381, AK148349, AK087090, AK019934, NM_029861	RIKEN cDNA 1500041B16 gene	1500041B16Rik	-0.506259	0.704046	7.57312	1.45862
CGEN_MOUSE_EXT_3107278_1	RP_050921_03_D06, NM_027196, AK170469, AK010477, NM_001076481, NM_001013195, BC028520, NM_021173, AF515709	Polymerase (DNA-directed), delta 4	Pold4	-0.507306	0.703535	7.36005	1.77195
CGEN_MOUSE_3006243_1	X67469, AK081134, AF367720, BC043675, NM_008512, BC020412	Low density lipoprotein receptor-related protein 1	Lrp1	-0.513258	0.700638	7.49234	2.37107
CGEN_MOUSE_3005386_1	NM_001096022, NM_001075717, BC060990, BC048680, AF305427, NM_001004624, NM_031916, AK131675, RP_050329_02_D07, NM_145852	Ropporin 1-like	Ropn1l	-0.513581	0.700482	6.48026	2.038
CGEN_MOUSE_3001236_1	AJ223233, NM_009332, AF057691, AJ223069, AK052721	Transcription factor 3	Tcf3	-0.51506	0.699764	7.90845	2.09363
CGEN_MOUSE_EXT_3108394_1	AK012465, NM_059581, NM_028281, BC028642, RP_050118_02_D01, NM_204203	Pterin 4 alpha carbinolamine dehydratase/dimerization cofactor of hepatocyte nuclear factor 1 alpha (TCF1) 2	Pcbd2	-0.5197	0.697517	9.30975	1.97609
CGEN_MOUSE_EXT_3104554_1	NM_001080306, NM_001044737, AK078518, NM_029614, AK009847, AK156348, NM_001113120, RP_040831_01_C09, AK034439, RP_050725_01_E02, NM_001007691, NM_007173, BC018517, AK033671	Protease, serine, 23	Prss23	-0.520699	0.697034	8.28114	1.7098
CGEN_MOUSE_EXT_3109622_1	NM_065745, BC003930, AK168115, AK146317, NM_026819, AK168147, NM_138452, AK003958, NM_001046294, NM_001002205, AK159964, BC023825, NM_001007621	Dehydrogenase/reductase (SDR family) member 1	Dhrs1	-0.526069	0.694444	8.50929	1.68921
CGEN_MOUSE_EXT_3104237_1	NM_001103361, NM_138422, AK020747, NM_137501, NM_001005300, BC060071	Secretory carrier membrane protein 4	Scamp4	-0.526942	0.694024	7.05803	1.18803
CGEN_MOUSE_EXT_3113912_1	NM_026161, NM_001045007, BC087832, NM_001107745, DQ002397, NM_001094101, AK004340, AK029777, NM_001017702, BC027315, NM_001011345, RP_060502_02_A09, NM_031909, AK002948	C1q and tumor necrosis factor related protein 4	C1qtnf4	-0.527219	0.693891	7.44299	2.05409
CGEN_MOUSE_EXT_3104829_1	NM_145628, AK220478, BC005470, AK169116, AK172230, NM_001008861, AK031767	Ubiquitin specific peptidase 11	Usp11	-0.532562	0.691326	7.38363	2.91764
CGEN_MOUSE_EXT_3106271_1	NM_182835, NM_001092557, AK049361, NM_019364, AK044943, AK014070, AK041028, NM_182861, NM_016106, AK129238, AK050504, NM_029825, BC027793	Sec1 family domain containing 1	Scfd1	-0.532829	0.691198	7.81592	4.36526
CGEN_MOUSE_3005454_1	AF003348, BC052437, BC054539, RP_050505_02_G06, NM_008720, AK003935	Niemann Pick type C1	Npc1	-0.541973	0.686831	8.72227	2.57201
CGEN_MOUSE_EXT_3111169_1	AK032634, BC012284, AK185674, NM_133816, NM_001091211, BC028911, NM_205753, AK043259, AK028826, RP_040609_01_H12, NM_022693, AK041504, BC034733, NM_001011179, NM_014521, NM_001091203, RP_060530_01_B06	SH3-domain binding protein 4	Sh3bp4	-0.543923	0.685903	7.57994	3.14123
CGEN_MOUSE_EXT_3100543_1	AK171010, BC025125, AK169241, AK167998, AK137446, AK165943, NM_027166, AK049644, AK046281, AK010201, AK169986, BC085109, AK049096, AK154461	Yippee-like 5 (Drosophila)	Ypel5	-0.544851	0.685462	7.63306	3.32833
CGEN_MOUSE_3006874_1	NM_001039546, RP_050921_03_G10, U49739, NM_008662, AK172941	Myosin VI	Myo6	-0.546663	0.684602	7.89872	1.99223
CGEN_MOUSE_3002638_1	NM_114399, AK017660, AK005024, NM_001061056, NM_001034382, NM_201491, AF225989, NM_002225, BC027198, RP_050927_02_A04, AK077416, NM_019826, NM_068319, BC018325, NM_139982, NM_012592, NM_001011380	Isovaleryl coenzyme A dehydrogenase	Ivd	-0.54768	0.684119	7.54646	2.88922
CGEN_MOUSE_EXT_3111267_1	NM_181677, NM_057533, NM_181676, BC088979, NM_169329, NM_134285, NM_181675, NM_057532, NM_181678, AK079059, AF512670, NM_001050024, NM_134286, NM_022209, NM_027531, NM_001064414, NM_001087487, NM_169330, NM_169331, NM_004576, NM_028392, NM_134284, AK148956, AK039592, NM_001014879, AK013600, BC066007, AK018119, AF536771, BC085147, BC026686, NM_181674, NM_001016458, NM_214025	Protein phosphatase 2 (formerly 2A), regulatory subunit B (PR 52), beta isoform	Ppp2r2b	-0.551447	0.682335	7.75043	1.88026
CGEN_MOUSE_EXT_3106459_1	NM_080853, NM_001009982, NM_001005321, NM_001005398, BC038375, NM_020346, NM_001079140, NM_001089635, AF324864, NM_053427, NM_001103110, AK045409	Solute carrier family 17 (sodium-dependent inorganic phosphate cotransporter), member 6	Slc17a6	-0.560728	0.67796	6.40416	1.60719
CGEN_MOUSE_EXT_3110205_1	BC058579, NM_001095542, NM_001007596, BC030455, AK002997, NM_199652, NM_001029967, NM_053865, NM_001075966, AK013731, RP_050725_02_C08, NM_021136, NM_001085350, NM_001034121, NM_001079912, AB074899, NM_001001466, AK014358, AK132364, CT010392, NM_206852, NM_206857, BC027091, RP_040928_01_C01, NM_153457, BC053926, NM_001004555	Reticulon 1	Rtn1	-0.560829	0.677913	10.6291	3.42865
CGEN_MOUSE_EXT_3109286_1	BC094356, AK005178, BC023061, BC059784	RIKEN cDNA 1500009C09 gene	1500009C09Rik	-0.561573	0.677563	7.4905	1.47847
CGEN_MOUSE_EXT_3105303_1	NM_001076113, BC052078, RP_050217_01_C11, AK173135, AK016936, NM_020734, AK039398, NM_001004554	RIKEN cDNA 4933426K21 gene	4933426K21Rik	-0.565687	0.675634	7.90504	4.33819
CGEN_MOUSE_EXT_3108097_1	AK013367	RIKEN cDNA 2810459M11 gene	2810459M11Rik	-0.5662	0.675393	9.3909	3.56786
CGEN_MOUSE_EXT_3106196_1	NM_001044953, NM_001094123, AK045974, NM_001017245, AK017598, NM_176372, BC020023, AK037197, NM_177506, NM_176373, NM_027455, NM_012413, AK148394, RP_040831_01_A11	Glutaminyl-peptide cyclotransferase (glutaminyl cyclase)	Qpct	-0.566868	0.675081	6.92702	3.33621
CGEN_MOUSE_3005730_1	AB015422, NM_008052, AK169455, BC065075, AK088630, BC053055, AK220514, U38252	Deltex 1 homolog (Drosophila)	Dtx1	-0.582203	0.667943	8.53321	2.3098
CGEN_MOUSE_EXT_3103844_1	U12914, NM_016841, NM_010838, RP_040922_01_E01, M18776, AK147636, U12916, NM_001034967, NM_016835, AK078167, Z12133, AF483518, NM_001110801, M18775, NM_016834, NM_001009068, NM_174106, M93266, AF483519, BC014748, NM_005910, U12915, NM_001038609, NM_001088761, NM_017212	Microtubule-associated protein tau	Mapt	-0.582375	0.667863	10.3432	2.42247
CGEN_MOUSE_EXT_3110600_1	RP_040407_01_A02, EF095212, NM_001006578, AK181314, AK009027, AK184597, AK078086, AK185295, AK151662, AK011354, RP_040922_01_B12, NM_001007291, NM_139426, AK151695, NM_000436, AB085609, AK146342, NM_001089771, NM_001007926, NM_001077150, AK167681, BC003422, AK146158, NM_213938, AK010790, NM_167928, NM_001076070, AK181182, NM_024188	3-oxoacid CoA transferase 1	Oxct1	-0.584373	0.666939	9.65187	1.67492
CGEN_MOUSE_EXT_3108864_1	AK134803, AK170773, AK170007, BC008526, AK089354, NM_138656, AK153439, AK154883, AJ309922	Mevalonate (diphospho) decarboxylase	Mvd	-0.586405	0.666	8.4757	4.11129
CGEN_MOUSE_EXT_3105632_1	AK013349	Cartilage acidic protein 1	Crtac1	-0.589386	0.664626	8.20809	3.31321
CGEN_MOUSE_3002583_1	L40459, NM_008520, BC054420, BC040761, BC127051, AK007774	Latent transforming growth factor beta binding protein 3	Ltbp3	-0.593029	0.66295	8.37539	1.60903
CGEN_MOUSE_EXT_3113643_1	AK131619, NM_001098791, NM_206950, AK151153, NM_001098790, RP_041208_01_H02, NM_026524, BC052899, NM_213575, NM_131335, NM_213439, NM_203673, AK159166, AK172143, NM_021242, BC004014, BC010778, AK014143, AK160062, CT010221, AK090003, AY263385, NM_001076383, NM_200832, AK004021	Mid1 interacting protein 1 (gastrulation specific G12-like (zebrafish))	Mid1ip1	-0.595371	0.661874	7.63986	3.22119
CGEN_MOUSE_3000011_1	AK042562, BC057694, RP_Baylor_102965, BC072590, AK049959, M94632, AB110830, NM_008860, RPS_Baylor_37023, AK147300, NM_001039079	Protein kinase C, zeta	Prkcz	-0.596983	0.661135	8.13179	1.13613
CGEN_MOUSE_3004044_1	NM_012334, NM_174394, NM_001107657, AJ249706, NM_019472, AK122371, AK159312, BC024692	Myosin X	Myo10	-0.601362	0.659131	7.97174	5.21231
CGEN_MOUSE_EXT_3100423_1	NM_173971, BC034120, RP_050517_02_A09, NM_028813, AK051606, AF454755, AK158117, RP_060608_03_E01, NM_053276, AK013193, NM_001024580	Vitrin	Vit	-0.609593	0.655382	6.66442	1.50922
CGEN_MOUSE_3004671_1	X99921, NM_001024212, BC005687, NM_001024213, AK002755, AK008895, NM_001024210, NM_001024211, NM_005979, NM_009113, RP_051010_03_C07, NM_205800	S100 calcium binding protein A13	S100a13	-0.621276	0.650096	7.6202	1.70557
CGEN_MOUSE_3005348_1	AK161194, AK044127, AF034746, AF034745, NM_032622, NM_010727, NM_001075113, NM_001108358, RP_051206_01_H06, AK138326, NM_001076234	Ligand of numb-protein X 1	Lnx1	-0.621725	0.649893	7.66648	2.02529
CGEN_MOUSE_3002616_1	AK005057, AB011002, BC060218, NM_013490	Choline kinase alpha	Chka	-0.622941	0.649346	9.26178	2.05191
CGEN_MOUSE_EXT_3113151_1	NM_029880, AK020666, AK007522, AK145232, AK168895, AK036168, NM_152444, NM_001075249, NM_001095485, NM_001031195, AK159187, AK021033, NM_001079334, BC021466, AK159932	Zinc binding alcohol dehydrogenase, domain containing 1	Zadh1	-0.625082	0.648383	7.40005	4.54653
CGEN_MOUSE_EXT_3108139_1	NM_001001770, NM_001022988, AK132102, NM_022245, NM_174033, NM_025797, NM_001001748, NM_165540, NM_001914, AK002426, BC024341, AK013210, RP_060220_02_G07, RP_050329_01_A10, NM_148923, RP_060626_01_G12	Cytochrome b-5	Cyb5	-0.632533	0.645043	10.1378	2.75005
CGEN_MOUSE_EXT_3104081_1	AB093290, RP_051213_01_B07, AK136869, RPS_051213_02_B07, AK014189, RP_050519_02_A10, BC062655	RIKEN cDNA 3110047P20 gene	3110047P20Rik	-0.637893	0.642651	6.74211	2.67596
CGEN_MOUSE_EXT_3109023_1	BC005702, RP_040804_01_D01, AK165432, NM_026708, AK161721	TLC domain containing 1	Tlcd1	-0.642463	0.640618	7.67232	5.93293
CGEN_MOUSE_3004303_1	BC024621, BC002126, NM_001034048, BC029329, NM_007278, NM_001082142, NM_001046779, NM_172036, RP_040420_01_B03, AF161587, AK002879, NM_001011192, NM_062876, BC030350, NM_142392, NM_167245, NM_019749, AK011731, NM_001091061	Gamma-aminobutyric acid receptor associated protein	Gabarap	-0.645657	0.639202	10.9637	2.57216
CGEN_MOUSE_3006191_1	AK147117, AK049440, M91380, BC028921, NM_008047	Follistatin-like 1	Fstl1	-0.647219	0.63851	8.13112	1.21412
CGEN_MOUSE_3002651_1	NM_153315, NM_001037938, NM_021004, NM_001082488, BC003484, AK018788, AK146988, NM_198083, NM_030686, AB045132, BC054361	Dehydrogenase/reductase (SDR family) member 4	Dhrs4	-0.647492	0.638389	7.88513	2.90727
CGEN_MOUSE_3005130_1	NM_001092474, AK014749, AK013076, NM_001109404, BC003827, NM_001040601, AK152655, AK149835, X63039, NM_001015695, AK011857, AK150011, AK187958, AK009288, NM_009105, NM_012425, NM_152724, AK135491, RP_040907_01_E03	Ras suppressor protein 1	Rsu1	-0.648702	0.637854	9.07673	6.04553
CGEN_MOUSE_EXT_3107866_1	NM_001009935, AK171527, BC011212, BC031850, AK171464, AK171425, NM_023719, AK171456, AK200630, NM_001044614, AF282826, NM_006472, NM_001093153, AK088870, AK171205, RP_041130_02_C08, AK082476, AK155517, AK171312, NM_001101875, AK089351, AK089403, AK089304, NM_200087, NM_001008767, AF173681, AK004653, RP_Baylor_103215	Thioredoxin interacting protein	Txnip	-0.653593	0.635695	7.53733	1.53918
CGEN_MOUSE_3005490_1	NM_001108223, NM_001045077, BC103798, BC079574, AK164639, NM_009168, NM_020209, AB018423, BC052026, AK142491	Src homology 2 domain-containing transforming protein D	Shd	-0.65848	0.633545	7.04781	4.81039
CGEN_MOUSE_EXT_3113593_1	BC043683, AK146321, BC027063, RP_050224_02_G10, NM_001006547, NM_053995, AK137955, NM_175177, AK146962, NM_001089509, NM_203314, BC096457, NM_001034600, AK076718, NM_203315, AK145711, EF095210, AK009575, NM_004051	3-hydroxybutyrate dehydrogenase, type 1	Bdh1	-0.661365	0.63228	8.41973	5.29191
CGEN_MOUSE_EXT_3111264_1	NM_200607, AK219123, AK211700, BC037087, NM_001032007, AK206906, AK188281, AK005070, NM_001032004, NM_001086730, NM_001032005, AK170191, NM_001032006, AK159289, NM_153150, NM_204060, NM_174656, NM_001098709, NM_017307, NM_005984, NM_066786	Solute carrier family 25 (mitochondrial carrier, citrate transporter), member 1	Slc25a1	-0.668995	0.628945	8.71923	4.7052
CGEN_MOUSE_3002473_1	RP_041207_01_G02, NM_010027, NM_001084392, NM_001017261, NM_024131, NM_001099150, NM_001030667, AK144193, RP_060412_01_A02, RP_060518_04_A02, NM_001355, BC010753	D-dopachrome tautomerase	Ddt	-0.673459	0.627002	8.3134	4.39162
CGEN_MOUSE_3002550_1	AF461090, AF133700, NM_133652, NM_019284, NM_006574, AF461091, AF461092, BC055736, NM_001075229, NM_013884, AK031799	Chondroitin sulfate proteoglycan 5	Cspg5	-0.674292	0.62664	10.5611	7.3596
CGEN_MOUSE_3000012_1	RP_041130_02_H01, AF179369, AK132270, AK167667, AF172994, AK128916, BC013516, NM_019564, AK090320, AK090321	HtrA serine peptidase 1	Htra1	-0.677489	0.625253	8.36909	2.68773
CGEN_MOUSE_3000065_1	BC061468, M95200, NM_009505, NM_001025257, NM_001025250	Vascular endothelial growth factor A	Vegfa	-0.681695	0.623432	7.29196	1.03109
CGEN_MOUSE_EXT_3103096_1	AK051421, BC043099, AK004681, AK033401, NM_025817, AK122338, BC059224	RIKEN cDNA 1200009O22 gene	1200009O22Rik	-0.694205	0.61805	7.66583	2.70695
CGEN_MOUSE_EXT_3101707_1	BC094010, BC064021, BC028992, BC059259, RP_050419_04_D05, BC058651, BC004020, BC043318, AK147577, NM_021604, RP_051214_03_B09	Agrin	Agrn	-0.708498	0.611957	8.58409	4.61432
CGEN_MOUSE_EXT_3110207_1	BC024663, NM_100687, NM_001030374, NM_136426, NM_001061648, NM_207594, NM_001035919, NM_001083496, AK003567, AK031832, AK005055, NM_025374, NM_179278, NM_001094108, AK049703, NM_006708, NM_001035918, AK005215, BC081432, NM_213151, AK002386	Glyoxalase 1	Glo1	-0.709705	0.611445	8.88278	6.92487
CGEN_MOUSE_EXT_3110014_1	NM_006556, AK150483, AK013477, RP_050118_02_B07, NM_026784, AK003607, NM_001008352, NM_001046151, BC028659, AK168358	Phosphomevalonate kinase	Pmvk	-0.717742	0.608048	9.36081	3.47351
CGEN_MOUSE_EXT_3112216_1	AK002661, NM_181371, NM_015917, NM_001079616, RP_050310_02_H06, RP_051017_03_E05, AY279096, BC038151, BC051507, BC058163, NM_029555	Glutathione S-transferase kappa 1	Gstk1	-0.719129	0.607464	8.75005	6.39533
CGEN_MOUSE_EXT_3113443_1	NM_028454, AK134512, AK037325, AK043687, AK039028, AK014166, AK155475, AK040016, BC014769	Transmembrane 7 superfamily member 2	Tm7sf2	-0.735308	0.60069	8.57165	4.35419
CGEN_MOUSE_3004238_1	NM_018819, AK170514, AK002266, NM_001077042, AK005348, AK004013, AK014435, AK013391, AK002241, BC103767, AK014421, AF181116, BC024365, NM_016098, NM_133561, AK135943	Brain protein 44-like	Brp44l	-0.742343	0.597768	9.77339	5.88571
CGEN_MOUSE_EXT_3112549_1	AK009762, BC020031, RP_041207_02_B04, NM_026416, AK167006, BC032079, AK160512, AK160178	S100 calcium binding protein A16	S100a16	-0.747233	0.595745	10.3472	4.57462
CGEN_MOUSE_3002546_1	BC054436, NM_001034765, AY445633, NM_012673, NM_009382, NM_006288, NM_001042638	Thymus cell antigen 1, theta	Thy1	-0.756488	0.591936	6.77692	2.63221
CGEN_MOUSE_3005820_1	NM_010316, AK032646, AK004459	Guanine nucleotide binding protein (G protein), gamma 3 subunit	Gng3	-0.762173	0.589608	8.82589	4.18053
CGEN_MOUSE_EXT_3104624_1	AK178346, NM_183413, NM_183412, NM_018438, NM_001034433, NM_173401, NM_001014765, AK019407, NM_033182, AK218805, AK077452, AK191511, NM_001101295, BC028884, AK170958, AK177996	F-box protein 44	Fbxo44	-0.776131	0.583931	7.49045	4.07355
CGEN_MOUSE_3000106_1	AF179273, RP_Baylor_103043, AF033261, NM_001042451, BC046764, NM_009221, AK156316, RPS_Baylor_37045	Synuclein, alpha	Snca	-0.780954	0.581982	7.55654	2.11899
CGEN_MOUSE_3002611_1	AK151372, RP_060315_02_A06, AK169213, AK164495, AK168648, NM_010726, AF023463, RP_040810_02_D03, D88670, AK146753, BC002018, AK165412	Phytanoyl-CoA hydroxylase	Phyh	-0.807285	0.571456	8.45059	7.6217
NCRNA_1293	AK082560, AJ557513, NM_177740, BC059072, BC023870	RGM domain family, member A	Rgma	-0.811465	0.569803	10.7519	8.05726
CGEN_MOUSE_3004064_1	RP_Baylor_103218, BC014707, BC046752, AF105222, RPS_Baylor_37084, NM_019675	Stathmin-like 4	Stmn4	-0.811639	0.569734	11.2503	5.67412
CGEN_MOUSE_EXT_3112015_1	AK003938	Fibronectin type III domain containing 1	Fndc1	-0.836189	0.560121	6.60696	3.82148
CGEN_MOUSE_3005588_1	NM_022695, AK005368, AK158943, NM_008747, AB041826, AB041827, AK081073, U51908, NM_012344	Neurotensin receptor 2	Ntsr2	-0.845866	0.556377	8.92434	2.02134
CGEN_MOUSE_3005561_1	RP_050614_01_F03, AK002721, AK012578, NM_011309, BC005590, AF087687	S100 calcium binding protein A1	S100a1	-0.854687	0.552985	8.17855	1.94258
CGEN_MOUSE_3005122_1	AK140862, NM_001009796, AK010677, X61433, NM_001001542, BC027319, RP_050120_02_D04, AK162938, NM_013113, NM_001098555, BC094070, AK161891, AK160405, NM_009721, NM_001082073, NM_001003283, NM_001677, NM_205520, NM_001001787, X16646, AK005071	ATPase, Na+/K+ transporting, beta 1 polypeptide	Atp1b1	-0.857092	0.552064	8.35755	3.59348
CGEN_MOUSE_3003004_1	NM_031608, BC056397, BC060702, AK013839, NM_205598, NM_001083811, NM_205730, NM_001001774, AK135107, NM_008165, NM_017261, X57497, AK049958, NM_000827	Glutamate receptor, ionotropic, AMPA1 (alpha 1)	Gria1	-0.867193	0.548212	8.1999	5.18787
CGEN_MOUSE_EXT_3113119_1	NM_005277, BC033357, NM_214687, BC023461, AK147280, AK053538, NM_201592, NM_213200, BC033394, BC029711, NM_001079383, NM_001087635, BC043130, AK147245, NM_001075309, NM_178105, NM_201591, BC029683, AK081877, NM_153581, NM_001012579, BC024759, S65735	Glycoprotein m6a	Gpm6a	-0.877865	0.544172	8.40591	4.73451
CGEN_MOUSE_3002952_1	BC016268, AK014227, NM_020599, AK140622	Retinaldehyde binding protein 1	Rlbp1	-0.882135	0.542564	10.2178	8.75702
CGEN_MOUSE_EXT_3106506_1	RP_050208_01_A05, AK032314, AK017592, NM_026214, RP_050725_03_C05, RP_060309_02_C09, AK008741, BC028748, AK032624	Potassium channel tetramerisation domain containing 4	Kctd4	-0.886025	0.541103	7.02411	6.69647
NCRNA_1378	AK082560, AJ557513, NM_177740, BC059072, BC023870	RGM domain family, member A	Rgma	-0.892109	0.538826	10.3576	4.64765
CGEN_MOUSE_3005890_1	AK085165, NM_174309, NM_001038002, AK211542, NM_204120, AK085532, NM_003991, AK083415, NM_001079208, U32329, NM_001010943, NM_000115, NM_001081837, NM_001082721, AK198545, AK190192, NM_131197, NM_007904, NM_001086238, BC026553, NM_001104844, AK201399, NM_001079008, AK082103, AK076426, NM_017333	Endothelin receptor type B	Ednrb	-0.906901	0.533329	8.23904	9.02595
CGEN_MOUSE_EXT_3104535_1	NM_001077035, NM_025080, NM_145089, BC016106, AK006147, NM_001083926, NM_025610, AK010381, AK030209	Asparaginase like 1	Asrgl1	-0.921712	0.527882	9.06917	10.8869
CGEN_MOUSE_3002604_1	NM_001035027, U37226, NM_011125, U28960, NM_006227, NM_182676, AK148330, NM_214283, BC003782, CT010317, NM_001082141, NM_001094298	Phospholipid transfer protein	Pltp	-0.940699	0.52098	8.21006	6.64827
CGEN_MOUSE_3002704_1	RP_060315_05_E10, AK152256, BC004651, AK149642, NM_010299, RP_050614_04_E05, L19526, U09816	GM2 ganglioside activator protein	Gm2a	-0.95816	0.514713	8.30525	8.74936
CGEN_MOUSE_EXT_3101358_1	NM_001031759, NM_152722, AK138438, AK081154, AK013637, BC082537, NM_175189, RP_Baylor_103286, AK158265	Hepatocyte cell adhesion molecule	Hepacam	-0.997882	0.500735	7.89037	7.12503
CGEN_MOUSE_EXT_3109519_1	AK018106, AK083923, BC069976, NM_134022, AJ271140	RIKEN cDNA 6330403K07 gene	6330403K07Rik	-1.02072	0.49287	9.12584	10.1766
CGEN_MOUSE_3006760_1	AF216873, AK093831, AK028586, BC040790, NM_019811, AK029014, AK053877, BC051432	Acyl-CoA synthetase short-chain family member 2	Acss2	-1.06168	0.479074	8.01413	6.10113
CGEN_MOUSE_3004602_1	BC115522, AK149981, RP_050317_03_A11, NM_031655, D88769, AK032170, NM_001080340, NM_016753, RP_051101_02_A01, BC115521, NM_020169	Latexin	Lxn	-1.11526	0.461608	9.23557	10.7167
CGEN_MOUSE_EXT_3106252_1	NM_029083, AK017926, RP_050913_04_E06	DNA-damage-inducible transcript 4	Ddit4	-1.12854	0.457378	10.5658	9.17685
CGEN_MOUSE_EXT_3104236_1	BC030730, BC030722, BC028817, NM_001092425, NM_027406, BC022112, NM_001011027, NM_071066, BC030723, NM_001103087, AK045441, BC025939, NM_069653, BC024055, NM_022547, BC030727, AK007822, NM_012190	Aldehyde dehydrogenase 1 family, member L1	Aldh1l1	-1.39375	0.380574	10.4048	12.3221
CGEN_MOUSE_3002673_1	RP_040407_01_E03, AK051454, NM_001003198, NM_174578, AK005210, NM_213189, RP_051214_02_A09, BC010726, NM_005084, NM_001009353, U34277, RP_040922_01_D01, NM_013737	Phospholipase A2, group VII (platelet-activating factor acetylhydrolase, plasma)	Pla2g7	-1.52958	0.346378	9.84728	13.1353
CGEN_MOUSE_3004103_1	AK043998, AF190699, NM_001001454, NM_001077015, NM_021324, NM_001106225, BC065694, AK049903, AK031550, AK081981, BC046310, AB162929, AK018148, AK083126, AK015486, AF190991, AK048413, NM_001005367, AK042758, NM_020659	Tweety homolog 1 (Drosophila)	Ttyh1	-1.55909	0.339365	9.44073	14.9386
CGEN_MOUSE_3003959_1	NM_133583, AK154597, NM_201540, NM_001078683, AB033921, NM_201535, NM_201538, AK076514, NM_001008593, AK168011, NM_201539, NM_016250, NM_001035304, AK173136, NM_201536, NM_201537, NM_201541, BC012963, AK158900, NM_013864	N-myc downstream regulated gene 2	Ndrg2	-1.62779	0.323584	8.70307	13.3667
CGEN_MOUSE_3006602_1	AJ223206, RP_050614_03_C02, BC058532, NM_007281, CT010374, NM_001100370, AK046213, NM_033499, NM_009136	Scrapie responsive gene 1	Scrg1	-1.8824	0.271232	9.46395	14.6909
CGEN_MOUSE_3003330_1	M12414, M73490, RP_040604_02_C10, AK010261, AK159105, AK159517, NM_000041, BC083351, BC028816, NM_214308, NM_001009007, AK019319, AK150834, AK148747, AK149568, NM_009696, CT010212, NM_001082643, AK131624, NM_138828, AK134921, AK159424, CT010356, NM_173991, BC044785	Apolipoprotein E	Apoe	-2.02107	0.246375	10.7482	14.9336

## Sheet: GABAN
Probe ID	Target Accession ID	Target UniGene Name	Target UniGene Symbol	M-Value	Fold Change	A-Value	B-Statistic
CGEN_MOUSE_EXT_3107342_1	AK011040, AK154954, NM_013602, AK018727, AK007983, BC027262, BC036990, RP_040916_01_H10	Metallothionein 1	Mt1	4.77742	27.425	12.667	24.5686
CGEN_MOUSE_3005852_1	AK168685, AK154814, D16580, BC040350, NM_008812	Peptidyl arginine deiminase, type II	Padi2	4.00153	16.017	8.11718	20.316
CGEN_MOUSE_3003939_1	RP_050927_03_A08, AK146556, NM_001082407, NM_001043476, NM_174290, M63170, CT010341, NM_001885, NM_131157, NM_205176, BC010768, NM_001012457, BC094033, NM_009964, NM_012935, AK168999	Crystallin, alpha B	Cryab	3.79456	13.8764	8.27663	17.5332
CGEN_MOUSE_3003330_1	M12414, M73490, RP_040604_02_C10, AK010261, AK159105, AK159517, NM_000041, BC083351, BC028816, NM_214308, NM_001009007, AK019319, AK150834, AK148747, AK149568, NM_009696, CT010212, NM_001082643, AK131624, NM_138828, AK134921, AK159424, CT010356, NM_173991, BC044785	Apolipoprotein E	Apoe	3.16753	8.98507	10.7482	24.2467
CGEN_MOUSE_3002673_1	RP_040407_01_E03, AK051454, NM_001003198, NM_174578, AK005210, NM_213189, RP_051214_02_A09, BC010726, NM_005084, NM_001009353, U34277, RP_040922_01_D01, NM_013737	Phospholipase A2, group VII (platelet-activating factor acetylhydrolase, plasma)	Pla2g7	3.03237	8.18153	9.84728	24.7359
CGEN_MOUSE_EXT_3109519_1	AK018106, AK083923, BC069976, NM_134022, AJ271140	RIKEN cDNA 6330403K07 gene	6330403K07Rik	2.82027	7.06295	9.12584	25.2531
CGEN_MOUSE_3004112_1	K01347, M25937, AK079577	Glial fibrillary acidic protein	Gfap	2.70287	6.51096	7.88956	12.5132
CGEN_MOUSE_3005588_1	NM_022695, AK005368, AK158943, NM_008747, AB041826, AB041827, AK081073, U51908, NM_012344	Neurotensin receptor 2	Ntsr2	2.53628	5.80091	8.92434	17.5758
CGEN_MOUSE_EXT_3108263_1	X75018, AK041164, NM_131245, NM_031166, NM_204590, NM_001039990, NM_001546, NM_175582, NM_001004839, NM_204282	Inhibitor of DNA binding 4	Id4	2.328	5.02109	8.60571	16.1682
CGEN_MOUSE_EXT_3104041_1	NM_010239, AK027998, NM_203677, NM_001097113, BC012314, NM_001097109, NM_001005135, AK159243, AK153199, AK139622, AK150693, AK152542, NM_001076190, AK088935, AK170912, NM_012848, AK153195, NM_001020531, AK168601, AK147082, NM_203881, NM_131585, NM_002032, AK151399, NM_213975, NM_001009786, NM_174062, AK151675, AK153017, NM_001002378, AK150508, AK150628, AK150679, NM_001109854, NM_001100413, M2450…	Ferritin heavy chain 1	Fth1	2.22932	4.68913	11.0887	12.2383
CGEN_MOUSE_3003824_1	NM_001088973, NM_001154, BC003716, NM_001091866, AK153476, AK147740, NM_001031538, NM_013132, AK153388, RP_040324_01_D04, U29396, D63423, NM_001008182, NM_001009099, AK152185, NM_009673, NM_001040477	Annexin A5	Anxa5	2.21763	4.65129	9.50341	23.8706
CGEN_MOUSE_3001543_1	NM_000614, AK041204, NM_001082283, U05342, NM_001039718, BC027539, NM_053007, RP_050120_01_C11, NM_013166, NM_170786	Zinc finger protein 91	Zfp91	2.15003	4.43837	8.00897	8.234
CGEN_MOUSE_EXT_3104036_1	NM_001086183, NM_203677, NM_203881, NM_213975			2.12467	4.36103	9.3468	19.578
CGEN_MOUSE_EXT_3111006_1	NM_001075434, NM_001037288, AK005375, AK005168, BC049665, NM_001106034, RP_050316_02_F01, NM_138460, NM_026066, AK013666, AY241867, DQ115983	CKLF-like MARVEL transmembrane domain containing 5	Cmtm5	2.05682	4.16068	9.19914	17.0324
CGEN_MOUSE_EXT_3101666_1	AK133778	DNA segment, Chr 16, human D22S680E, expressed	D16H22S680E	2.00748	4.02079	12.9095	18.1116
CGEN_MOUSE_3004602_1	BC115522, AK149981, RP_050317_03_A11, NM_031655, D88769, AK032170, NM_001080340, NM_016753, RP_051101_02_A01, BC115521, NM_020169	Latexin	Lxn	1.96967	3.91679	9.23557	20.9525
CGEN_MOUSE_EXT_3111145_1	NM_152410, NM_001112922, NM_001007398, NM_001080378, RP_050505_03_E01, NM_027032, NM_001077677, AK135510, AK005771, NM_001080379, BC120740, RP_060220_04_E04	Park2 co-regulated	Pacrg	1.95626	3.88055	7.67895	14.5225
CGEN_MOUSE_EXT_3112014_1	NM_001009639, AK155018, BC116622, NM_026481, AK012437, RP_041207_01_C02, NM_001096362, AK009771, NM_015964, NM_016140, BC010788, RP_050725_02_F06, AK160507, NM_001034774	Tubulin polymerization-promoting protein family member 3	Tppp3	1.93411	3.82142	7.74778	5.11245
CGEN_MOUSE_3002687_1	BC082776, M77003	Glycerol-3-phosphate acyltransferase, mitochondrial	Gpam	1.88763	3.70027	9.13981	15.2421
CGEN_MOUSE_EXT_3103475_1	NM_010204, M92416, AK086530, RP_050428_03_G10	Fibroblast growth factor 6	Fgf6	1.86856	3.65168	7.95343	11.0543
CGEN_MOUSE_EXT_3106887_1	AK172169, NM_197996, BC003872, AK012471	Tetraspanin 15	Tspan15	1.86687	3.6474	7.8576	6.98531
CGEN_MOUSE_3005561_1	RP_050614_01_F03, AK002721, AK012578, NM_011309, BC005590, AF087687	S100 calcium binding protein A1	S100a1	1.85236	3.6109	8.17855	13.2814
NCRNA_1302	AK129017, NM_011413, M21576, BC063782, M12384	Complement component 4A (Rodgers blood group)	C4a	1.8502	3.6055	7.75875	12.9787
CGEN_MOUSE_3007394_1	AK160993, AK003799, BC046231, BC054728, BC056986, BC043057, AK169760, NM_023665, AK029529, AK169598, AB041555, AK028145	DNA segment, Chr 4, Wayne State University 53, expressed	D4Wsu53e	1.82301	3.53819	10.9339	20.3017
CGEN_MOUSE_EXT_3111164_1	BC059725, AK140209, NM_013603, NM_005954, RP_050321_01_F12, RP_060412_02_F04, NM_001009755, NM_001113304, NM_214056, NM_053968, NM_001082220	Metallothionein 3	Mt3	1.69275	3.23272	9.83252	19.6635
CGEN_MOUSE_3002767_1	NM_134006, AK135139, AF013288, AF033195, BC021372, AF033196	Retinol dehydrogenase 5	Rdh5	1.68343	3.21191	8.51077	4.01902
CGEN_MOUSE_EXT_3106915_1	AK048427, NM_133195, BC052744, AF515450, AF314173	Bruno-like 4, RNA binding protein (Drosophila)	Brunol4	1.66415	3.16927	8.78117	19.9837
NCRNA_0512	AK138598, AK163424, BC094608, AK169957, NM_183019, AK134629, AK034013, AK122448, BC055804	Rho guanine nucleotide exchange factor (GEF) 4	Arhgef4	1.65813	3.15607	9.75228	17.1398
CGEN_MOUSE_3006550_1	M33385, NM_008745, RP_Baylor_253946, AK009606, BC052014, AK147441, AK018789	Neurotrophic tyrosine kinase, receptor, type 2	Ntrk2	1.61916	3.07196	10.0368	18.5784
CGEN_MOUSE_3003861_1	BC028877, AK005354, NM_000029, BC019496, AK139179, NM_001009032, NM_134432, BC054387, NM_007428, AK018763, RP_040315_01_23	Angiotensinogen (serpin peptidase inhibitor, clade A, member 8)	Agt	1.61866	3.0709	7.63477	3.63128
NCRNA_1648	AK143055	Solute carrier family 32 (GABA vesicular transporter), member 1	Slc32a1	1.5306	2.88906	6.44897	10.8441
CGEN_MOUSE_EXT_3104739_1	S69034, NM_007798	Cathepsin B	Ctsb	1.52097	2.86984	7.90535	7.31888
CGEN_MOUSE_3001187_1	NM_005786, BC049799, BC058264, BC038610, BC017636, AK220545, BC049795, AK017514, BC040215, AF191309	Teashirt zinc finger family member 1	Tshz1	1.49006	2.80901	7.56629	12.2149
CGEN_MOUSE_EXT_3105091_1	NM_214119, AK008540, NM_001037999, RP_050125_02_A01, AK148753, AM000002, X61431, NM_001113321, AK008576, AK020692, RP_051017_02_E10, NM_001079863, NM_007830, BC028874, AK018720, AK145278, NM_020548, NM_031853, AK078428, NM_001079862, AK027906	Diazepam binding inhibitor	Dbi	1.47326	2.77649	12.4075	1.25538
CGEN_MOUSE_EXT_3114198_1	AK052998, BC008653, RP_040907_02_D01, NM_134147	MACRO domain containing 1	Macrod1	1.45333	2.73839	8.41107	12.3023
CGEN_MOUSE_3006701_1	M69293, NM_010496, AK135547, RP_051017_02_A11, AK003222, AK146606, BC006921, BC053699, RP_040809_01_G11, AK146346	Inhibitor of DNA binding 2	Id2	1.43767	2.70883	8.58529	15.5009
CGEN_MOUSE_3003957_1	NM_001019135, RP_040810_02_H07, NM_210398, NM_131397, NM_176502, NM_212504, NM_001062148, NM_169627, NM_120327, NM_001023412, NM_001043931, NM_176503, NM_169625, NM_174344, AK132261, NM_001051292, NM_001075072, NM_001112423, BC004714, NM_079632, NM_001092570, NM_021979, BC052350, NM_001052210, NM_169626, NM_001067729, NM_001006685, NM_001002012, NM_008301, NM_021863	Heat shock protein 2	Hspa2	1.34404	2.53861	7.60064	7.68113
CGEN_MOUSE_3006122_1	BC050766, BC051994, AK134548, AB008893, AK144410, NM_006032, NM_001045990, NM_009947, AK158638	Copine VI	Cpne6	1.3098	2.47907	6.53991	7.28015
CGEN_MOUSE_3002418_1	NM_000050, NM_001013395, NM_054012, NM_013157, NM_173892, NM_007494, BC087556, M31690, AK149489, BC002074, AK146635	Argininosuccinate synthetase 1	Ass1	1.2892	2.44392	7.50389	6.12734
CGEN_MOUSE_EXT_3105292_1	AK006111, AK138562, NM_080637, BC049625, AK131722	Expressed in non-metastatic cells 5	Nme5	1.27592	2.42153	7.44221	3.02134
CGEN_MOUSE_EXT_3110205_1	BC058579, NM_001095542, NM_001007596, BC030455, AK002997, NM_199652, NM_001029967, NM_053865, NM_001075966, AK013731, RP_050725_02_C08, NM_021136, NM_001085350, NM_001034121, NM_001079912, AB074899, NM_001001466, AK014358, AK132364, CT010392, NM_206852, NM_206857, BC027091, RP_040928_01_C01, NM_153457, BC053926, NM_001004555	Reticulon 1	Rtn1	1.23908	2.36048	10.6291	15.4585
CGEN_MOUSE_EXT_3112422_1	NM_133330, AK017992, BC079668, NM_133331, BC053454, AK129287, AK078622, NM_001042424, NM_133335, BC046473	Wolf-Hirschhorn syndrome candidate 1 (human)	Whsc1	1.23632	2.35597	8.44034	13.9645
NCRNA_0289	AK161148	Zinc finger CCCH type containing 7 A	Zc3h7a	1.21259	2.31753	13.1519	11.4625
CGEN_MOUSE_3005624_1	NM_134349, NM_001005957, AK005122, AK002800, BC009155, NM_001091251, AF159050, NM_214300, NM_145764, NM_145791, NM_020300, RP_041129_02_A02, NM_145792, NM_001007815, NM_019946	Microsomal glutathione S-transferase 1	Mgst1	1.20368	2.30326	9.56331	13.5651
CGEN_MOUSE_EXT_3109622_1	NM_065745, BC003930, AK168115, AK146317, NM_026819, AK168147, NM_138452, AK003958, NM_001046294, NM_001002205, AK159964, BC023825, NM_001007621	Dehydrogenase/reductase (SDR family) member 1	Dhrs1	1.17176	2.25286	8.50929	13.2943
CGEN_MOUSE_EXT_3114318_1	AK012198, NM_001109044, BC049759, AK152318, NM_138336, AK003315, NM_001005143	Myeloma overexpressed 2	Myeov2	1.16492	2.24221	12.0561	9.74626
CGEN_MOUSE_EXT_3103951_1	AK020162			1.15769	2.231	7.03638	3.57467
CGEN_MOUSE_EXT_3106126_1	AK218064, AK156959, NM_001025234, NM_001025239, RP_040923_01_C07, NM_053082, AK217510, NM_003271, NM_001025238, NM_001025236, BC003482, AK212673, NM_001002348, NM_001013070, NM_001101852, NM_001025237, BC083070, AK172481, CT010285, NM_001025235, AK189309, AK002709	Tetraspanin 4	Tspan4	1.15011	2.21931	8.17043	8.3876
CGEN_MOUSE_EXT_3104447_1	NM_016058, BC024858, AK007695, BC027162, AK188541, NM_001007373, BC027413, NM_001013926, RP_050118_03_A07, NM_176842	Tp53rk binding protein	Tprkb	1.14996	2.21908	8.28299	9.9857
CGEN_MOUSE_EXT_3111111_1	AK167679, AK003470, AK028217, BC028765, AK002512, RP_060412_02_F08, RP_050321_02_D02	RIKEN cDNA 0610010O12 gene	0610010O12Rik	1.14175	2.20649	8.36068	10.326
CGEN_MOUSE_EXT_3109491_1	AK035165, AK154921, AK019482, AK004640, NM_026162, BC057881, AF378761	Plexin domain containing 2	Plxdc2	1.12675	2.18366	7.19282	4.64458
CGEN_MOUSE_3003959_1	NM_133583, AK154597, NM_201540, NM_001078683, AB033921, NM_201535, NM_201538, AK076514, NM_001008593, AK168011, NM_201539, NM_016250, NM_001035304, AK173136, NM_201536, NM_201537, NM_201541, BC012963, AK158900, NM_013864	N-myc downstream regulated gene 2	Ndrg2	1.12467	2.18052	8.70307	12.2723
CGEN_MOUSE_3007011_1	AK151107, AK153106, AK014561, AF087568, AK152940, AK152474, AK153316, AK151055, AF071025, NM_008917, BC099945, AK169658, AK171668, AK169579	Palmitoyl-protein thioesterase 1	Ppt1	1.11867	2.17147	8.71302	11.8512
CGEN_MOUSE_3005122_1	AK140862, NM_001009796, AK010677, X61433, NM_001001542, BC027319, RP_050120_02_D04, AK162938, NM_013113, NM_001098555, BC094070, AK161891, AK160405, NM_009721, NM_001082073, NM_001003283, NM_001677, NM_205520, NM_001001787, X16646, AK005071	ATPase, Na+/K+ transporting, beta 1 polypeptide	Atp1b1	1.11299	2.16293	8.35755	8.77154
CGEN_MOUSE_EXT_3105061_1	BC049584, AK005739, DQ141550, RP_Baylor_103089, DQ141551, NM_001012176, DQ141556, DQ141549, DQ141555, AB006535, DQ141554, NM_025290, DQ141553	Radial spoke head 1 homolog (Chlamydomonas)	Rsph1	1.10499	2.15097	7.17715	3.99137
CGEN_MOUSE_3001649_1	NM_213259, NM_057554, NM_165589, NM_019402, BC055866, NM_001087250, RP_060207_01_F12, AK032172, NM_004643, NM_001016352, NM_001001230, NM_001105132, NM_001113947, BC049869, NM_174569, NM_001088588, AK157143	Poly(A) binding protein, nuclear 1	Pabpn1	1.10398	2.14947	10.936	9.76319
CGEN_MOUSE_3005234_1	NM_001079970, NM_138734, AK147295, NM_015080, AK147665, NM_138732, AJ006803, NM_053846, BC060272, NM_020253, NM_001079984	Neurexin II	Nrxn2	1.10024	2.1439	8.11745	10.5194
CGEN_MOUSE_3007013_1	NM_020332, BC054379, AK148070, AK083135	Progressive ankylosis	Ank	1.09066	2.12971	7.69438	6.79838
CGEN_MOUSE_3006602_1	AJ223206, RP_050614_03_C02, BC058532, NM_007281, CT010374, NM_001100370, AK046213, NM_033499, NM_009136	Scrapie responsive gene 1	Scrg1	1.08311	2.1186	9.46395	11.6777
CGEN_MOUSE_3007094_1	NM_029688, AK161066, AK159613, AK159226, AK089976	Sulfiredoxin 1 homolog (S. cerevisiae)	Srxn1	1.07121	2.10119	7.99747	7.93647
CGEN_MOUSE_3006713_1	BC043027, RP_050818_01_E04, RP_060620_02_E05, NM_031676, AK012333, NM_001103114, NM_001035236, NM_001008273, NM_013259, NM_205494, AB031291, NM_001008272, AK013484, BC055338, NM_001045467, NM_019754, NM_201576, NM_199720, NM_001034499	Transgelin 3	Tagln3	1.04729	2.06664	8.19765	14.3458
CGEN_MOUSE_3000774_1	AF169036, AF169037, NM_016707, BC010585, AF051525, AK043677, AK045556, AK004395, BC051418	B-cell CLL/lymphoma 11A (zinc finger protein)	Bcl11a	1.03386	2.0475	7.84381	7.23479
CGEN_MOUSE_3000261_1	NM_011079, M16216, J03293, BC055102	Phosphorylase kinase gamma 1	Phkg1	1.02891	2.04048	7.56475	6.21812
CGEN_MOUSE_3003067_1	U14418, NM_008069, X55273, RP_Baylor_102801	Gamma-aminobutyric acid (GABA-A) receptor, subunit beta 1	Gabrb1	1.02444	2.03417	7.33663	4.36251
CGEN_MOUSE_3002138_1	AF197480, NM_001075416, NM_019861, NM_003793, BC058758, RP_040810_02_B05, AK075862, AF136280, AJ131851, BC051131, AK207816, BC004054, NM_001077568, NM_001034110, AK017474	Cathepsin F	Ctsf	1.0236	2.03299	7.68907	4.67707
CGEN_MOUSE_3007085_1	AK080879, NM_148938, AK031831, BC058711, AK082736	Solute carrier family 1 (glial high affinity glutamate transporter), member 3	Slc1a3	1.01962	2.02738	10.4572	4.25833
CGEN_MOUSE_3002095_1	D26483, BC058603, AK004776, BC050153, AK147404, BC026516, AK147306, NM_019634	Tetraspanin 7	Tspan7	1.01703	2.02375	10.1214	12.4462
CGEN_MOUSE_EXT_3112549_1	AK009762, BC020031, RP_041207_02_B04, NM_026416, AK167006, BC032079, AK160512, AK160178	S100 calcium binding protein A16	S100a16	1.01244	2.01732	10.3472	10.51
CGEN_MOUSE_EXT_3107027_1	BC029663, AK088802, AK146035, NM_146008, BC008239	T-complex 11 (mouse) like 2	Tcp11l2	0.996807	1.99558	8.12596	1.05234
CGEN_MOUSE_3003936_1	BC090388, NM_001093816, AK010663, U03560, AK168927, U03561, NM_001008615, X14687, NM_205290, NM_031970, NM_001079349, NM_001540, NM_001093814, AK003119, X14686, BC018257, NM_001007518, NM_013560, BC099463, U03562, NM_001003295, NM_001025569, RP_051121_02_H03	Heat shock protein 1	Hspb1	0.994189	1.99196	7.52635	4.22457
CGEN_MOUSE_3000396_1	BC004688, AB095444, NM_001102136, NM_001108285, BC058244, BC047339, AB095441, NM_001020595, AB095442, AB095443, RP_051017_01_A08, AK216398, AK075628, NM_008750, AK149075, NM_022463, NM_001092692, AK012352, RP_040810_01_G09, AK194479, AK048109	Nucleoredoxin	Nxn	0.991559	1.98833	7.92357	9.65359
CGEN_MOUSE_3006589_1	U29148, BC052097, U29149, NM_010487	RIKEN cDNA 2600009P04 gene	2600009P04Rik	0.989315	1.98524	9.46409	10.1828
NCRNA_1273	AK038990, NM_178662, BC048903	Ataxia, cerebellar, Cayman type homolog (human)	Atcay	0.984079	1.97805	8.79248	8.49673
CGEN_MOUSE_3004336_1	AF063229, NM_001046516, NM_001112911, RP_050217_01_A11, BC051992, AF063230, NM_001079990, NM_019234, AK158589, NM_010063, NM_004411	Dynein cytoplasmic 1 intermediate chain 1	Dync1i1	0.965489	1.95273	7.55946	5.54588
NCRNA_0800	AK162722	Alveolar soft part sarcoma chromosome region, candidate 1 (human)	Aspscr1	0.959159	1.94418	10.7224	11.0835
CGEN_MOUSE_3000762_1	NM_204056, AK048511, AK019206, AK159905, AK167174, AK150600, NM_134265, NM_001042565, AK169058, BC053391, AK167942, NM_204872, NM_019653, BC019601, NM_015626, RP_050203_01_E02, AK146752, AK152545, AK168468, AK167394, NM_001025664, AK168565, NM_001042561, AK150394, AK145974, AF033186	WD repeat and SOCS box-containing 1	Wsb1	0.947459	1.92847	9.67522	9.76795
CGEN_MOUSE_3006037_1	AF254870, AF254872, NM_023122, AK016567, AF254875, AF254873, AK140714, AF254874, AF254876, AF254869, AF254871, AF254877	Glycoprotein m6b	Gpm6b	0.944281	1.92423	9.24375	11.2333
CGEN_MOUSE_3002164_1	NM_001094020, AK153417, NM_001024409, NM_001023564, BC068163, NM_001912, X06086, NM_166026, NM_001017778, AK153076, AK049466, NM_013156, NM_079011, NM_001002368, X04392, NM_174032, AF121838, AK165397, NM_001004869, AF121837, AK136341, NM_074798, NM_212584, NM_145918, NM_202612, AK169394, J02583, Y18465, NM_131198, NM_001333, AK169712, NM_112827, AK161538, AK150452, NM_001005695, AK160100, NM_2138…	Cathepsin L	Ctsl	0.936497	1.91388	10.2975	10.0906
CGEN_MOUSE_EXT_3106111_1	AK044381, BC046464, AK147550, NM_006648, AK129439, BC060187, RP_050301_01_C03, NM_029361, BC055795, AK007980	WNK lysine deficient protein kinase 2	Wnk2	0.891388	1.85496	8.18797	8.37465
CGEN_MOUSE_3005201_1	NM_010733, D49802, BC069041	Leucine rich repeat protein 3, neuronal	Lrrn3	0.883308	1.8446	7.61672	5.69991
CGEN_MOUSE_3002094_1	AK166543, AK152072, AK151963, AK150647, RP_050426_02_B02, NM_001042580, AK163785, BC012212, AK166766, AK182243, AK188949, RP_051214_01_E07, AK151702, AK178582, NM_001082199, BC089543, NM_007653, BC083161, AK208438, AK210314, AK166373, AK159875, NM_001040034, NM_001009855, D16432, BC008108, AK146618, AK170344, NM_017125, AK152372, NM_205803, AF159427, AK028220, AK216882, NM_001780, CT010179	Hydroxysteroid (17-beta) dehydrogenase 4, Cd63 antigen	Cd63, Hsd17b4	0.879463	1.83969	11.2077	9.88046
CGEN_MOUSE_3006849_1	NM_009073, BC014827, AK133529	Rod outer segment membrane protein 1	Rom1	0.878527	1.8385	6.82594	3.57383
CGEN_MOUSE_3002550_1	AF461090, AF133700, NM_133652, NM_019284, NM_006574, AF461091, AF461092, BC055736, NM_001075229, NM_013884, AK031799	Chondroitin sulfate proteoglycan 5	Cspg5	0.877771	1.83753	10.5611	13.2876
CGEN_MOUSE_EXT_3112047_1	NM_001097940, NM_001016395, BC048623, RP_050329_04_A06, NM_001077119, NM_130897, NM_079047, NM_029297, NM_001108451, AK005789, NM_001032451	Dynein light chain roadblock-type 2	Dynlrb2	0.876757	1.83624	6.59537	2.50948
CGEN_MOUSE_EXT_3103311_1	RP_050208_01_C07, BC028490, RP_051017_02_E04, NM_205858, NM_001109149, AK014077, NM_021077, NM_001075270, AK011929, NM_026523	Neuromedin B	Nmb	0.870725	1.82858	7.61203	8.71462
CGEN_MOUSE_EXT_3111619_1	BC003982, NM_001034368, NM_001108866, NM_022060, AK049366, BC017532, AK161853, AK152595, NM_134076, AK030250, RP_040831_02_D01	Abhydrolase domain containing 4	Abhd4	0.865427	1.82188	9.2789	6.18966
CGEN_MOUSE_EXT_3114243_1	AK004468, AK050366, AK004976, NM_025835, BC026531, BC055946, AF327060	Propionyl Coenzyme A carboxylase, beta polypeptide	Pccb	0.863194	1.81906	8.06737	5.16557
CGEN_MOUSE_3002604_1	NM_001035027, U37226, NM_011125, U28960, NM_006227, NM_182676, AK148330, NM_214283, BC003782, CT010317, NM_001082141, NM_001094298	Phospholipid transfer protein	Pltp	0.859024	1.81381	8.21006	7.88818
CGEN_MOUSE_3002611_1	AK151372, RP_060315_02_A06, AK169213, AK164495, AK168648, NM_010726, AF023463, RP_040810_02_D03, D88670, AK146753, BC002018, AK165412	Phytanoyl-CoA hydroxylase	Phyh	0.85691	1.81115	8.45059	10.9345
CGEN_MOUSE_EXT_3112271_1	NM_199753, AK179383, NM_205516, AK216318, AK166578, AK159871, AK169021, AK051628, RP_060321_01_A01, BC055711, AK159555, BC085268, AK188621, NM_028044, AK180041, NM_203926, AK167613, AK208457, AK169098, AK167201, AK212516, NM_001024073, AK081672, NM_001038179, AK215736, NM_001087013, AK169410, AK051121, NM_001839, AK190584, AK005460, AK184231, NM_019359	Calponin 3, acidic	Cnn3	0.851786	1.80473	11.1199	7.96267
CGEN_MOUSE_EXT_3113175_1	AK210119, AK004431, AK002925, NM_001016705, AF523353, NM_031477, NM_001104710, BC009171, AB098742, NM_025347, NM_132381, NM_026875, NM_212790, AK003371	Yippee-like 3 (Drosophila)	Ypel3	0.840066	1.79013	8.5551	8.76865
CGEN_MOUSE_3006348_1	AF049125, AK041996, AK078106, AK077486, AK076153, NM_011992, AK169765	Reticulocalbin 2	Rcn2	0.825682	1.77237	7.70184	6.35123
CGEN_MOUSE_3002637_1	NM_007383, NM_001006193, NM_213898, AK155361, NM_001003743, NM_141906, NM_203938, NM_001034401, AK169428, NM_000017, BC055063, L11163, NM_022512, NM_001087400, BC016259, NM_142583	Acyl-Coenzyme A dehydrogenase, short chain	Acads	0.825574	1.77224	7.6981	6.3245
CGEN_MOUSE_3005282_1	L04538, BC021877, NM_005166, AK154992, BC106158, NM_001024807, AK160871, NM_001038095, NM_007467	Amyloid beta (A4) precursor-like protein 1	Aplp1	0.82265	1.76865	9.53007	9.41649
CGEN_MOUSE_EXT_3106609_1	AK013407, NM_001033851, NM_153634, BC076564, NM_025815, AK005311, NM_001098085, AK004559, NM_001108750, AK010227, BC048551, BC017626	Copine VIII	Cpne8	0.820996	1.76663	7.1635	4.35452
NCRNA_0839	AK038990, NM_178662, BC048903	Ataxia, cerebellar, Cayman type homolog (human)	Atcay	0.809593	1.75272	7.48761	6.22658
CGEN_MOUSE_3003046_1	NM_007379, AK157769, AK169438, X75927, AK165788, AK129274	ATP-binding cassette, sub-family A (ABC1), member 2	Abca2	0.801302	1.74267	8.71019	7.89019
CGEN_MOUSE_EXT_3107607_1	AK030575, BC086770, AK078819, AF378525, NM_133206, AK079338	Zinc and ring finger 1	Znrf1	0.796999	1.73748	7.93921	8.57258
CGEN_MOUSE_EXT_3108572_1	AK031213, RP_Baylor_253885, NM_001222, BC019162, NM_001097564, NM_133605, AF395884, AK081969, NM_172173, NM_178597, NM_172171, NM_172169, NM_001030125, BC025597, AK154764, NM_172170, NM_001039139, AK054406, NM_001039138, AK078311, NM_001087345, NM_214193, NM_001099953	Calcium/calmodulin-dependent protein kinase II gamma	Camk2g	0.793991	1.73386	7.66698	9.00281
CGEN_MOUSE_3003004_1	NM_031608, BC056397, BC060702, AK013839, NM_205598, NM_001083811, NM_205730, NM_001001774, AK135107, NM_008165, NM_017261, X57497, AK049958, NM_000827	Glutamate receptor, ionotropic, AMPA1 (alpha 1)	Gria1	0.793352	1.7331	8.1999	6.26494
CGEN_MOUSE_3004171_1	AK089934, AK169041, NM_001004080, BC060377, AK169670, NM_001012312, NM_213090, AK168829, NM_001034627, AK213866, AK168725, AK166932, AK135632, NM_001089344, J04953, NM_001016856, AK143664, AK148957, AK168461, NM_001113284, NM_198252, AK168532, BC023143, AK168707, NM_001081953, NM_204934, NM_178131, AK166831, NM_000177, AK150359, NM_001088058, AK146969, AK167918, NM_001045118, AK151684, AK153029, …	Gelsolin	Gsn	0.792296	1.73183	9.10175	4.58535
CGEN_MOUSE_EXT_3100277_1	NM_001011078, AK045989, AK009844, AK146816, NM_053835, AK029382, NM_028870, BC070404, AK159480, AK213693, BC037505, NM_174277, NM_001030609, NM_001093219, NM_007097, NM_001089917, NM_001834, AK167531	Clathrin, light polypeptide (Lcb)	Cltb	0.788521	1.7273	8.82366	6.95684
CGEN_MOUSE_3004571_1	NM_008923, AK161621, BC011424, AK158994	Protein kinase, cAMP dependent regulatory, type I beta	Prkar1b	0.787235	1.72576	8.40909	5.60896
CGEN_MOUSE_3006278_1	NM_022868, NM_001092765, NM_032949, NM_002590, AF231125, AK048638, NM_001098609, AK140407, BC053008, AK049982, NM_021543, BC052388, NM_001042726	Protocadherin 8	Pcdh8	0.779989	1.71712	7.26554	2.5772
CGEN_MOUSE_EXT_3100406_1	AK200420, NM_001030235, AK005562, NM_001025741, NM_004434, NM_138921, AK200422, BC055476, NM_001008707, NM_001015771, NM_012155	Echinoderm microtubule associated protein like 2	Eml2	0.778912	1.71584	7.22726	2.10496
CGEN_MOUSE_EXT_3108206_1	AK162028, AK162734, AK033483, AK036319, AK167554, AK169755, AK169597, AK144226, BC003217, BC059938, AK034656, BC094594, BC034366, NM_001004146, BC048401, BC070408, AK161130, NM_177298	RIKEN cDNA 4933439C20 gene, Phosphatidylserine decarboxylase	Pisd, 4933439C20Rik	0.778452	1.71529	7.66966	6.16545
CGEN_MOUSE_3006534_1	D78263, NM_001038614, AK214144, AK147618, D78265, NM_001038612, AK003031	Olfactomedin 1	Olfm1	0.774012	1.71002	8.71954	8.17639
CGEN_MOUSE_EXT_3113161_1	RP_050816_02_G01, AK008341, AK007443, AK019298, AK036279	Small nucleolar RNA host gene (non-protein coding) 8	Snhg8	0.773083	1.70892	8.56992	8.93825
CGEN_MOUSE_3003981_1	NM_011327, BC018384, AK002425, M91458	Sterol carrier protein 2, liver	Scp2	0.771142	1.70662	8.89832	9.70832
CGEN_MOUSE_3005730_1	AB015422, NM_008052, AK169455, BC065075, AK088630, BC053055, AK220514, U38252	Deltex 1 homolog (Drosophila)	Dtx1	0.767195	1.70196	8.53321	7.3613
CGEN_MOUSE_EXT_3105377_1	NM_020162, AK161082, BC011309, BC052172, NM_178367, RP_050201_01_B02, NM_001100057, AK035177, BC027842, NM_001105802	DEAH (Asp-Glu-Ala-His) box polypeptide 33	Dhx33	0.762889	1.69689	8.28195	8.54059
NCRNA_0280	BC079548, AK076333, AK220303, AK017994	Glucosidase, alpha; neutral C	Ganc	0.761908	1.69573	7.87244	8.53916
NCRNA_2082	AK158836	Visual cortex cDNA, RIKEN full-length enriched library, clone:K430341E06 product:unclassifiable, full insert sequence		0.752657	1.68489	7.9052	9.08432
CGEN_MOUSE_EXT_3105223_1	AK028602, NM_011163	Eukaryotic translation initiation factor 2-alpha kinase 2	Eif2ak2	0.750188	1.68201	8.50475	7.54896
CGEN_MOUSE_3004671_1	X99921, NM_001024212, BC005687, NM_001024213, AK002755, AK008895, NM_001024210, NM_001024211, NM_005979, NM_009113, RP_051010_03_C07, NM_205800	S100 calcium binding protein A13	S100a13	0.749356	1.68104	7.6202	5.51632
CGEN_MOUSE_3005235_1	NM_172544, BC060719, AK042730, NM_015080, NM_001105250, AK036342, AK032126, NM_138732, NM_004796, AJ006804, NM_138970, NM_053846, AK034255, NM_001079984, NM_001081740	Neurexin III	Nrxn3	0.736966	1.66667	7.16813	1.039
CGEN_MOUSE_EXT_3104750_1	NM_012410, NM_001107550, BC096615, BC011475, NM_201575, BC079573, NM_001114099, AK165738, NM_001093958, AK034088, NM_001114100, NM_001045927, AB206789, NM_144926	Seizure related 6 homolog like 2	Sez6l2	0.728366	1.65676	7.86041	4.50661
CGEN_MOUSE_EXT_3106618_1	AK018116, BC062930, BC065055, AK149027, BC066026, BC056437, AK045529, NM_028707, BC065053, AK034575, BC066036, AK053835	Pleckstrin and Sec7 domain containing 2	Psd2	0.718511	1.64548	7.88761	1.75466
CGEN_MOUSE_3000185_1	M22012, NM_011428, AK078038, BC018249	Synaptosomal-associated protein 25	Snap25	0.716423	1.6431	7.19587	1.49615
CGEN_MOUSE_EXT_3101358_1	NM_001031759, NM_152722, AK138438, AK081154, AK013637, BC082537, NM_175189, RP_Baylor_103286, AK158265	Hepatocyte cell adhesion molecule	Hepacam	0.711687	1.63772	7.89037	5.3777
CGEN_MOUSE_3006211_1	NM_001031092, NM_008640, NM_001092305, AK075699, NM_205799, BC089021, AK088958, BC086667, AK013963, NM_001095299, AK159092, NM_001004797, AK182919, NM_199384, AK165638, AK184706, AK084515, NM_014713, U34259, NM_214685, NM_001082639	Lysosomal-associated protein transmembrane 4A	Laptm4a	0.699927	1.62442	10.4463	8.16
CGEN_MOUSE_EXT_3109249_1	BC048409, BC096049, BC028800, RP_060315_02_G04, AK083247, AK009421, AK039834, AK009021, NM_025526, RP_050309_01_G04	IscU iron-sulfur cluster scaffold homolog (E. coli)	Iscu	0.696684	1.62078	9.37862	9.46869
CGEN_MOUSE_EXT_3113911_1	NM_001013672, AK132806, AK006044, NM_001110155, BC049758, NM_198637	RIKEN cDNA 1700016K19 gene	1700016K19Rik	0.692689	1.61629	6.40973	5.68958
CGEN_MOUSE_EXT_3104720_1	AK019921			0.691574	1.61504	6.47714	4.2264
CGEN_MOUSE_3005129_1	NM_145732, BC051995, NM_009819, D25282, D25281, BC079648, AK158916	Catenin (cadherin associated protein), alpha 2	Ctnna2	0.685815	1.60861	8.48391	3.75123
CGEN_MOUSE_EXT_3113209_1	AK169904, BC049891, NM_001040683, AK142224, AF328770, AK166522, AK131186, BC003221, NM_033609, BC054779	Mediator complex subunit 15	Med15	0.680548	1.60275	8.34215	6.36945
CGEN_MOUSE_EXT_3110453_1	AK147940, AY974090, AK008671, RP_050301_02_A06, NM_145124, AK159611, NM_080875, NM_001079678, AB072336, AK084791, BC058086, NM_001006301	Mindbomb homolog 2 (Drosophila)	Mib2	0.680433	1.60262	8.33666	4.90397
CGEN_MOUSE_3003590_1	U43512	Dystroglycan 1	Dag1	0.67908	1.60112	9.28778	4.37062
CGEN_MOUSE_EXT_3108126_1	BC051127, AB032010, NM_022003, BC042579, NM_022005, AK018354, AK003888, NM_022004	FXYD domain-containing ion transport regulator 6	Fxyd6	0.674518	1.59606	8.08927	1.55767
CGEN_MOUSE_EXT_3109359_1	AK158882, AK002276, AK151366, BC049637, NM_001011316, AK151307, RP_050316_02_C06, NM_027855, BC057097, NM_080592, AK169267, NM_212470, NM_016085	RIKEN cDNA 0610007C21 gene	0610007C21Rik	0.670331	1.59144	9.75053	5.72764
CGEN_MOUSE_EXT_3112025_1	AK083684, NM_139307, BC050274, AK132325, AJ458938, AK012169	Vasorin	Vasn	0.665505	1.58612	7.33123	6.35381
CGEN_MOUSE_EXT_3106547_1	BC062380, NM_138282, BC049587, BC025190, AK005109, NM_023179, NM_001014376, RP_040831_02_G07, NM_001114167, AK011945, BC020190, NM_001047145, NM_001075664, AB076405, NM_130463, NM_212490	ATPase, H+ transporting, lysosomal V1 subunit G2	Atp6v1g2	0.655673	1.57535	7.56064	5.40991
CGEN_MOUSE_3002998_1	BC055738, RP_050301_01_B07, AF104411, AK169916, NM_011889	Septin 3	2003-09-01	0.649944	1.56911	7.53261	6.37912
CGEN_MOUSE_EXT_3112752_1	AK008027, BC014749, NM_025785, AK018626, AK134722	F-box protein 25	Fbxo25	0.64534	1.56411	8.25122	5.22814
CGEN_MOUSE_3002871_1	AK002531, RP_050512_01_B12, NM_009121, NM_001097736, NM_001007996, L10244, NM_001094029, BC108334, NM_001030199, NM_001007667, NM_214358, NM_001034333, NM_001002169, AK131657, NM_001093748, BC058696, NM_204186, AK154445, NM_002970	Spermidine/spermine N1-acetyl transferase 1	Sat1	0.644929	1.56366	8.5241	5.18157
CGEN_MOUSE_EXT_3114309_1	NM_183044, NM_001107118, NM_005977, NM_001098062, AY039004, AK029912, NM_183043, AK150269, AK004745, RP_050412_01_G05, AK152106, NM_028774	Ring finger protein (C3H2C3 type) 6	Rnf6	0.642694	1.56124	7.81037	4.06472
CGEN_MOUSE_3002833_1	BC022110, NM_020559, NM_001008071, NM_057933, AK077152, NM_001006925, AK133283, NM_199166, BC004099, NM_201287, NM_001089777, NM_024484, NM_000688, NM_001018012, M63245, NM_001092582, NM_001101154	Aminolevulinic acid synthase 1	Alas1	0.637314	1.55543	8.2137	5.1436
CGEN_MOUSE_EXT_3114406_1	AK038864, NM_001108478, BC048750, AK013779, BC089566, RP_050414_01_E08, NM_152479, NM_001044905, NM_028417, NM_001105507	Tetratricopeptide repeat domain 9B	Ttc9b	0.635709	1.5537	8.35994	3.41695
CGEN_MOUSE_3001684_1	RP_050607_03_H03, NM_013670, BC069894, RP_050125_01_A05, AK010671, NM_033174, BC072564, BC024880, AF101042, BC019589, NM_022804, AK144386, NM_130738, AK013607, NM_001110815, NM_174463, NM_001082714, NM_005678	Small nuclear ribonucleoprotein N	Snrpn	0.635618	1.5536	9.02916	2.97755
NCRNA_1799	AK089609, AK172520			0.634406	1.5523	7.48857	6.7105
CGEN_MOUSE_EXT_3113130_1	NM_145418, BC013529, BC024530, AK144481	CDNA sequence BC013529	BC013529	0.629254	1.54676	8.17018	4.89382
CGEN_MOUSE_EXT_3107866_1	NM_001009935, AK171527, BC011212, BC031850, AK171464, AK171425, NM_023719, AK171456, AK200630, NM_001044614, AF282826, NM_006472, NM_001093153, AK088870, AK171205, RP_041130_02_C08, AK082476, AK155517, AK171312, NM_001101875, AK089351, AK089403, AK089304, NM_200087, NM_001008767, AF173681, AK004653, RP_Baylor_103215	Thioredoxin interacting protein	Txnip	0.621469	1.53844	7.53733	2.59476
NCRNA_1409	AK044765, BC034054, AK047184, AK049753, NM_146025, NM_178049, BC049954	Sterile alpha motif domain containing 14	Samd14	0.617046	1.53373	8.21575	1.78751
CGEN_MOUSE_3005576_1	AF000168, BC043464, BC061504, AK019164	Multiple PDZ domain protein	Mpdz	0.612296	1.52869	7.61756	2.60679
NCRNA_1196	AK044765, BC034054, AK047184, AK049753, NM_146025, NM_178049, BC049954	Sterile alpha motif domain containing 14	Samd14	0.609006	1.52521	8.56812	6.29211
CGEN_MOUSE_3002583_1	L40459, NM_008520, BC054420, BC040761, BC127051, AK007774	Latent transforming growth factor beta binding protein 3	Ltbp3	0.59883	1.51449	8.37539	3.33732
NCRNA_1293	AK082560, AJ557513, NM_177740, BC059072, BC023870	RGM domain family, member A	Rgma	0.59658	1.51213	10.7519	6.7605
CGEN_MOUSE_3004670_1	NM_181089, BC039230, AK141034, AF077818, BC054524, NM_019945, NM_014975	Microtubule associated serine/threonine kinase 1	Mast1	0.594953	1.51042	7.7343	2.12048
CGEN_MOUSE_EXT_3114123_1	BC059254, AB093251, BC004581, BC024670, BC022703	PH domain and leucine rich repeat protein phosphatase	Phlpp	0.593913	1.50933	9.10853	3.94735
CGEN_MOUSE_3002887_1	NM_001034090, U89491, NM_001082275, BC057857, NM_001034629, AK194514, AK204696, AK018249, BC029636, NM_012844, NM_001091564, NM_000120, BC045194, NM_214355, NM_010145, BC061493	Epoxide hydrolase 1, microsomal	Ephx1	0.590787	1.50607	9.52018	6.13981
CGEN_MOUSE_3004343_1	AK134572, BC066193, NM_013540, AK134772, AK141525, X57498, AK134647, AK162580	Glutamate receptor, ionotropic, AMPA2 (alpha 2)	Gria2	0.586911	1.50203	8.22196	3.36577
CGEN_MOUSE_3000755_1	AK154861, NM_147233, NM_001012882, U64828, U56920, BC068177, NM_003743, U64606, BC080866, NM_001112912, NM_001025228, NM_010881	Nuclear receptor coactivator 1	Ncoa1	0.586465	1.50156	8.41815	2.59744
CGEN_MOUSE_EXT_3113132_1	AK132014, BC002262	Tetratricopeptide repeat domain 28	Ttc28	0.580602	1.49547	8.03718	6.16067
CGEN_MOUSE_EXT_3105928_1	NM_130382			0.579514	1.49435	9.49626	2.11808
CGEN_MOUSE_EXT_3100833_1	AY082486, NM_030833, NM_030694, BC084679, BC002160, NM_001097805, BC002102, AK141392	Interferon induced transmembrane protein 2	Ifitm2	0.578951	1.49376	7.88165	3.24076
CGEN_MOUSE_EXT_3110936_1	NM_014396, AF327407, NM_080631, BC119362, BC024557, BC057905, AB028843, NM_001012859, AK051658, AK164177, AK162208, BC005530, BC049916, NM_001107355, NM_001083453, BC125299, NM_172120, BC023243	Vacuolar protein sorting 41 (yeast)	Vps41	0.576997	1.49174	9.12148	1.19306
CGEN_MOUSE_EXT_3100081_1	AK017585, NM_032926, BC115461, NM_001029978, NM_177919, NM_001006938, AK032140, RP_050921_01_F03, NM_001012979, BC100415, BC027131, AK003156, NM_001006933, AK158996, BC115460	Transcription elongation factor A (SII)-like 5, Transcription elongation factor A (SII)-like 3	Tceal3, Tceal5	0.576294	1.49101	7.60257	2.19747
CGEN_MOUSE_3001929_1	NM_019986, BC082806, AF227684, AK144206, AK146525	Hyaluronic acid binding protein 4	Habp4	0.575675	1.49037	7.91358	3.785
CGEN_MOUSE_EXT_3104217_1	AK080789, NM_138595, AK010327, BC017135, AK080937	Glycine decarboxylase	Gldc	0.574695	1.48936	8.98586	5.03765
CGEN_MOUSE_3004064_1	RP_Baylor_103218, BC014707, BC046752, AF105222, RPS_Baylor_37084, NM_019675	Stathmin-like 4	Stmn4	0.573758	1.4884	11.2503	3.74694
CGEN_MOUSE_EXT_3107696_1	NM_026968, BC013803, BC030375, AK169993, AK007599	Mannosidase, beta A, lysosomal-like	Manbal	0.573339	1.48796	9.41752	3.90895
CGEN_MOUSE_3000335_1	RP_060302_02_E08, NM_002300, NM_131246, NM_001002474, NM_001102463, NM_057233			0.569491	1.484	8.43884	5.08718
CGEN_MOUSE_EXT_3105556_1	BC057313, AK011730, BC040386, BC040201, NM_027264	Zinc finger protein 715	Zfp715	0.566219	1.48064	6.81804	2.74864
CGEN_MOUSE_3006292_1	AF292939, NM_133218	Zinc finger protein 704	Zfp704	0.565635	1.48004	7.97674	2.8093
CGEN_MOUSE_3004702_1	AK029310, AF432916, NM_001077307, AK077922, BC023001, AK031603, NM_001030451, NM_001095045, NM_001075596, AF215668, NM_001044600, NM_204395, NM_002923, U67187, NM_001017846, AK162276, NM_009061, NM_053453	Regulator of G-protein signaling 2	Rgs2	0.56144	1.47574	7.23354	3.67593
CGEN_MOUSE_3002628_1	NM_137565, BC026559, AF017176, RP_040604_02_A03, NM_017366, NM_174494, AK076037, RP_041208_01_C05, NM_001033859, NM_212611, AK146334, Z71189, NM_000018, U41497, NM_012891	Acyl-Coenzyme A dehydrogenase, very long chain	Acadvl	0.558608	1.47285	8.72032	3.86638
CGEN_MOUSE_3004409_1	BC066019, NM_001001826, NM_031327, NM_010516, NM_001105514, AK159452, NM_001554, M32490, NM_001034340, RP_Baylor_102859, BC003205, NM_001086439, AK156723, NM_001031563, NM_001098553	Cysteine rich protein 61	Cyr61	0.5541	1.46825	7.17628	1.79237
CGEN_MOUSE_3004126_1	AK016557, NM_005936, AK166398, NM_001040001, NM_013217, NM_001040000, AF172447	Myeloid/lymphoid or mixed lineage-leukemia translocation to 4 homolog (Drosophila)	Mllt4	0.553854	1.468	8.50454	3.07238
CGEN_MOUSE_EXT_3111587_1	BC085239, BC049648, AK164320, NM_175123, AK045977, AK018339	RIKEN cDNA 1110051M20 gene	1110051M20Rik	0.548135	1.46219	8.52559	4.54317
CGEN_MOUSE_EXT_3111458_1	BC030184, AK178540, AK014142, RP_050224_01_D10, NM_001097388, NM_001106828, BC031387, AK035349, NM_029922, BC058266, AK076321, AK009530, BC052064, BC062096, AK075876, NM_020214	Poly (ADP-ribose) polymerase family, member 6	Parp6	0.547457	1.46151	7.66642	1.37591
CGEN_MOUSE_3004770_1	RP_041116_02_A04, NM_015740, NM_001017271, NM_001076362, NM_001078781, AK003035, AK013629, BC034662, NM_001487, NM_001094432	Biogenesis of lysosome-related organelles complex-1, subunit 1	Bloc1s1	0.546563	1.4606	9.65365	6.22586
CGEN_MOUSE_3001260_1	NM_010638, AK028544	Kruppel-like factor 9	Klf9	0.546531	1.46057	8.22227	5.44954
CGEN_MOUSE_3004103_1	AK043998, AF190699, NM_001001454, NM_001077015, NM_021324, NM_001106225, BC065694, AK049903, AK031550, AK081981, BC046310, AB162929, AK018148, AK083126, AK015486, AF190991, AK048413, NM_001005367, AK042758, NM_020659	Tweety homolog 1 (Drosophila)	Ttyh1	0.544996	1.45902	9.44073	5.71179
CGEN_MOUSE_3003376_1	AK158727, NM_001094522, NM_002866, NM_001016426, NM_174446, NM_001095062, NM_009001, AK005307, NM_001100276, AK005362, NM_001002679, BC018451, BC053519, NM_078963, NM_001003419, NM_001002530, NM_001017761, NM_001044155, AK161975, NM_013018, AB232587	RAB3A, member RAS oncogene family	Rab3a	0.541478	1.45546	7.69948	4.02591
CGEN_MOUSE_3004041_1	RP_040916_01_E12, AK144917, NM_146100, RP_051017_02_B08, L36390, BC018383	Internexin neuronal intermediate filament protein, alpha	Ina	0.540127	1.4541	8.41877	3.19553
CGEN_MOUSE_3003319_1	NM_178703, BC059080, AK052971, BC027111, M92378, AK053883, AK042956	Solute carrier family 6 (neurotransmitter transporter, GABA), member 1	Slc6a1	0.536161	1.45011	9.78407	4.4604
CGEN_MOUSE_EXT_3114351_1	NM_213157, NM_001076002, NM_027460, AK017628, NM_032315, AK157423, BC011293, RP_050614_01_H12	Solute carrier family 25, member 33	Slc25a33	0.53164	1.44557	7.63527	1.07523
CGEN_MOUSE_3005580_1	AK085338, U43194, AK143132, NM_008164, BC052010, BC004843, AK220431	Rhophilin, Rho GTPase binding protein 1	Rhpn1	0.530803	1.44473	6.92393	2.54722
CGEN_MOUSE_EXT_3114197_1	AK050173, AK151693, AK037165, BC024933, AK168559, AK151766, AK152078, AK004778, NM_028766	Transmembrane protein 43	Tmem43	0.529761	1.44369	9.0696	4.05363
CGEN_MOUSE_EXT_3113553_1	BC043013, AK151404, RP_050927_01_B09, NM_001109443, BC031664, NM_175818, NM_001071824, NM_004548, NM_026684, AK002517, NM_001017250, NM_200730	NADH dehydrogenase (ubiquinone) 1 beta subcomplex, 10	Ndufb10	0.529358	1.44329	10.7645	5.86931
CGEN_MOUSE_3005298_1	BC119064, BC109340, NM_020018, NM_020016, BC119066, BC106842	Melanoma antigen, family A, 5, Melanoma antigen, family A, 2, Melanoma antigen, family A, 3	Magea2, Magea3, Magea5	0.524316	1.43825	8.35622	2.97807
CGEN_MOUSE_EXT_3105019_1	BC028825, BC014685, NM_144916	Transmembrane protein 150	Tmem150	0.523134	1.43707	7.83419	2.65568
CGEN_MOUSE_EXT_3110913_1	NM_025562, AK008323, AK004479, NM_001096647, AK008078, BC010783, NM_001034784, RP_040916_01_B06, NM_016068, NM_001105919, AK008916, AK004917	Fission 1 (mitochondrial outer membrane) homolog (yeast)	Fis1	0.522357	1.4363	10.685	5.91412
CGEN_MOUSE_3000194_1	AF004591, AK002432, BC027632, NM_009720	ATX1 (antioxidant protein 1) homolog 1 (yeast)	Atox1	0.513732	1.42774	9.75948	3.37651
CGEN_MOUSE_3000586_1	BC022954, AF085809, NM_013680	Synapsin I	Syn1	0.512633	1.42665	7.33093	1.56023
NCRNA_0735	AK137174	Expressed sequence C77713	C77713	0.510291	1.42434	6.75452	1.90469
CGEN_MOUSE_3004607_1	NM_021699, AK172444, NM_004954, NM_017490, NM_001039469, NM_007928, AK045329, BC058556, NM_001102182, NM_001030369, NM_001086956, X70764, AK154864, NM_001039468, AK220191, AK172664, NM_001088923	MAP/microtubule affinity-regulating kinase 2	Mark2	0.506435	1.42054	8.07438	2.90944
CGEN_MOUSE_3000659_1	NM_001025387, AF045462, BC046809, AK168525, NM_010238, AK220444, AK158970	Bromodomain containing 2	Brd2	0.503871	1.41801	8.9635	4.56016
CGEN_MOUSE_3002616_1	AK005057, AB011002, BC060218, NM_013490	Choline kinase alpha	Chka	0.501662	1.41584	9.26178	1.41041
NCRNA_0181	BC005724, BC012700, AK008909, RP_041018_01_A08, NM_009372, AK160193	TG interacting factor 1	Tgif1	0.499864	1.41408	7.87713	4.17286
CGEN_MOUSE_3006820_1	NM_019521, AK086187, X59846, BC005444, NM_000820, NM_001089688, NM_057100, NM_001093113, NM_001015965	Growth arrest specific 6	Gas6	0.499729	1.41395	7.64318	1.39738
CGEN_MOUSE_3006243_1	X67469, AK081134, AF367720, BC043675, NM_008512, BC020412	Low density lipoprotein receptor-related protein 1	Lrp1	0.498898	1.41313	7.49234	3.79306
CGEN_MOUSE_3000437_1	AK044866, AF249295, NM_023047, BC065054	Dihydropyrimidinase-like 5	Dpysl5	0.493825	1.40817	8.31505	3.89547
CGEN_MOUSE_EXT_3105138_1	AK030741, NM_053123, BC057115, AF325920	SWI/SNF related, matrix associated, actin dependent regulator of chromatin, subfamily a, member 1	Smarca1	0.492519	1.4069	7.1074	2.77254
CGEN_MOUSE_3003900_1	D29763, AK161576, AK147705, NM_021286, BC055345, AK220513, BC053011, AK165757	Seizure related gene 6	Sez6	0.488818	1.40329	7.84809	1.33214
NCRNA_0228				0.487452	1.40197	8.65788	3.47645
CGEN_MOUSE_EXT_3109224_1	NM_130860, AK155733, BC003901, AK089276, AF327431, AK143217, NM_212591, NM_001007743, AK144607, NM_001006201, NM_001087068, NM_001005448, NM_001261, NM_001096560, RP_040617_01_A05, NM_001014935, AK157340, AK142397	Cyclin-dependent kinase 9 (CDC2-related kinase)	Cdk9	0.480903	1.39562	9.04852	4.25044
CGEN_MOUSE_EXT_3111268_1	BC013535, AK085669, NM_001035504, NM_143796, RP_041130_02_H03, NM_183057, AK013852, AK003699, NM_001016314, NM_200590, NM_025842, AK003572, NM_016208, AF373710, NM_001087316	Vacuolar protein sorting 28 (yeast)	Vps28	0.465805	1.38109	10.3618	2.36084
CGEN_MOUSE_3002704_1	RP_060315_05_E10, AK152256, BC004651, AK149642, NM_010299, RP_050614_04_E05, L19526, U09816	GM2 ganglioside activator protein	Gm2a	0.465754	1.38104	8.30525	2.65814
CGEN_MOUSE_EXT_3113650_1	NM_001016336, AK007621, NM_001008669, NM_001095205, NM_176221, NM_001094541, NM_001008764, NM_025498, AK002440, BC081443, NM_172341, RP_050329_01_D05, BC024347, NM_205576, AK006284	Presenilin enhancer 2 homolog (C. elegans)	Psenen	0.4628	1.37821	10.2954	1.72629
CGEN_MOUSE_EXT_3112585_1	RP_041214_02_F04, BC029677, NM_001109384, NM_001046402, AK007380, AK009812, NM_025538, NM_032306	AlkB, alkylation repair homolog 7 (E. coli)	Alkbh7	0.458446	1.37406	7.91796	3.39208
CGEN_MOUSE_EXT_3104409_1	NM_001106367, AK020713, NM_025696, NM_014978, AK158805, AF276314	Sortilin-related VPS10 domain containing receptor 3	Sorcs3	0.451774	1.36772	7.32294	3.11481
CGEN_MOUSE_EXT_3107805_1	NM_001013073, NM_001002198, NM_172618, AK029578, NM_132421, NM_001095433, AK006275, RP_050310_02_E03, BC057897, AK192309, AK052664, BC063095, AK153973, NM_001008459, BC037031	BTB (POZ) domain containing 9	Btbd9	0.451207	1.36718	7.71138	1.91211
CGEN_MOUSE_3004979_1	BC085237, NM_001012242, BC049081, NM_001034614, AK013467, AK168482, AK018668, NM_001030885, NM_004331, NM_001037284, AK004667, NM_001096800, AF067395, AK169391, AK007920, NM_080888, NM_009761, AK139950, AY057069, AK155040	BCL2/adenovirus E1B interacting protein 3-like	Bnip3l	0.450952	1.36694	9.44011	1.79034
CGEN_MOUSE_EXT_3114515_1	AK166694, AK011351, NM_024236, AK078123, BC002107, AK161660, RP_040907_01_A03, RP_060412_02_D03, AK159107	Quinoid dihydropteridine reductase	Qdpr	0.449743	1.3658	10.1273	2.87014
CGEN_MOUSE_EXT_3106516_1	AK220506, AK041177, AK086572, AK079097, BC096532, BC042756	Furry homolog (Drosophila)	Fry	0.445378	1.36167	7.4699	1.10467
CGEN_MOUSE_3002489_1	RP_050614_03_D02, BC021537, AK168144, RP_060220_05_E11, NM_009273, M29264, AK156845, AK019310, AK167821	Signal recognition particle 14	Srp14	0.432139	1.34923	9.09712	3.23828
CGEN_MOUSE_EXT_3108097_1	AK013367	RIKEN cDNA 2810459M11 gene	2810459M11Rik	0.42598	1.34348	9.3909	2.26806
CGEN_MOUSE_3004070_1	BC020074, AK077607, NM_023605, AB041585	F-box protein 9	Fbxo9	0.42557	1.3431	8.35375	1.07176
CGEN_MOUSE_EXT_3108647_1	AK169411, NM_016480, AK008252, AK146327, AK150957, AK167545, NM_001034636, NM_026420, AK009909, NM_001033112, NM_001007832, BC010190, RP_040617_02_A11, AK005462, AK154453, NM_001014148, AK169207	Polyadenylate-binding protein-interacting protein 2	Paip2	0.423094	1.3408	8.82606	1.09216
CGEN_MOUSE_EXT_3109043_1	NM_024432, NM_001108812, NM_001045986, NM_025241, AF272895, AK161273, AK008942, AK075705, NM_001044780, AK009117, NM_001097794, BC049963, RP_050315_01_A04, AK082510, AK131187, AK148170, NM_001005818, BC016412, NM_199810	UBX domain containing 1	Ubxd1	0.422133	1.33991	8.01609	3.51119
CGEN_MOUSE_EXT_3100578_1	AK164182, BC004056, NM_145599, AK033404	Transmembrane protein 34	Tmem34	0.421036	1.33889	7.96088	1.23285
CGEN_MOUSE_3004422_1	NM_029169, NM_011251, AK077899, AK145612, NM_001108186, BC026129, NM_005777, AK164432, AJ006486, AK220446	RNA binding motif protein 6	Rbm6	0.417636	1.33574	8.18091	1.7045
CGEN_MOUSE_EXT_3106308_1	NM_174704, NM_001016182, NM_001013929, BC009154, NM_213620, NM_173270, AK152147, AK034165, AK078767, NM_213619, NM_133826, NM_214240, NM_076011, NM_001095840, NM_015941, RP_050317_04_E10	ATPase, H+ transporting, lysosomal V1 subunit H	Atp6v1h	0.412387	1.33089	9.30117	2.69314
CGEN_MOUSE_EXT_3112354_1	AK165003, AK029388, BC092382, BC029023, AK147613, AK135094, RP_040809_01_C04, AK167768, AK147241, BC008264, BC024064	Transformation/transcription domain-associated protein	Trrap	0.410947	1.32956	9.17099	2.06774
NCRNA_0197	BC062276, AK011697, AK009096, BC094636, BC054437, AK016185, AK011849, BC030472, BC040803, AK010048, BC037041	RIKEN cDNA 2310002J21 gene	2310002J21Rik	0.409882	1.32858	10.3968	1.95217
CGEN_MOUSE_3003377_1	NM_004311, AK192226, AF143241, NM_019718, RP_060220_02_G04, NM_064636, AK048644, BC042941, NM_001031785, NM_001044908, NM_001038567, NM_200719, NM_001017827, RP_050309_01_D09, NM_001090783, AK185320, NM_200693, NM_022700	ADP-ribosylation factor-like 3	Arl3	0.409871	1.32857	9.99545	1.76721
CGEN_MOUSE_3006576_1	NM_001096162, NM_001004393, BC057017, NM_001083666, AF069708, NM_015894, NM_001086743, AB007912, AK002957, AK003203, NM_001078859, NM_009133, AK032737, NM_024346, AK003409	Stathmin-like 3	Stmn3	0.407477	1.32636	9.99525	1.79139
CGEN_MOUSE_EXT_3103087_1	AK087000, AK036335, BC043662, AK020270, AK036106	Activating transcription factor 6	Atf6	0.397851	1.31754	8.45942	2.52287
CGEN_MOUSE_3003765_1	NM_010918, L04289	Natural killer tumor recognition sequence	Nktr	0.397269	1.31701	8.94923	2.20319
CGEN_MOUSE_EXT_3113258_1	NM_001102520, BC032088, BC048847, NM_015635, BC060123, BC031478, NM_001097839, NM_025709, AK014474, BC057164, AK134776	GTPase activating protein and VPS9 domains 1	Gapvd1	0.395113	1.31505	9.25606	1.28844
CGEN_MOUSE_3003152_1	NM_174505, AK171515, RP_040826_01_B03, NM_001019660, NM_013477, BC011075, NM_001011927, U13840, NM_059114, NM_199620, NM_004691, NM_001086731, U21549, AB088408, AK133921, NM_001008455, NM_204031, NM_001017310, AK083372, NM_001046964, NM_130724	ATPase, H+ transporting, lysosomal V0 subunit D1	Atp6v0d1	0.393898	1.31394	9.03156	2.22029
CGEN_MOUSE_EXT_3103623_1	NM_001076543, NM_003981, AF408435, NM_001107529, EI182889, NM_200234, NM_145150, BC005475, AK029140, RP_050111_01_D11, AK088576, BC059808, NM_199413, AK135778, NM_199414	Protein regulator of cytokinesis 1	Prc1	0.39096	1.31127	10.0767	2.64368
CGEN_MOUSE_EXT_3106082_1	AK170657, BC008545, AK158784, NM_001009686, AK033540, NM_025230, NM_001014954, NM_181357, BC021305, BC037001, AK150183, NM_133734, AK152395	WD repeat domain 23	Wdr23	0.386007	1.30677	8.50731	1.77983
CGEN_MOUSE_EXT_3114248_1	BC028901, AK167715, NM_213052, AK146007, NM_001006571, AK169359, AK050101, RP_050623_02_A04, AK167567, NM_130433, NM_006111, NM_001087263, AK002555, NM_001078717, NM_001035342, NM_177470	Acetyl-Coenzyme A acyltransferase 2 (mitochondrial 3-oxoacyl-Coenzyme A thiolase)	Acaa2	0.385865	1.30664	8.63611	1.723
CGEN_MOUSE_EXT_3109544_1	AK154142, RP_050324_01_H06, NM_140833, AK171034, AK013069, AK218331, NM_001016310, BC021955, AK012456, AK003048, BC019538, NM_001110120, NM_026995, AK204094, AK009254, AK013420, AK013028, NM_001108402, NM_018210	RIKEN cDNA 0710008K08 gene	0710008K08Rik	0.373202	1.29522	8.91743	2.50013
CGEN_MOUSE_EXT_3113019_1	RP_041116_01_B10, NM_001046386, NM_001025653, AK169814, AK020847, BC031894, NM_052940, BC027203, NM_029985	Leucine rich repeat containing 42	Lrrc42	0.334615	1.26104	8.67098	1.68453
CGEN_MOUSE_EXT_3108618_1	NM_173685, NM_001075797, NM_001024876, AK003685, BC009125, RP_051012_02_A05, NM_026746	Non-SMC element 2 homolog (MMS21, S. cerevisiae)	Nsmce2	-0.348778	0.785249	8.30855	1.62115
CGEN_MOUSE_EXT_3113288_1	NM_200315, NM_003749, AK155277	Insulin receptor substrate 2	Irs2	-0.349302	0.784964	8.43186	1.55596
CGEN_MOUSE_EXT_3107882_1	NM_167075, NM_171904, NM_167073, NM_078508, NM_208687, NM_001008876			-0.357287	0.780631	11.1442	2.18502
CGEN_MOUSE_3004361_1	AK146056, NM_001110804, AK189521, NM_198291, NM_001040328, NM_005417, NM_001087269, NM_214618, BC039953, NM_001003837, NM_001001596, NM_001025395, NM_031977, NM_001015722, NM_001011413, M17031, NM_009271, NM_001085645	Rous sarcoma oncogene	Src	-0.359795	0.779275	10.5133	1.36836
CGEN_MOUSE_EXT_3112165_1	AK078048, NM_001088789, NM_133801, NM_002096, NM_001007711, AK013002, AK168236, BC031123, NM_199729, AK168243, BC023081, NM_001015527, AK215817, BC003336	General transcription factor IIF, polypeptide 1	Gtf2f1	-0.359844	0.779249	8.41682	1.28746
CGEN_MOUSE_3002039_1	NM_001082727, NM_017042, AB221678, NM_079861, NM_021132, NM_001083189, NM_167524, NM_001099214, NM_001017856, NM_001026121, AK135203, BC066000, M81483, NM_001030340, NM_001080594, NM_167523, NM_008914, NM_001043560, BC037668	Protein phosphatase 3, catalytic subunit, beta isoform	Ppp3cb	-0.362787	0.777661	9.03139	1.42118
CGEN_MOUSE_EXT_3105733_1	AK082660, NM_144871, BC011214, AK054093, NM_001076551, NM_016028, AK136343, NM_017635, BC075709, AK083227, AY555192, NM_001092308, NM_001007337, NM_001095184, AK152179, NM_001108512, AK087267, AK139255	Suppressor of variegation 4-20 homolog 1 (Drosophila)	Suv420h1	-0.36403	0.776991	10.3575	2.07809
CGEN_MOUSE_EXT_3107632_1	NM_024177, NM_001035489, NM_001009369, RP_041129_01_D04, AK159033, NM_212945, BC002319, AK013126, BC052494, NM_032478, BC030739, AK010798, AK151598, NM_001017146, AK014632, AK088343, NM_001097107	Mitochondrial ribosomal protein L38	Mrpl38	-0.365068	0.776432	8.23071	1.18337
CGEN_MOUSE_3001802_1	NM_176369, AK049607, NM_168848, AK169345, NM_004730, NM_101163, AK166740, NM_168846, RP_050614_01_C11, AK139933, NM_201460, NM_001082767, NM_001008344, AK151028, AK170221, NM_001046778, EI183058, NM_001028936, NM_144866, AK077559, NM_168847, AK164020, AK151710, NM_001076254, D87691, AK152952, BC013717, NM_203704, AK152428, NM_001051884, NM_001111171, NM_001020109, NM_001066672, NM_001090894, NM_1…	Eukaryotic translation termination factor 1	Etf1	-0.374346	0.771455	7.26347	1.08073
CGEN_MOUSE_3004737_1	NM_011931, NM_001103256, NM_001001740, BC082804, NM_022457, NM_001025126, NM_001016199, NM_001089542, AF151110	Ring finger and WD repeat domain 2	Rfwd2	-0.375675	0.770745	7.66731	2.47166
CGEN_MOUSE_EXT_3111716_1	NM_202882, NM_001034649, AK217031, RP_041129_01_E07, NM_203933, BC006869, NM_001059664, NM_198730, NM_142791, NM_001096411, NM_118615, NM_001086993, NM_001053878, NM_001094843, NM_025550, AJ252147, AK010287, NM_200291, AK002343, NM_014814, NM_069231	Proteasome (prosome, macropain) 26S subunit, non-ATPase, 6	Psmd6	-0.377329	0.769862	8.70131	1.50818
CGEN_MOUSE_EXT_3108023_1	AK004385, NM_025430, NM_016622, NM_001106596, AK010369, NM_145644, RP_050118_02_C05, AK012807, BC028750, AK010223, AK039187	Mitochondrial ribosomal protein L35	Mrpl35	-0.378595	0.769186	8.04625	1.72826
CGEN_MOUSE_EXT_3110298_1	NM_137757, NM_001095734, AK010152, AK005445, NM_205541, NM_024176, BC002090, AK154251, CT010290, NM_001077668, NM_006442, RP_050614_02_E09, NM_166472, AK087456, NM_001095746, NM_001076214, AK203157	Dr1 associated protein 1 (negative cofactor 2 alpha)	Drap1	-0.378722	0.769119	8.83693	3.02418
CGEN_MOUSE_3004044_1	NM_012334, NM_174394, NM_001107657, AJ249706, NM_019472, AK122371, AK159312, BC024692	Myosin X	Myo10	-0.387444	0.764483	7.97174	2.26
CGEN_MOUSE_3001646_1	NM_031159, AK151799, BC003792, AK165209, AK146427, U22262, U22263, U22264	Apolipoprotein B editing complex 1	Apobec1	-0.388999	0.763659	8.40525	2.45431
CGEN_MOUSE_EXT_3109921_1	RP_050310_01_G03, AK003534, BC005795, BC055454, AK215622, NM_017846, NM_001020609, BC099594, AK152986, BC048840, NM_027925, NM_001075967, NM_023027	TRNA selenocysteine associated protein 1	Trspap1	-0.39196	0.762094	8.44872	2.51133
CGEN_MOUSE_EXT_3112382_1	NM_015918, NM_001099903, NM_001013548, AK013257, AK012421, NM_026398, RP_040920_02_C07, AK005290, AK012523, NM_001075312, BC022670	Processing of precursor 5, ribonuclease P/MRP family (S. cerevisiae)	Pop5	-0.394038	0.760997	8.28934	1.04879
CGEN_MOUSE_EXT_3112412_1	NM_001086797, NM_001038073, NM_025267, NM_001034109, RP_040907_02_E02, BC005711, NM_001003572, AK168281, AK136332, NM_144829	Alanyl-tRNA synthetase domain containing 1	Aarsd1	-0.396721	0.759583	8.57348	1.41438
CGEN_MOUSE_EXT_3113715_1	AK031878, NM_001075398, NM_138446, AK010366, NM_001106593, NM_001016140	RIKEN cDNA 2410003K15 gene	2410003K15Rik	-0.401421	0.757112	8.11194	1.01372
CGEN_MOUSE_EXT_3104693_1	AK153505, AK165520, AK161632, NM_200572, NM_009439, AK167285, AK166683, AK169690, AK145467, AK089933, AK164333, NM_101873, NM_057952, NM_001021189, NM_001008281, NM_001031362, AK077252, RP_040809_01_A10, AK167005, BC003197, AK183122, NM_002809, NM_001070352, NM_001045900, EI182964, AK145488, AK166714, NM_001068979, AK164593, NM_106248, NM_001092486	Proteasome (prosome, macropain) 26S subunit, non-ATPase, 3	Psmd3	-0.402028	0.756794	8.89863	2.71954
CGEN_MOUSE_3003949_1	AK196599, U08215, NM_001097884, NM_001015780, NM_001098698, AK145937, NM_015765, AK153397, BC002056, NM_016299, NM_001046388, NM_001045076, AK031489, NM_001004257, RP_040907_01_E02	Heat shock protein 14	Hspa14	-0.40303	0.756268	8.89119	1.52266
CGEN_MOUSE_EXT_3107218_1	NM_006802, NM_001095022, AK151141, BC092058, AK150733, AK151382, BC009141, NM_001034548, NM_057766, AK168966, NM_001025698, EI183090, NM_001004289, AK030743, NM_001017118, NM_063398, AK161646, AK015776, AK169324	Splicing factor 3a, subunit 3	Sf3a3	-0.403239	0.756159	8.34319	1.66995
CGEN_MOUSE_EXT_3112467_1	NM_025365, RP_040914_02_G10, NM_001113718, AK019199, AK010470, AK003291, BC089325, BC037589, BC021590	RIKEN cDNA 1110002E23 gene	1110002E23Rik	-0.404994	0.755239	8.36154	1.98738
CGEN_MOUSE_EXT_3110047_1	RP_060530_01_C12, NM_205958, AK153867, NM_197934, NM_001102521, BC085483, NM_013067, RP_040831_02_F02, NM_002950, NM_214333, NM_133933, AK132750, NM_001089045, AK152003, AK029923, AK052130, BC002175, AK151899, BC016080, NM_204063, NM_001082605, NM_001089035	Ribophorin I	Rpn1	-0.40597	0.754729	9.99417	1.72664
CGEN_MOUSE_EXT_3100015_1	NM_080664, NM_001096943, NM_001108981, AK018311, AK016300, AK042771, BC089589, NM_029545, AK032228, NM_001004011	RIKEN cDNA 6530401N04 gene	6530401N04Rik	-0.406256	0.754579	7.54476	2.68145
CGEN_MOUSE_3001714_1	RP_040809_02_H01, NM_001441, U82536, AK079598, AK138481, NM_001099102, AK080603, NM_024132, AK004985, BC052321, NM_010173, NM_213914, BC006863, AK043963	Fatty acid amide hydrolase	Faah	-0.407434	0.753963	7.76739	2.69124
CGEN_MOUSE_3004725_1	NM_001091396, BC057446, NM_001038573, NM_106031, NM_057195, AK145982, NM_060878, AK011140, AK019174, BC020034, NM_200199, NM_001007979, RP_060315_02_H02, NM_142509, AK168813, NM_203857, AK159635, NM_018225, RP_050310_02_B12, NM_021535, AK003493, NM_001049428, AB044414	Smu-1 suppressor of mec-8 and unc-52 homolog (C. elegans)	Smu1	-0.40746	0.75395	7.97439	1.25168
CGEN_MOUSE_EXT_3106531_1	NM_001106683, AK006096, BC046793, BC060526, NM_029662, NM_032793	Major facilitator superfamily domain containing 2	Mfsd2	-0.408578	0.753366	7.80797	1.657
CGEN_MOUSE_EXT_3112122_1	NM_001004808, AK002793, NM_001096166, NM_001067571, AF323178, NM_138009, RP_040407_01_A06, NM_001038068, NM_060116, BC069941, NM_001031646, RP_051214_01_C04, NM_023231, NM_201031, BC003425, NM_013442	Stomatin (Epb7.2)-like 2	Stoml2	-0.408838	0.75323	8.88812	1.4655
CGEN_MOUSE_EXT_3111169_1	AK032634, BC012284, AK185674, NM_133816, NM_001091211, BC028911, NM_205753, AK043259, AK028826, RP_040609_01_H12, NM_022693, AK041504, BC034733, NM_001011179, NM_014521, NM_001091203, RP_060530_01_B06	SH3-domain binding protein 4	Sh3bp4	-0.410896	0.752156	7.57994	1.87494
CGEN_MOUSE_EXT_3110375_1	NM_026498, AK160207, NM_001035078, NM_001095263, AB049945, NM_022839, RP_041122_01_H06, BC005701, NM_176805, AK152027, AK002993, AK166241, BC028279, NM_001044797, NM_001109148	Mitochondrial ribosomal protein S11	Mrps11	-0.415739	0.749635	8.79206	2.52128
CGEN_MOUSE_3004383_1	NM_008575, NM_002393, RP_040809_02_E05, NM_001012026, AK049690, AF007110, AK017719, AK139535, NM_001046169, BC003750, AK049576, AK139529, AK083349	Transformed mouse 3T3 cell double minute 4	Mdm4	-0.41612	0.749437	8.18773	1.4312
CGEN_MOUSE_3005367_1	NM_010318, NM_005274, NM_024377, BC087872, NM_174811, AK146065, BC010725, NM_001092487, NM_001017133, NM_214721, AK204635, BC002316, U38498	Guanine nucleotide binding protein (G protein), gamma 5 subunit	Gng5	-0.421784	0.746501	9.32193	3.90271
CGEN_MOUSE_3002578_1	AK009164, NM_001096654, NM_001015401, AK003204, NM_001078774, NM_141269, NM_101886, NM_005834, NM_001056900, NM_011591, NM_001108249, AF106621, AK153097, BC008275, NM_134595, AK150836, AK011830, NM_001046488, RP_041129_01_G02, AK049584	Translocase of inner mitochondrial membrane 17b	Timm17b	-0.423696	0.745512	8.52692	3.44187
CGEN_MOUSE_EXT_3108582_1	NM_026211, NM_001047073, AK152581, AK152496, NM_017510, NM_075653, NM_001009703, BC058801, NM_001034812, NM_001033108, AK153383, AK169001, AK012474, NM_001011147, BC049282, AK010259, AK165154, NM_075460, BC004691	Transmembrane emp24 protein transport domain containing 9	Tmed9	-0.42458	0.745056	9.51839	2.80341
CGEN_MOUSE_EXT_3113510_1	NM_001002752, AK002839, AK016290, AK010522, RP_040831_01_F07, AK012096, NM_001089937, NM_001076365, NM_001079503, NM_006530, NM_001004981, BC020043, NM_026570, AK081867	YEATS domain containing 4	Yeats4	-0.42497	0.744854	8.4185	2.11137
CGEN_MOUSE_3004392_1	AK168033, AK160862, NM_001090673, AK168162, AK167983, NM_001031297, AK167766, NM_001044582, AK169335, AF133818, AK146275, NM_017381, NM_005455, AK146854, NM_203350, AK167862, BC049115, AK152536, AK168613, AK150291, BC051187, AK169114, AK166534, AK167756, NM_031616, NM_001105346	Zinc finger, RAN-binding domain containing 2	Zranb2	-0.425063	0.744806	8.52281	2.56248
CGEN_MOUSE_3002393_1	NM_012650, BC120787, BC120785, AK010959, U85644, RP_051012_03_G01, NM_011367	Sex hormone binding globulin	Shbg	-0.426638	0.743994	6.96834	2.93299
CGEN_MOUSE_3003368_1	AK004854, NM_203711, U17343, AK030437, RP_040420_01_C09, NM_001013252, AK015469, NM_001087377, AK160600, AK167039, AK075583, AK007859, NM_009275, AK008383, BC003798, NM_021203	Signal recognition particle receptor, B subunit	Srprb	-0.426891	0.743863	8.01374	2.84217
CGEN_MOUSE_EXT_3108870_1	RP_050414_02_A02, NM_052927, AK171257, AK014534, AK173305	RIKEN cDNA 4631424J17 gene	4631424J17Rik	-0.428698	0.742932	7.31637	1.01647
CGEN_MOUSE_EXT_3104533_1	AK077613, AK014781, NM_131904, AK169519, AK044963, NM_012215, NM_023799, BC054821, AF132214, AK129188	Meningioma expressed antigen 5 (hyaluronidase)	Mgea5	-0.431102	0.741695	7.63276	1.23241
CGEN_MOUSE_EXT_3112362_1	AK004382, NM_001108678, AK021268, NM_198446	RIKEN cDNA 1110065P20 gene	1110065P20Rik	-0.431612	0.741433	9.77241	3.29644
CGEN_MOUSE_EXT_3105005_1	AK169143, BC030946, AK159460, NM_028388, AK185171, AK150404, AK166539, NM_031064, AK013511, AK078351, AK088193, NM_001062535, NM_200747, AK146998, NM_001071786, AK151729, NM_001047070, NM_174565, RP_040929_01_D09, NM_021074, NM_133000, NM_073975, NM_001017166, NM_001097475	NADH dehydrogenase (ubiquinone) flavoprotein 2	Ndufv2	-0.43268	0.740884	10.7653	1.32393
CGEN_MOUSE_EXT_3105297_1	NM_001108951, AK053807, RP_050926_02_H12, NM_012093, NM_001083757, AB060081, NM_174858	Adenylate kinase 5	Ak5	-0.433276	0.740578	8.24836	2.58581
CGEN_MOUSE_EXT_3108445_1	NM_001091688, AK145775, BC030411, NM_001008123, NM_001098940, NM_138285, AK009187, AK089997, AK136109, BC048814, NM_027091, AF411517, NM_001004229	Nucleoporin 35	Nup35	-0.439569	0.737355	8.90737	1.55674
CGEN_MOUSE_EXT_3108611_1	AK048440, BC011162, AK167313, BC026979, NM_134094, AK034031	Neurocalcin delta	Ncald	-0.442263	0.735979	10.3463	2.33069
CGEN_MOUSE_3001173_1	AK031378, AK173266, X66902, NM_172867, NM_021224, BC099692	Zinc finger protein 462	Zfp462	-0.442589	0.735813	6.66308	1.30863
CGEN_MOUSE_3004471_1	NM_166986, BC031741, NM_019491, NM_080324, AF244951, NM_001007321, NM_005402, NM_001034644, NM_001090769, NM_065288, NM_031093, AK013881, NM_166985, NM_201018, NM_001015915, Z48587	V-ral simian leukemia viral oncogene homolog A (ras related)	Rala	-0.442953	0.735627	9.52558	3.35931
CGEN_MOUSE_EXT_3112181_1	AK017490, NM_026483, BC049270, NM_005791, NM_001106340, AK013337, BC038033, NM_001046317, BC018177	M-phase phosphoprotein 10 (U3 small nucleolar ribonucleoprotein)	Mphosph10	-0.446565	0.733788	7.43636	1.6717
CGEN_MOUSE_EXT_3113097_1	AK076265, NM_001039159, AF296656, AK214508, NM_001084085, NM_212100, NM_001036971, NM_001089535, NM_001038043, NM_101590, NM_058167, NM_182122, NM_001039157, RP_050602_04_B12, BC065779, NM_001063575, NM_194457, NM_001036972, AK010302, NM_194458, AK004626, NM_194315, NM_061996, NM_001007655, NM_001095081, U93242, NM_124425, NM_001039158, NM_021402, NM_001018653, NM_142374, NM_001112898	Ubiquitin-conjugating enzyme E2, J2 homolog (yeast)	Ube2j2	-0.446807	0.733665	8.51473	1.51964
CGEN_MOUSE_EXT_3107209_1	AK077439, NM_002766, BC029621, NM_001087072, AK011290, NM_022545, AK160763, AK082484, NM_203622, AK218181, NM_001002199, NM_001076857	Phosphoribosyl pyrophosphate synthetase-associated protein 1	Prpsap1	-0.446858	0.733639	7.45712	1.5038
CGEN_MOUSE_EXT_3105720_1	AK148331, RP_050818_02_F10, BC092522, NM_181649, NM_001108700, AK009084, NM_001002393, NM_001046127, BC047998, NM_001005035	RIKEN cDNA 2310002B06 gene	2310002B06Rik	-0.447531	0.733297	10.0469	2.41905
CGEN_MOUSE_EXT_3109532_1	AK013235, AK012802, BC027499, BC094411, BC051470, RP_050203_02_B08, AK011129, AK017852, NM_026506	Small nuclear ribonucleoprotein polypeptide G	Snrpg	-0.447698	0.733212	11.5541	2.4978
CGEN_MOUSE_EXT_3106702_1	X14093, J03256, X12821, NM_033423, M36901, NM_010373	Granzyme E	Gzme	-0.449177	0.732461	7.8461	3.85609
CGEN_MOUSE_EXT_3106557_1	NM_213400, BC024049, NM_025591, NM_001106605, BC013621, AK141279, BC103775, AK008550, NM_001046588, AK138142, NM_001094654, NM_032822, CT010180, AK005280, NM_001016187	RIKEN cDNA 2010309E21 gene	2010309E21Rik	-0.450635	0.731721	7.9078	3.97864
CGEN_MOUSE_3001812_1	NM_002109, NM_208942, NM_167624, AK014253, NM_001046066, AK152329, AK011685, NM_001028202, NM_133077, AK150081, AK146922, NM_001004586, U39473, NM_008214, NM_001022360, NM_001025414, NM_111144, AK088824, AK211613, BC020088, NM_001041440, AK166826, AK186917, NM_001006144, AK166892, AK077437, AK185027, NM_001028203	Histidyl-tRNA synthetase	Hars	-0.453773	0.730131	9.02057	1.93695
CGEN_MOUSE_EXT_3106142_1	NM_001057972, NM_026332, NM_001026211, AK012051, AK007866, NM_140218, BC024335, AK008267, NM_001003476, NM_001097955, NM_001034458, NM_001016942, AK010204, AK076602, NM_001046651, NM_200761, BC020327, NM_145261, NM_059261	DnaJ (Hsp40) homolog, subfamily C, member 19	Dnajc19	-0.454262	0.729883	9.24204	1.32896
CGEN_MOUSE_EXT_3106243_1	NM_001035257, AK200178, NM_020312, NM_001095315, NM_001046302, BC036386, AK154343, NM_001011181, NM_026452, NM_001095651, AK009179, AK217654, AK158979	Coenzyme Q9 homolog (yeast)	Coq9	-0.455618	0.729198	8.1488	1.70328
CGEN_MOUSE_3001956_1	NM_019642, RP_Baylor_103008, D31717, AK167866, AK161624, BC046806, BC010509, NM_001086192, AK087923, AK168221, AK004968, AK018761, NM_001006288, NM_002951, AK153952, NM_001034604, NM_212748, NM_031698, AK167864, AK166778, NM_001011468, NM_213941, RPS_Baylor_37034	Ribophorin II	Rpn2	-0.459201	0.727389	9.49347	2.78367
CGEN_MOUSE_3001794_1	NM_010358, J04632, BC046758	Glutathione S-transferase, mu 1	Gstm1	-0.461256	0.726354	8.86156	1.32632
CGEN_MOUSE_3004945_1	AK149994, NM_138764, AY095934, NM_138761, AK013298, NM_007527, L22472, BC053380, NM_001009282, NM_017059, BC018228, NM_138765, AK159233, RP_050927_02_F07, NM_001003011, NM_004324, NM_173894	Bcl2-associated X protein	Bax	-0.461703	0.726129	9.0931	3.63528
CGEN_MOUSE_3002781_1	NM_004462, AK169317, AK146766, NM_001039294, BC054722, D29016, AK183967, NM_019238, NM_010191, AK162294, NM_001013004, AK076062, AK158633, AK168629	Farnesyl diphosphate farnesyl transferase 1	Fdft1	-0.465112	0.724415	10.0006	3.84319
CGEN_MOUSE_3000448_1	CT010323, AF291875, NM_015841, NM_001038587, NM_001111, AF291050, AK089451, AF052506, AK147614, NM_031006, NM_015840, NM_001025107, AF291877, AK076413, AK172523, AF291876, BC042505, AK188376, NM_019655, AK156093	Adenosine deaminase, RNA-specific	Adar	-0.465161	0.72439	8.30318	3.5197
CGEN_MOUSE_EXT_3107470_1	NM_001076419, NM_001037704, RP_050921_02_H09, NM_001002851, BC048464, NM_013349, NM_025424, AB126218, AK004329, AK020403, AK002413, AK009304, NM_001030454, AK155319	Neuron derived neurotrophic factor	Nenf	-0.466185	0.723876	8.39491	4.5906
CGEN_MOUSE_3002569_1	NM_075783, NM_176700, RP_050113_01_G06, NM_133593, NM_207012, NM_001075680, BC090983, AF242857, NM_201292, AK004740, NM_012095, NM_018829, BC010667, BC024595, NM_001031227	Adaptor-related protein complex 3, mu 1 subunit	Ap3m1	-0.466527	0.723705	8.02509	1.19508
CGEN_MOUSE_EXT_3103992_1	BC004655, RP_050222_02_A02, NM_020401, NM_001097843, AK133938, AK161665, AK088625, AK088069, BC092261, NM_134010, NM_053830, EI183024, BC057591, AK088303	Nucleoporin 107	Nup107	-0.468067	0.722933	7.57644	1.18521
CGEN_MOUSE_EXT_3110265_1	NM_001097402, BC043030, RP_040916_02_A09, NM_173852, NM_001098701, NM_001101209, AK003310, BC031492, NM_001106444, NM_025327, AK002479	Keratinocyte associated protein 2	Krtcap2	-0.470412	0.721758	10.2236	2.87829
CGEN_MOUSE_3004942_1	AK014889, RP_041207_02_G03, AK088960, AK014280, NM_004632, BC019566, AK021250, NM_033657, AK032275, NM_001098737, NM_022994, AJ250375, NM_001011950, NM_001113294, NM_001016002	Death associated protein 3	Dap3	-0.473717	0.720107	8.50977	5.41967
CGEN_MOUSE_3001635_1	NM_006559			-0.476925	0.718507	8.64386	3.61316
CGEN_MOUSE_3002816_1	AK164110, AK168198, L01062, AK160043, BC055892, NM_174684, BC014854, AK153282, AK152054, AK169084, AK166709, AK157529, AK168890, NM_204286, AK169308, NM_001032557, NM_001020351, AK150843, NM_126747, AK166812, NM_001077355, AK180293, AK167159, NM_001026355, NM_001026358, AK150426, NM_001030439, NM_001026357, AK168932, AK159540, NM_023093, NM_001086978, NM_214578, BC020417, AK043976, AK159491, AK15…	ATP synthase, H+ transporting, mitochondrial F1 complex, alpha subunit, isoform 1	Atp5a1	-0.478493	0.717727	11.3312	2.2677
CGEN_MOUSE_3003392_1	NM_117820, NM_058832, NM_001096668, NM_057823, NM_074683, AK219567, AK212465, AK159607, NM_176043, AB232585, NM_001091852, AK181047, NM_205228, NM_001005636, AK146179, NM_201454, NM_001044147, AK184956, NM_001112763, BC058382, NM_001065111, NM_001003318, NM_176042, NM_001053802, X95403, NM_002865, AK160333, AK208722, NM_001075354, AK163320, AK216186, NM_117821, AK079071, NM_074682, NM_001112608, …	RAB2, member RAS oncogene family	Rab2	-0.479395	0.717278	9.64602	2.03483
CGEN_MOUSE_EXT_3113442_1	NM_199896			-0.479477	0.717238	8.20499	3.19385
CGEN_MOUSE_3002408_1	AK013888, AK166971, X17502, NM_007532, NM_001102757, NM_017253, NM_001006739, NM_001002676, BC053706, NM_001094525, AK036309, NM_200064, AK138468, NM_001009444, RP_050203_01_A12, NM_001024468, RP_050725_03_B05, AK168249, AK167232, NM_005504, NM_001083644, AK167368, U42443, NM_132656, NM_001112883, AK012821	Branched chain aminotransferase 1, cytosolic	Bcat1	-0.479517	0.717218	7.99157	1.85384
CGEN_MOUSE_EXT_3103502_1	AK122292, AK147634, NM_001038621, AK018430	RAB GTPase activating protein 1-like	Rabgap1l	-0.482796	0.715589	7.69206	4.27276
CGEN_MOUSE_EXT_3105299_1	AK159398, AK079282, NM_001046911, NM_001079524, AK012118, NM_001097216, NM_025939, NM_001092779, BC052691, AK075949, AK149036, AK002669, NM_062370, AK166264, AK146722, NM_205813, NM_132598, NM_006452, AK013426, NM_205524, NM_001079525, AK010462, BC018153, NM_199537, NM_080910, NM_001086694	Phosphoribosylaminoimidazole carboxylase, phosphoribosylaminoribosylaminoimidazole, succinocarboxamide synthetase, 2 days neonate sympathetic ganglion cDNA, RIKEN full-length enriched library, clone:7120478C10 product:Multifunctional protein ADE2 [Includes: Phosphoribosylaminoimidazole- succinocarboxamide synthase (EC 6.3.2.6) (SAICAR synthetase); Ph ...	Paics	-0.483554	0.715214	9.6397	5.36153
CGEN_MOUSE_EXT_3110207_1	BC024663, NM_100687, NM_001030374, NM_136426, NM_001061648, NM_207594, NM_001035919, NM_001083496, AK003567, AK031832, AK005055, NM_025374, NM_179278, NM_001094108, AK049703, NM_006708, NM_001035918, AK005215, BC081432, NM_213151, AK002386	Glyoxalase 1	Glo1	-0.484991	0.714502	8.88278	4.65999
CGEN_MOUSE_3007439_1	BC055357, NM_001038092, AK169173, AK170380, AL355701, AK003842, NM_174893, NM_026757, NM_001008605, BC012258, RP_050321_02_H05, AK002491	RIKEN cDNA 0610010K14 gene	0610010K14Rik	-0.48549	0.714254	8.82963	4.98682
CGEN_MOUSE_EXT_3113606_1	AK164856, AK153492, AK160194, NM_198609, RP_050321_03_B06, BC089481, BC003885	CDNA sequence BC003885	BC003885	-0.485786	0.714108	8.94008	2.99254
CGEN_MOUSE_EXT_3111986_1	NM_001022124, NM_001008370, AK156726, NM_124091, AK003609, NM_029576, NM_100093, NM_001109979, AK042020, NM_169953, BC016408, NM_112005, NM_001112076, NM_001048737, NM_001111971, NM_201142, AK200798, NM_001049871, NM_001076233, NM_001060944, NM_001002129, NM_070996, NM_001054141, NM_030981, AB232584	RAB1B, member RAS oncogene family	Rab1b	-0.493689	0.710207	8.62103	4.45359
CGEN_MOUSE_EXT_3112155_1	AK158977, BC024640, NM_027236, AK168598, AK031807, AK168253, AK083659, AK008070, AK168102, AK153194	RIKEN cDNA 2010003J03 gene	2010003J03Rik	-0.493793	0.710156	8.22406	4.38979
CGEN_MOUSE_EXT_3108932_1	NM_001011024, NM_001002579, AK003788, NM_026572, AK050373, BC014745, AK009543, NM_001013457, NM_001004372, NM_133598, NM_174844, AK019983, AK178705, NM_001082720, NM_004483	Glycine cleavage system protein H (aminomethyl carrier)	Gcsh	-0.49709	0.708534	8.59251	4.25093
CGEN_MOUSE_3000434_1	RP_051121_02_G03, NM_001038593, AK005853, NM_023505, NM_001038594, AF380337, AF276918, BC065387, NM_001038592, AK142654, NM_001013034	Glutaredoxin 2 (thioltransferase)	Glrx2	-0.500808	0.706711	8.45674	3.22442
CGEN_MOUSE_EXT_3104124_1	AK013204, AK013217, AK010658, AK007616, NM_001040506, NM_199762, AK087997, RP_050111_01_C06, BC006787, AK169088, NM_026041, NM_001009702, AK029287	Ribosomal RNA processing 15 homolog (S. cerevisiae)	Rrp15	-0.5019	0.706176	7.93221	2.97572
CGEN_MOUSE_3001824_1	NM_001034365, AB026583, BC021627, NM_001039080, NM_019711, NM_002898, NM_001025403, AK054482, AK147838, RP_040810_01_A07	RNA binding motif, single stranded interacting protein 2	Rbms2	-0.50332	0.705481	7.60274	2.41684
CGEN_MOUSE_3004331_1	U96760, AK159284, AK008847, AK167742, AK167064, AK153069, NM_001020624, NM_011692, NM_001087380, NM_001038516, AK169185, AK151527, AK002282, NM_003372, AK077923	Von Hippel-Lindau binding protein 1	Vbp1	-0.503536	0.705376	9.07309	1.60351
CGEN_MOUSE_EXT_3107693_1	AK154057, BC039915, BC064461, RP_050224_01_A03, BC051099, AK141264, NM_199196, BC084591, BC003922, BC031375	Suppressor of zeste 12 homolog (Drosophila)	Suz12	-0.507902	0.703244	8.52848	2.69342
CGEN_MOUSE_3000724_1	BC080311, NM_001069773, AK047115, BC031418, NM_001044811, NM_020024, NM_001098968, NM_001017279, NM_006284, AK139383, NM_001097045, NM_058115, NM_058070	TAF10 RNA polymerase II, TATA box binding protein (TBP)-associated factor	Taf10	-0.508405	0.702999	8.32211	4.3824
CGEN_MOUSE_EXT_3112566_1	NM_001106890, NM_080309, AK144153, NM_032111, NM_001114002, AK003500, NM_201147, AK050273, RP_041214_02_G01, BC027021, NM_026732, NM_001076337	Mitochondrial ribosomal protein L14	Mrpl14	-0.508748	0.702832	9.26202	2.37895
CGEN_MOUSE_EXT_3108689_1	AK140979, AK033463, RP_040831_01_E05, NM_001046377, AK042931, BC020076, AK014065, AK014490, AK078317, NM_001007956, NM_016040, NM_001007619, NM_028876, AK151650, AK170036, NM_200403, AK159813	Transmembrane emp24 protein transport domain containing 5	Tmed5	-0.510699	0.701882	8.86374	4.73768
CGEN_MOUSE_EXT_3105632_1	AK013349	Cartilage acidic protein 1	Crtac1	-0.512986	0.700771	8.20809	3.5979
CGEN_MOUSE_EXT_3108258_1	NM_200975, EI182929, AK075923, NM_026578, BC048685, BC021873, NM_018983, NM_001035303, NM_001011252, AK021256, NM_057695, AK167001, NM_001024306, NM_032993, RP_050614_04_E12	Nucleolar protein family A, member 1 (H/ACA small nucleolar RNPs)	Nola1	-0.513228	0.700653	9.14483	2.66596
CGEN_MOUSE_3001806_1	NM_001024894, BC051666, AK005501, RP_050201_01_G05, AF234653, NM_019538, AF250838, AK145876	Placental specific protein 1	Plac1	-0.514591	0.699991	8.26347	4.28201
CGEN_MOUSE_EXT_3108451_1	NM_001109475, NM_026633, AK020614, RP_040604_02_B10, NM_001044420, BC024332, NM_001079511, NM_138418, AK003564	RIKEN cDNA 9530058B02 gene	9530058B02Rik	-0.516515	0.699058	7.85784	2.91857
CGEN_MOUSE_EXT_3112375_1	NM_001025408, NM_001017590, NM_078598, NM_025578, NM_001098687, AK131114, AK004037, NM_001075979, NM_001046898, AK013196, NM_022497, BC022953	Mitochondrial ribosomal protein S25	Mrps25	-0.517368	0.698645	8.8883	5.42932
CGEN_MOUSE_EXT_3111579_1	NM_001108528, RP_050118_02_F01, NM_026063, NM_001078782, NM_032340, AK013521, AK019014, BC030629, NM_200758	RIKEN cDNA 2900010M23 gene	2900010M23Rik	-0.517746	0.698462	9.42085	3.74216
CGEN_MOUSE_3001516_1	AK133826, AK033196, NM_001086540, BC090645, AK088558, NM_001006243, D26090, AK187287, NM_178436, NM_006739, AK198449, NM_008566, AK051795, NM_001106170, BC094416, NM_001087424, NM_001075290, NM_079584	Minichromosome maintenance deficient 5, cell division cycle 46 (S. cerevisiae)	Mcm5	-0.518978	0.697866	7.99569	3.00637
CGEN_MOUSE_EXT_3107354_1	NM_179048, NM_001016441, NM_001025350, NM_031287, BC006603, NM_001002478, NM_175102, NM_113235, AK003475, NM_001068457, AK009874, NM_143932, AK010348, RP_050317_04_B07	Splicing factor 3b, subunit 5	Sf3b5	-0.520628	0.697068	9.51649	5.79745
CGEN_MOUSE_3004366_1	NM_031199, AK162680, U65016	Transforming growth factor alpha	Tgfa	-0.521346	0.696722	8.55026	5.40646
CGEN_MOUSE_3001384_1	NM_022123, NM_013780, AF173871, NM_001079179, BC120885, NM_173159	Neuronal PAS domain protein 3	Npas3	-0.521809	0.696498	7.45984	2.20711
CGEN_MOUSE_EXT_3104342_1	AK012937, AK168717, AK162241, AK136025, AK166479, BC069934, NM_001008876, AK166579, AK171805, BC034355, AK168469, AK075933, AK145699, NM_025546, AK165572, DQ445383	Ribosomal L1 domain containing 1	Rsl1d1	-0.525384	0.694774	9.57007	5.02989
CGEN_MOUSE_EXT_3108458_1	NM_024042, DQ133464, AK007688, NM_133719, NM_001009962, NM_001102026, DQ133462, BC037181, DQ133463, AK087402	Meteorin, glial cell differentiation regulator	Metrn	-0.526663	0.694158	8.41899	4.90456
CGEN_MOUSE_3004551_1	BC005713, AK076021, NM_004494, AK017863, AF251787, NM_053707, AK029475, NM_175832, D63707, AK005359, NM_008231, BC021654	Hepatoma-derived growth factor	Hdgf	-0.528443	0.693303	9.48992	5.98481
CGEN_MOUSE_EXT_3106418_1	AK084738, NM_001035312, NM_006360, BC116789, BC116787, AK077480, AK177627, NM_001024735, RP_041129_02_E07, NM_001086592, BC103795, AK168066, AK146222, NM_001004794, NM_001006406, NM_145380, BC005598	Eukaryotic translation initiation factor 3, subunit M	Eif3m	-0.528892	0.693087	10.5347	6.39512
CGEN_MOUSE_3002764_1	NM_001001730, AF166266, AK208162, NM_214432, NM_020010, NM_001025319, NM_001048077, NM_001094307, NM_001097816, NM_001001906, NM_001016194, AK076983, AK031059, NM_000786, AK202785, AK028355, BC031813, AK028815, NM_012941, AK075764	Cytochrome P450, family 51	Cyp51	-0.529665	0.692716	7.68404	2.08655
CGEN_MOUSE_3004058_1	AK152865, AK166586, BC108386, AK197794, NM_079244, NM_204307, AK153150, AK179637, RP_050419_03_H06, NM_001086923, AK167148, AK159668, AK145536, NM_023735, AK208920, AK191050, AK187649, NM_005721, AK150487, AK153204, NM_204037, NM_031068, BC005557, AK211935, AK208071, NM_001089556, AK150991, AK168568, NM_001003944, AK216681, AK159135, AK159775, AK150589, AK216313, NM_058665, AK153079, AK160047, AK…	ARP3 actin-related protein 3 homolog (yeast)	Actr3	-0.531332	0.691916	9.31186	5.48541
CGEN_MOUSE_3001837_1	NM_023040, AK146579, NM_013222, AB041561, AF148688, NM_005262, BC023941, NM_001020405	Growth factor, erv1 (S. cerevisiae)-like (augmenter of liver regeneration)	Gfer	-0.531768	0.691707	7.8417	3.23874
CGEN_MOUSE_EXT_3106587_1	NM_125376, NM_001003152, AK165690, AK079306, AK009259, NM_001044111, NM_079448, NM_210643, NM_058798, NM_053998, AK010862, AK147178, NM_023126, NM_001089562, AK080740, S53270, AB232600, NM_001020009, NM_114475, NM_128947, NM_001016481, NM_001080636, AK076048, AY974570, NM_001065650, NM_001084809, BC019990, NM_078695, NM_001058251, NM_001062296, NM_001031504, NM_180365, NM_100615, NM_001105481, NM…	RAB8A, member RAS oncogene family	Rab8a	-0.533511	0.690871	8.78336	4.9166
CGEN_MOUSE_EXT_3108635_1	NM_183352, NM_001075565, AK003354, RP_041129_01_B08, NM_213335, NM_001006978, NM_203636, BC002128, NM_001086973, NM_024206, AK009755	SEC13 homolog (S. cerevisiae)	Sec13	-0.535199	0.690063	10.2391	4.59315
CGEN_MOUSE_3002766_1	NM_011014, AK154300, AK002718, AK159886, AF004927, BC002000, AF030198, BC019930	Opioid receptor, sigma 1	Oprs1	-0.535849	0.689753	8.17123	4.93515
CGEN_MOUSE_3000234_1	NM_024373, U73820, AK148550, NM_013814, NM_001006381, RP_050201_01_D04, NM_135062, NM_001042873, NM_001089941, NM_177519, AK083391, NM_020474, BC056215, BC090962	UDP-N-acetyl-alpha-D-galactosamine:polypeptide N-acetylgalactosaminyltransferase 1	Galnt1	-0.537874	0.688785	8.06194	4.76281
CGEN_MOUSE_3001818_1	NM_001007606, AK153158, NM_134899, BC031932, AK181805, NM_174175, RP_050512_01_B11, NM_001087018, NM_001031392, AK075827, AK077309, NM_213687, AK028358, AK190309, BC008612, AK217331, NM_069403, NM_011319, AK184943, NM_001003882, M74012, NM_006513, AK219731, NM_001111640, AK152150, AK082793	Seryl-aminoacyl-tRNA synthetase	Sars	-0.538396	0.688536	8.99304	1.79613
CGEN_MOUSE_EXT_3103447_1	NM_206827, NM_001002829, NM_026864, NM_001017840, RP_050913_01_E08, BC118009, RP_060620_02_E07, AK004371	RAS-like, family 11, member A	Rasl11a	-0.543649	0.686034	7.88301	2.4555
CGEN_MOUSE_EXT_3106044_1	AK011277, NM_147146, NM_001005815, AK009510, NM_025614, BC062136, AK012504, AK003262, NM_001094073, NM_001034726, NM_015952, AF503942, AK005278, NM_001002535	RWD domain containing 1	Rwdd1	-0.544269	0.685739	8.68389	6.09285
CGEN_MOUSE_EXT_3114414_1	RP_050614_03_C01, BC006802, AK005090, RP_060220_05_E10, AK169017, AK146684, AK010570, AK005441, NM_025436, AK151135, AK045059, AK154682	Sterol-C4-methyl oxidase-like	Sc4mol	-0.547404	0.68425	9.77667	3.52493
CGEN_MOUSE_EXT_3104904_1	AK169611, AK167807, RP_040907_02_A05, AK133799, AK088721, NM_007952, NM_017319, BC033439, BC003285, NM_005313, NM_174333, NM_204110, M73329, RP_050808_02_A06, NM_203998, AK132459, NM_001086582	Protein disulfide isomerase associated 3	Pdia3	-0.547785	0.68407	9.95837	3.64123
CGEN_MOUSE_3005348_1	AK161194, AK044127, AF034746, AF034745, NM_032622, NM_010727, NM_001075113, NM_001108358, RP_051206_01_H06, AK138326, NM_001076234	Ligand of numb-protein X 1	Lnx1	-0.549576	0.683221	7.66648	2.35492
CGEN_MOUSE_EXT_3103915_1	NM_021671, NM_001016411, BC023966, AK206266, RP_041208_01_G04, AK032555, AK007750, NM_001093065, NM_028975, AK211987, AK005493, RP_040617_02_D06, NM_018126, BC016570, NM_213663, AK007607, BC005562, AK165369, AK153441, AK019127, NM_030108, AK017281, NM_001034198	Transmembrane protein 33	Tmem33	-0.55249	0.681842	8.42064	1.86878
CGEN_MOUSE_3004387_1	AK163338, X78987, NM_207655, AK087861, AF275367	Epidermal growth factor receptor	Egfr	-0.552602	0.681789	9.91114	3.31512
CGEN_MOUSE_3002045_1	NM_001050472, BC001993, AK144244, NM_065313, NM_001027727, RP_040907_01_D04, NM_167703, NM_067202, NM_001091769, NM_211864, NM_140256, NM_019674, NM_001082323, NM_118806, NM_080064, NM_001043137, NM_001111168, NM_199728, NM_001055619, NM_210476, NM_134359, NM_001069309, NM_001110414, NM_203612, NM_002720, U79747, NM_210413, NM_001099108, AK027923, NM_124908, AF088911	Protein phosphatase 4, catalytic subunit	Ppp4c	-0.552854	0.68167	8.19225	3.08706
CGEN_MOUSE_3006624_1	AK158539, NM_019678, AK167475, NM_200015, RP_050125_01_F05, AK188283, AK008549, AK088864, NM_006070, U94662, NM_001007565, NM_001092392, NM_001086952, BC024638, NM_001012144	Trk-fused gene	Tfg	-0.555672	0.68034	9.64111	4.58711
CGEN_MOUSE_3002058_1	AK159433, NM_205263, AK204155, AK146677, AK088679, AK165158, AK167699, AK152360, NM_013063, AK169326, NM_001618, NM_174751, AK030889, AF126717, BC012041, NM_001044942, NM_001088102, AK166104, NM_007415, AK028042, X14206	Poly (ADP-ribose) polymerase family, member 1	Parp1	-0.557973	0.679256	8.28424	6.67137
CGEN_MOUSE_3006760_1	AF216873, AK093831, AK028586, BC040790, NM_019811, AK029014, AK053877, BC051432	Acyl-CoA synthetase short-chain family member 2	Acss2	-0.558348	0.679079	8.01413	1.00436
CGEN_MOUSE_EXT_3113269_1	NM_197961, NM_001102866, AK016546, BC059222, AK171895, NM_197960, NM_130434, NM_028906, NM_017743, AK155605, AK029788, NM_001077313, BC043124	Dipeptidylpeptidase 8	Dpp8	-0.558664	0.678931	8.14165	4.8436
CGEN_MOUSE_EXT_3106391_1	AK090329, AK155551, AK208869, AF414190, AK154868, NM_001087198, NM_001037215, BC025875, AK167343, NM_001076965, BC036992, NM_028662, AK144403, AK184235, NM_205635, AK206603, AK183518, AK215217, AK215246, AK152362, NM_079665, AK198521, RP_040526_02_D03, NM_001091662, AK189197, NM_178148	Solute carrier family 35, member B2	Slc35b2	-0.559293	0.678635	7.67128	2.7657
CGEN_MOUSE_EXT_3106360_1	AK002381, AK161289, NM_001075415, AK211485, AK084116, RP_060315_04_B08, BC115661, NM_026542, NM_016016, NM_001096324, NM_200486, AK007276, AK019396, AK078417, AK160922, NM_001024792, NM_065435, AK007934, RP_050414_01_F03, AK010272, BC115662, NM_001083349, NM_001092253, AK013834	Solute carrier family 25, member 39	Slc25a39	-0.560617	0.678012	9.03039	3.97322
CGEN_MOUSE_EXT_3111455_1	NM_136380, AK134995, NM_064856, AK014665, NM_001058208, NM_001021345, NM_028677, BC016565, NM_001075618, NM_129430, RP_050201_02_A01, NM_001009902, AK136330, BC050116, NM_201205, BC098490, NM_113192, NM_204035, AK008394, NM_001070723, NM_079049, AK003179, AK005202, AK164299, NM_006347	Peptidyl prolyl isomerase H	Ppih	-0.563244	0.676779	8.67989	2.73728
CGEN_MOUSE_3003979_1	NM_001035101, NM_001071517, AK017371, BC033506, AK152446, NM_001005950, NM_023140, AK197704, AK167672, AF118650, AK210774, BC087885, NM_135797, NM_001017209, AK147158, NM_006541, AK152634, AK205687, AK155190, AK051468, NM_032614, AK010354	Glutaredoxin 3, Similar to thioredoxin-like 2	Glrx3, LOC620016	-0.565519	0.675712	10.6685	1.64299
CGEN_MOUSE_EXT_3103235_1	NM_213481, AK219535, AK209108, NM_001092672, AK180196, AB246710, NM_175777, NM_001007452, AK213242, BC003294, U29055, NM_212609, NM_030987, NM_001006834, NM_001016952, NM_008142, NM_001104853, NM_001012835, AB246709, AK163844, NM_001003236, AK156101, AK182351, NM_002074, NM_064107, NM_213202, NM_001090671, AK178125, AK217766, BC013058, AK177796	Guanine nucleotide binding protein, beta 1	Gnb1	-0.566055	0.675461	10.8329	3.52651
CGEN_MOUSE_3004378_1	NM_005372, NM_001031516, NM_001113969, NM_205580, NM_020102, AK133089, NM_001103195, NM_020021, NM_001113219, RP_050505_01_F07	Moloney sarcoma oncogene	Mos	-0.566105	0.675438	8.93093	4.96317
CGEN_MOUSE_3000464_1	M11310, AK189262, NM_057289, NM_001007940, AK188762, NM_001030018, RP_040907_02_D09, NM_001013061, NM_009698, AK153201, NM_001025334, AB033539, AB033540, AK186097, NM_000485, AK002350, BC005667	Adenine phosphoribosyl transferase	Aprt	-0.570409	0.673426	9.24519	7.47613
NCRNA_2135	AK007896, BC016250, NM_027219, BC083130	CDC42 effector protein (Rho GTPase binding) 1	Cdc42ep1	-0.576475	0.6706	8.58722	3.20926
CGEN_MOUSE_EXT_3107240_1	NM_032302, NM_025604, AK019558, AK007751, NM_001097858, AK012616, BC058692, RP_040609_01_B03, NM_001002529, NM_001046059, BC027410	RIKEN cDNA 1810042K04 gene	Psmg3	-0.580591	0.66869	8.51486	6.20003
CGEN_MOUSE_3000585_1	NM_001102548, NM_001088184, NM_000234, BC028287, AK168643, AK153993, NM_137999, NM_010715, AK161793, AK160208, AK178381, U19604, NM_030855, NM_001024268, U04674	Ligase I, DNA, ATP-dependent	Lig1	-0.581059	0.668473	7.56307	1.18414
CGEN_MOUSE_EXT_3110195_1	AK186458, BC083190, BC070473, AK010333, NM_141232, NM_001110812, NM_001016190, AK197956, RP_050428_02_F10, NM_025344, AK003372, AK192917, AK200417, AK209599, NM_001106292, AK152037, AK136797, AK214434, NM_003754, AK190701, AK002778, AK217928, AK088537	Eukaryotic translation initiation factor 3, subunit F	Eif3f	-0.581499	0.668269	10.4027	2.58072
CGEN_MOUSE_3000627_1	RP_041129_01_D08, BC052679, CT010254, AK008143, L11291, AK049817, U35374, NM_013632, AK153451, NM_001007818, NM_213311, L11290, NM_000270, BC003788, CT010316, X56548, NM_001006719, M84563	Purine-nucleoside phosphorylase	Pnp	-0.581648	0.6682	7.94283	7.11663
CGEN_MOUSE_EXT_3104731_1	RP_050224_02_A02, NM_025463, NM_001016100, NM_001038581, AK012061, NM_024099, BC058702, NM_001109581, AK007390, BC047099	RIKEN cDNA 1810009A15 gene	1810009A15Rik	-0.581733	0.668161	8.56882	3.57292
CGEN_MOUSE_EXT_3105907_1	AK167256, NM_001055244, BC024612, AK210996, NM_152265, NM_001033003, NM_027453, AK211852, AK011367, NM_001098106, NM_062935, BC099407, AK004239, NM_134688, NM_001071418, NM_001096139, NM_057505, NM_001020184, NM_001031285, AK013120, NM_200694, AK017614, BC024920, AK076283, NM_165954, BC058282, NM_001011243	Basic transcription factor 3-like 4	Btf3l4	-0.582304	0.667896	9.52166	4.93977
CGEN_MOUSE_3001664_1	AK133959, NM_001009889, AK044216, NM_001093159, BC076604, NM_018868, AK134286, NM_021754, RP_051130_01_F05, NM_203967, NM_015934, EI183378, AF053232, BC085135	Nucleolar protein 5	Nol5	-0.582483	0.667813	8.01167	4.00682
CGEN_MOUSE_EXT_3113118_1	BC037056, NM_001001563, AY551342, NM_001035024, AK088074, NM_200665, AK167473, AK008340, BC025844, AK010832, RP_040929_01_C05, AK012977, AK008382, NM_025616, BC010303	Translocase of inner mitochondrial membrane 50 homolog (yeast)	Timm50	-0.582875	0.667632	8.75179	5.17242
CGEN_MOUSE_3004276_1	AJ223293, NM_010615, AK083324, AK147754, NM_004523, BC060670	Kinesin family member 11	Kif11	-0.584708	0.666784	8.269	2.20798
CGEN_MOUSE_EXT_3104168_1	RP_060315_05_D05, RP_050609_02_D06, BC048512, BC116975, AY262012, AK166492, AK007894, AB183434, NM_174889, BC116977, NM_001077029	Ndufa12-like	Ndufa12l	-0.58546	0.666437	9.29215	4.41297
CGEN_MOUSE_3000456_1	NM_009634, AK170216, AK051111, AK171725, AK152092, AK049372, AK166019, NM_000026, BC020187, AK168906, U20225, NM_001102377	Adenylosuccinate lyase 1	Adsl	-0.589641	0.664508	8.17348	2.01357
CGEN_MOUSE_3000672_1	Y12880, NM_007212, AK012358, RP_041207_02_D03, NM_213707, NM_011277, NM_058161, Y12783, NM_001101203, NM_131213, BC020122, AK090066, AK145767, AK030319, NM_001112849, CT010297, AK013124	Ring finger protein 2	Rnf2	-0.593243	0.662851	7.12162	1.37993
CGEN_MOUSE_3002782_1	AK146811, AF057368, NM_007856, BC006854, RP_040907_02_D03	7-dehydrocholesterol reductase	Dhcr7	-0.596396	0.661404	9.14455	4.57595
CGEN_MOUSE_EXT_3109531_1	AK168342, AK003380, NM_001009290, NM_176642, AK153547, BC002097, AK008502, NM_024220, AK002373, AK166594, RP_040810_02_A05, AK008889, AK019002	NADH dehydrogenase (ubiquinone) 1, subcomplex unknown, 2	Ndufc2	-0.597011	0.661122	11.3361	4.43576
CGEN_MOUSE_3002000_1	U58513, NM_004850, NM_009072, NM_001087476, NM_174863, AK172983, AK033588, NM_174452, AK035509, AK045517, NM_013022, NM_001093747, AK149189	Rho-associated coiled-coil containing protein kinase 2	Rock2	-0.597931	0.660701	7.40513	2.00982
CGEN_MOUSE_3000480_1	NM_001024098, NM_080391, NM_001083766, AK033092, NM_053475, AK045093, RP_050712_03_G08, BC086794, AF035644, NM_080392, AK017872, BC087551, NM_001104998, NM_001005583, AK155895, NM_001017207, NM_008974	Protein tyrosine phosphatase 4a2	Ptp4a2	-0.598004	0.660667	9.26892	2.79238
CGEN_MOUSE_EXT_3103760_1	NM_133378, NM_011652, NM_028004, NM_133432, NM_003319, AK009965, NM_133437	Titin	Ttn	-0.598314	0.660525	9.15307	2.37432
CGEN_MOUSE_3000512_1	BC002275, NM_006231, AK161515, AK143509, AK136313, RP_060601_03_C10, RP_050321_03_A12, AF123502, BC063246, BC048166, AK171004, AK171267, NM_011132	Polymerase (DNA directed), epsilon	Pole	-0.600852	0.659364	7.47133	5.28344
CGEN_MOUSE_EXT_3109384_1	AK017715, AF462146, AK017839, AK045723, AK011815, NM_024755, NM_025690, NM_001096177, NM_026337, NM_001013843, AK077578, AK082294	SAFB-like, transcription modulator	Sltm	-0.604679	0.657618	8.13033	7.46358
CGEN_MOUSE_EXT_3108554_1	AK169417, BC060662, BC087943, NM_069175, AK013995, NM_001095449, BC065095, NM_211591, BC038321, RP_050505_04_H01, NM_028431, NM_004279, NM_001045638, AK152673, NM_001012496, NM_111075, NM_001034613, NM_169607, BC051216, NM_001091668, NM_180169, NM_142144, NM_001055892, NM_022395	Peptidase (mitochondrial processing) beta	Pmpcb	-0.60852	0.655869	8.77962	6.45441
CGEN_MOUSE_3000307_1	NM_012529, BC058257, AK152388, AK167034, NM_001077163, NM_001044461, AK014299, AK148885, NM_001086894, BC106109, NM_214522, AK166980, BC015271, NM_001823, AK161990, NM_173222, NM_001015613, AK002467, NM_205507, NM_205310, AK153484, NM_001032489, NM_001082261, NM_021273, AK165779	Creatine kinase, brain	Ckb	-0.609546	0.655403	9.1514	7.88707
CGEN_MOUSE_EXT_3108889_1	NM_006392, AK077795, AK146243, NM_112122, AK139924, BC021355, NM_104489, AK009799, NM_208613, AK013528, NM_001031388, NM_201217, NM_001033622, NM_024193, NM_001021276, AK011744, AK154024, AK030730, NM_001025732, BC002231, NM_073259, NM_142783, NM_001088682, AK150258, NM_001056657, AK037405	Nucleolar protein 5A	Nol5a	-0.620547	0.650424	8.69256	7.01876
CGEN_MOUSE_EXT_3111548_1	AK011621, AK159190, NM_001083398, AK020084, BC012217, NM_003769, NM_025573, NM_001004795, NM_001009255, NM_001094931	Splicing factor, arginine/serine rich 9	Sfrs9	-0.620614	0.650394	8.90013	8.29655
CGEN_MOUSE_3001267_1	NM_001030182, NM_131205, NM_004956, NM_203888, NM_001046492			-0.622448	0.649568	8.88702	1.46789
CGEN_MOUSE_EXT_3109568_1	NM_025840, BC013060, AK003229, AK011253, NM_001006358, NM_200918, AK160544, NM_014038, NM_134402, AB244988, AK132595, AK162647, AK088108	Basic leucine zipper and W2 domains 2	Bzw2	-0.622663	0.649471	11.1048	3.56275
CGEN_MOUSE_EXT_3111584_1	NM_027278, BC047068, AK013222, AJ293897, RP_050224_02_A03	RIKEN cDNA 2810432D09 gene	2810432D09Rik	-0.623121	0.649265	8.06929	5.40373
CGEN_MOUSE_EXT_3104347_1	AK010592, NM_001087283, RP_040916_01_G02, NM_001006477, NM_004094, NM_199569, BC016448, NM_019356, AK167763, AK009934, NM_131800, NM_001005630, BC005463, AK003094, AK089698, BC016497, NM_175813, NM_026114, AK143499, NM_001044051	TAO kinase 1, Eukaryotic translation initiation factor 2, subunit 1 alpha	Taok1, Eif2s1	-0.625328	0.648272	8.57853	3.35173
CGEN_MOUSE_3004838_1	NM_001007497, NM_001006506, NM_001007793, NM_004725, AK039977, NM_001090299, AK079742, NM_001076177, AK088534, U67327, AK217256, AK180056, NM_001047906, AK201702, NM_009774, BC025089, AF149822, BC086790, AK012744, NM_205709, AK203218	Budding uninhibited by benzimidazoles 3 homolog (S. cerevisiae)	Bub3	-0.631107	0.645681	8.87132	5.50109
CGEN_MOUSE_EXT_3109881_1	RP_060518_04_B12, RP_040810_01_D03, NM_024209, BC002223, AK008835, AK009104, AK002764	Protein phosphatase 6, catalytic subunit	Ppp6c	-0.632547	0.645037	8.49867	4.70563
CGEN_MOUSE_EXT_3104073_1	NM_026792, AK082137, NM_018361, NM_001015964, AK155378, AK170093, AK152709, BC062903, RP_050126_01_A04, NM_001076745, NM_001075932, AK152889, BC031987, AK003649, AY161042, AK089885	1-acylglycerol-3-phosphate O-acyltransferase 5 (lysophosphatidic acid acyltransferase, epsilon)	Agpat5	-0.63502	0.643932	7.71743	5.45643
CGEN_MOUSE_3000340_1	NM_058844, AK167459, NM_204985, AK207010, BC083355, AK177443, AK164440, NM_008828, RP_050505_04_C05, BC032167, NM_000291, NM_001099932, NM_134860, NM_053291, AK188712, NM_213782, AK145846, NM_001083594, NM_057328, AK167710, M15668, NM_001034299, NM_001093459, NM_213387, NM_001086901, BC108372, BC023819, AK167441, AK133877, NM_001022656, NM_210177, NM_001016545, NM_138733	Phosphoglycerate kinase 1	Pgk1	-0.638948	0.642181	8.80515	1.62538
CGEN_MOUSE_3004504_1	NM_001104743, NM_001090809, BC010202, NM_031515, NM_033360, NM_001101739, AK164065, NM_021284, NM_001090910, BC004642, NM_001008033, X00485, BC119495, NM_004985, AK155064, NM_001032981, AY487807, NM_001110001	V-Ki-ras2 Kirsten rat sarcoma viral oncogene homolog	Kras	-0.640779	0.641367	7.83703	1.52296
CGEN_MOUSE_EXT_3111721_1	NM_138745, NM_001087105, BC008523, NM_001069845, AK177887, AK133848, NM_001083477, BC013563, NM_169351, NM_001008006, NM_208636, NM_022508, NM_001022356, NM_076960, AK165951, NM_005956, NM_199529, AK129012, NM_001039303, NM_076959, NM_169350, AK088700, NM_210389, NM_001021162, AK210201, AF364579, NM_001014614, AK210275, NM_057906, NM_103931, AK042958, AK159812, AK216784	Methylenetetrahydrofolate dehydrogenase (NADP+ dependent), methenyltetrahydrofolate cyclohydrolase, formyltetrahydrofolate synthase	Mthfd1	-0.641704	0.640955	8.74311	6.69855
CGEN_MOUSE_EXT_3108545_1	BC027012, NM_134081, BC023787, AK075979, AK077324, AK162075, RP_050324_02_F10, AK153033, BC014686	DnaJ (Hsp40) homolog, subfamily C, member 9	Dnajc9	-0.6439	0.639981	9.6728	4.82197
CGEN_MOUSE_3001736_1	RP_050125_02_D02, NM_001035306			-0.644018	0.639928	11.4276	2.87688
CGEN_MOUSE_3000312_1	AK213605, NM_000143, NM_200963, NM_001084606, NM_001006382, NM_132111, NM_066241, RP_040617_01_F08, NM_010209, AK002379, NM_180835, NM_208769, AK147000, NM_001075803, NM_167082, BC006048, NM_130319, NM_181944, NM_167081, NM_140210, U72679, AK194387, BC002322, NM_001023388, NM_124474, NM_017005	Fumarate hydratase 1	Fh1	-0.64403	0.639923	9.44527	4.38309
CGEN_MOUSE_3000089_1	NM_019412, BC068135, AK173220, NM_023976, AJ222969, AK132429, NM_181882, NM_198048, AJ222968	Periaxin	Prx	-0.646593	0.638787	7.68479	5.65662
CGEN_MOUSE_EXT_3104333_1	BC019565, AK002757, AK005328, NM_001029900, AK168337, RP_050725_01_G03, AK028168, NM_002949, NM_201606, NM_027204, NM_001006885, RP_040907_02_E11, AK134816, AK166969, BC005712	Mitochondrial ribosomal protein L12	Mrpl12	-0.647073	0.638575	10.113	3.97803
CGEN_MOUSE_3001650_1	NM_001017239, NM_057857, BC051414, AK148013, AK012272, NM_001008125, AK005045, NM_003089, NM_009224, AK011564, NM_001076046, BC043938, AK077425, NM_001108483, AK014311, AK133115, NM_001088134, BC049128, AK146729, NM_001003875	U1 small nuclear ribonucleoprotein polypeptide A	Snrp70	-0.657142	0.634133	8.68157	1.93402
CGEN_MOUSE_3004595_1	U89422, NM_166312, NM_211215, NM_166311, AK153368, AK152375, X78683, NM_001092833, AK135729, NM_001065860, AK151952, NM_001046861, NM_199681, AK011107, NM_001103902, AK090088, NM_007531, AY319418, NM_001046198, NM_143773, NM_001103903, NM_062849, AK132052, NM_001013035, NM_001059541, NM_001103901, NM_007273, NM_001023134, NM_001111497, NM_001080885, NM_209308, AK002334, AK132058, NM_001058388, NM…	Prohibitin 2	Phb2	-0.65958	0.633063	9.3223	7.3672
CGEN_MOUSE_3005404_1	AK002965, NM_175812, AK012433, NM_005340, NM_001044061, NM_001109607, NM_008248, NM_204689, U60001, RP_051101_02_G03, NM_022192, NM_001093724, BC070415, NM_001082623, NM_001016165, RP_050503_01_H04, NM_164500, BC080296, NM_059655, NM_134867	Histidine triad nucleotide binding protein 1	Hint1	-0.659639	0.633037	10.6685	6.6543
CGEN_MOUSE_EXT_3106165_1	NM_053307, NM_026322, BC014738, AK002356, BC089311, AK049714, AK009822, RP_050315_01_B09, NM_174114, NM_012331, NM_001082893, AK018338, NM_001086795	Methionine sulfoxide reductase A	Msra	-0.662531	0.631769	8.24726	4.50819
CGEN_MOUSE_EXT_3108087_1	NM_212548, NM_001076204, RP_050208_01_H04, NM_001045863, BC034867, NM_001045864, NM_002904, AK147011, AK131947, NM_138580, NM_001101825, AK012389, AK011663, NM_001096384, NM_001002375, NM_001097681	RD RNA-binding protein	Rdbp	-0.66499	0.630693	8.29229	7.5431
CGEN_MOUSE_EXT_3104048_1	NM_172947, NM_001105843, NM_214817, BC027784, NM_001037267, AK075668, NM_213148, NM_001076098, NM_152344, NM_001092255, AK081685, AK132889, AK151118, NM_001080895, AK011126	LSM12 homolog (S. cerevisiae)	Lsm12	-0.667396	0.629642	7.7247	2.28053
CGEN_MOUSE_EXT_3108051_1	NM_001039043, AK019052, NM_001035112, NM_172395, BC029194, BC060964, RP_050321_01_D01, NM_001038708, NM_020239, NM_001039044, AK004859, AK008084, AK028573, NM_001038707	CDC42 small effector 1	Cdc42se1	-0.667975	0.629389	8.08192	4.46351
CGEN_MOUSE_EXT_3105018_1	NM_213128, AK075584, RP_050329_01_G08, NM_016091, NM_001035296, NM_001034134, NM_203649, NM_001012535, AK168295, AK151175, NM_001086876, AK150895, NM_145139, AK032936, AK168009, NM_140296, NM_171849, AJ310346, NM_170996, BC021351, AK167640, BC024463	Eukaryotic translation initiation factor 3, subunit E interacting protein	Eif3eip	-0.670629	0.628233	10.0349	8.34822
CGEN_MOUSE_3005064_1	NM_001035277, NM_019707, AK048724, AB022100, NM_001001760, NM_001109812, AK134649, BC021628, RP_Baylor_102674, NM_001109945, AK028002, AK032409, NM_138889, NM_001257, AK039438	Cadherin 13	Cdh13	-0.671043	0.628052	8.21455	5.37583
CGEN_MOUSE_EXT_3112434_1	BC028523, AK003286, AK003192, NM_026729, NM_001034493, NM_001545, BC079614, AK160697, RP_050208_01_G03	Immature colon carcinoma transcript 1	Ict1	-0.672084	0.627599	9.3798	6.66943
CGEN_MOUSE_EXT_3108482_1	NM_025440, AK005206, NM_001109518, AK019243, BC024656, NM_016065, AB049949, NM_001075474, RP_050113_01_E05, NM_001006030, NM_001016347	Mitochondrial ribosomal protein S16	Mrps16	-0.672336	0.62749	9.93512	6.34215
CGEN_MOUSE_EXT_3106678_1	BC081445, NM_001075292, NM_006808, NM_001086687, NM_001110044, RP_060608_04_D10, NM_024171, RP_050921_03_E01, AK008468, BC002089, NM_001003326, AK004505, AK008739, NM_001106654	Sec61 beta subunit	Sec61b	-0.675914	0.625936	10.2009	5.48754
CGEN_MOUSE_EXT_3107505_1	AK159051, BC049956, AK152353, NM_005530, AK032787, AK153459, NM_167657, NM_200951, AK158646, NM_168297, NM_133160, AK168149, AK010065, AK160054, AK151304, NM_209226, AK167822, NM_029573, NM_138068, NM_001092521, AK169152, NM_204021, NM_059929, NM_211038, NM_001021109, BC052208, NM_053638, AK146717, AK003393, AK047951, AK150618, AK117103, AK168049, BC034273, AK164038, NM_174644, AK168034, AK159666	Isocitrate dehydrogenase 3 (NAD+) alpha	Idh3a	-0.679156	0.624531	8.73762	5.7255
CGEN_MOUSE_EXT_3108864_1	AK134803, AK170773, AK170007, BC008526, AK089354, NM_138656, AK153439, AK154883, AJ309922	Mevalonate (diphospho) decarboxylase	Mvd	-0.68253	0.623072	8.4757	8.00944
CGEN_MOUSE_3002640_1	NM_001045785, NM_213897, AK005140, BC027412, NM_001076936, RP_051017_01_C04, AK151845, NM_012819, NM_001608, NM_001093365, NM_007381, U21489, AK167537, AK018319, RP_050118_03_A09, NM_201181, NM_001006511, AK184517	Acyl-Coenzyme A dehydrogenase, long-chain	Acadl	-0.691651	0.619145	8.47425	7.21116
CGEN_MOUSE_3001675_1	X65704, NM_009227, RP_050222_02_A08, AK019462, BC008262, BC055765, BC051207	Small nuclear ribonucleoprotein E	Snrpe	-0.693727	0.618255	9.42025	1.02419
CGEN_MOUSE_3000438_1	AK166976, AK006763, NM_001625, BC008610, AK168148, NM_173889, NM_001086763, NM_001033966, NM_013411, NM_212596, NM_079112, AK167797, NM_030986, NM_001004791, NM_066329, AK077519, AK050133, AK010936, NM_001019117, AK168056, AK010951, AB020202, NM_016895, NM_001033967	Adenylate kinase 2	Ak2	-0.695092	0.61767	8.8291	8.95475
CGEN_MOUSE_3001997_1	AK150852, AY267188, NM_001002304, NM_001020650, NM_001009897, NM_007284, BC094034, BC015081, NM_002822, AK147990, NM_001094014, AK165561, U82324, NM_001025320, NM_199551, NM_001011469, NM_008971, AK077410, AK168142, NM_001030589, AK168161, NM_199725, NM_001008521	Twinfilin, actin-binding protein, homolog 1 (Drosophila)	Twf1	-0.69718	0.616777	8.04854	9.65532
CGEN_MOUSE_EXT_3113956_1	NM_001016379, NM_001003539, AK031779, AK004388, NM_001009621, AK005909, NM_026023, NM_145266, NM_001095382, NM_001040553, RP_041129_02_C01, AK010850, BC005646, AK012388	NudC domain containing 2	Nudcd2	-0.704614	0.613607	8.64364	5.89668
CGEN_MOUSE_EXT_3111190_1	NM_025434, AK011036, RP_051214_02_E05, NM_001102816, NM_001077790, NM_079061, AK005229, NM_014018, AK088314, NM_001046401, RP_050208_01_C04, BC028530, NM_001047909	Mitochondrial ribosomal protein S28	Mrps28	-0.704948	0.613465	9.26142	7.86171
CGEN_MOUSE_EXT_3112835_1	NM_001063045, NM_133939, AK008067, NM_001036161, NM_016200, NM_001106585, AK167674, RP_040831_01_G04, NM_001091246, NM_139403, AK088664, AK154446, BC019458, NM_001034740	LSM8 homolog, U6 small nuclear RNA associated (S. cerevisiae)	Lsm8	-0.705236	0.613342	9.71197	6.29262
CGEN_MOUSE_EXT_3109664_1	BC125638, AK146429, NM_145632, AK161617, NM_006232, NM_001016113, NM_065635, NM_001092001, NM_141095, BC092087, NM_001058415, BC125612, BC002306, NM_001017600	Polymerase (RNA) II (DNA directed) polypeptide H	Polr2h	-0.711426	0.610716	8.433	7.94359
CGEN_MOUSE_EXT_3103406_1	NM_024194, AK148748, AK011726, AK152244, NM_001034926, BC002279, AK034978, NM_017768, AK170052, AK017814, AK163288	Leucine rich repeat containing 40	Lrrc40	-0.71215	0.61041	7.39113	1.76572
CGEN_MOUSE_EXT_3110695_1	NM_079795, AK155105, NM_179968, NM_068168, NM_001016178, NM_201517, AK178770, NM_001043323, NM_201436, NM_117431, AK021267, BC028539, NM_001092643, NM_179967, NM_001071146, NM_001057767, NM_001047064, NM_129438, AK168110, NM_208740, NM_153644, AK187484, NM_001055584, AK178580, NM_001038197, NM_115313, NM_001106019, NM_001005097, NM_001093882, NM_012412	H2A histone family, member V	H2afv	-0.714909	0.609244	9.84089	6.56293
CGEN_MOUSE_EXT_3110271_1	AK051207, NM_001057746, BC051396, AK012355, NM_001093900, NM_001008322, NM_001034282, NM_171170, NM_001007879, NM_171169, NM_001082405, AK169192, AK162421, NM_005412, NM_028230, AK037339, BC004825	Serine hydroxymethyltransferase 2 (mitochondrial)	Shmt2	-0.717412	0.608187	7.65393	8.0119
CGEN_MOUSE_EXT_3103257_1	RP_050303_01_A04, AK166299, AK033422, RP_051017_03_C02, AK166035, AK005561, AK148765, AK162342, BC040685, BC026721, NM_025278, AK159872	Guanine nucleotide binding protein (G protein), gamma 12	Gng12	-0.717971	0.607952	9.04498	2.59025
CGEN_MOUSE_EXT_3113831_1	NM_200908, BC051439, NM_145778, NM_001037615, NM_001070, AB158480, NM_057574, BC078446, NM_001111998, NM_001090573, AB158481, NM_001076255, AK154019, NM_001022066, NM_001003105, BC019652, NM_116030, NM_001095207, NM_120644, BC006581, NM_214492, NM_066730, NM_001041805, AK160125, NM_134024, NM_001111990, NM_134028, NM_057456, NM_016437, NM_001079041, NM_001061233	Tubulin, gamma 1, Tubulin, gamma 2	Tubg2, Tubg1	-0.720977	0.606686	8.18986	8.13598
CGEN_MOUSE_EXT_3112879_1	NM_001013234, BC038158, NM_200226, NM_006397, AK146518, AK010292, NM_001038534, NM_027187, RP_050120_02_A05, BC029252	Ribonuclease H2, large subunit	Rnaseh2a	-0.723802	0.6055	8.22963	7.40023
CGEN_MOUSE_3006608_1	AK132303, NM_206854, U44940, AF091047, NM_206855, NM_001100198, NM_001096388, AF090403, NM_021881, NM_001003021, AF090404, BC056346, NM_001007195, NM_001007817, AF090402, AK005169, NM_001009232, RP_050215_01_C08, NM_006775, BC053426, NM_001091518, NM_001081831, NM_200842, NM_206853	Quaking	Qk	-0.72401	0.605412	10.4475	8.67024
CGEN_MOUSE_EXT_3108795_1	AK159926, AK027973, AK167948, AK002921, NM_001035111, AK051257, NM_002812, AK159795, NM_001091280, BC005717, AK168886, AK159216, AK003436, NM_026545, AK020132, AK150493, AK153329, BC004075, AK150982, AK166718	Proteasome (prosome, macropain) 26S subunit, non-ATPase, 8	Psmd8	-0.724167	0.605346	9.6665	10.6669
CGEN_MOUSE_EXT_3112240_1	BC079913, AK012043, AK032907, AK129031, NM_015131, BC117724, NM_001006396, AK152321, EI183105	WD repeat domain 43	Wdr43	-0.728691	0.603451	8.35182	8.12317
CGEN_MOUSE_3000065_1	BC061468, M95200, NM_009505, NM_001025257, NM_001025250	Vascular endothelial growth factor A	Vegfa	-0.73089	0.602532	7.29196	3.31512
CGEN_MOUSE_3004177_1	AK036331, AK173093, AF057286, AK160782, NM_010148, AK139793, AK139234, BC039138	Epsin 2	Epn2	-0.734005	0.601233	8.49776	2.09769
CGEN_MOUSE_3000664_1	AF033664, NM_013448, AK166955, AK135668, NM_182648	Bromodomain adjacent to zinc finger domain 1A	Baz1a	-0.737246	0.599883	7.72978	4.33767
CGEN_MOUSE_EXT_3104364_1	NM_063053, BC027356, NM_053092, AK089053, NM_001087164, BC036289, NM_063052, AK153236, NM_001030583, NM_112003, AK090203, NM_001006967, NM_167196, AK167693, NM_001034356, NM_005548, NM_001002386, NM_001086581, NM_001001255, NM_001057107, NM_132345, BC035324, NM_001027133	Lysyl-tRNA synthetase	Kars	-0.737691	0.599698	10.0762	10.4698
CGEN_MOUSE_3002529_1	RP_050111_02_H05, NM_013248, NM_001086517, NM_019761, AK168314, NM_001075805, AF156958, NM_001106521, AK003254, BC023672, NM_001045448	NTF2-related export protein 1	Nxt1	-0.739567	0.598919	8.1713	7.70668
CGEN_MOUSE_3004161_1	NM_213713, NM_001009484, NM_007687, AK013943, NM_001004043, NM_017147, NM_001015655, BC058726, AK088633, AK167795, AK217792, NM_001086102, NM_001086016, BC046225, AK088793, AK020471, BC094357, NM_213639, NM_213641, AK050651, D00472, NM_005507	Cofilin 1, non-muscle	Cfl1	-0.740078	0.598707	8.35878	8.46854
CGEN_MOUSE_EXT_3105366_1	NM_001034562, NM_057141, AK167600, AK160887, AK160615, NM_002140, AK152927, AK151689, NM_025279, NM_031263, AK011428, AK088462, AK166656, AK208657, AK078777, AK128891, NM_031262, AK205281, BC006694, AK144245, AK168918, AK169064, AK135519, AK166927, NM_001082125, BC089328, AK150848, AK051313	CDNA, clone:Y0G0110B16, strand:plus, reference:ENSEMBL:Mouse-Transcript-ENST:ENSMUST00000058619, based on BLAT search, Heterogeneous nuclear ribonucleoprotein K	Hnrpk	-0.743177	0.597422	10.1768	7.38276
CGEN_MOUSE_3001811_1	AK168923, BC016428, NM_001105021, AK169621, NM_001004252, AK010271, NM_005687, AK076607, AK012154, AK134799, AF123263, AK167945, AK045432, AK165645, BC002313, NM_011811	Phenylalanyl-tRNA synthetase, beta subunit	Farsb	-0.744123	0.597031	8.18533	8.26674
CGEN_MOUSE_EXT_3112680_1	BC026968, AK003043, NM_001035476, NM_001031011, NM_025531, BC004775, NM_016045, AK150668, NM_001030866, AK013197, NM_001113697, AK008542, NM_001009543, NM_001086075, RP_040920_01_G04	Slowmo homolog 2 (Drosophila)	Slmo2	-0.745019	0.59666	8.67799	10.447
CGEN_MOUSE_EXT_3108829_1	AK168244, BC056978, AK006708, AF329695, NM_001015906, NM_168720, NM_001108456, AK159647, NM_058764, NM_054070, BC043320, NM_179798, AK167964, NM_168722, BC060064	AFG3(ATPase family gene 3)-like 1 (yeast)	Afg3l1	-0.756573	0.591901	8.40159	6.90685
CGEN_MOUSE_3001740_1	NM_125314, NM_001012, AK010650, X73829, AK168609, AK146806, AK011642, NM_001053401, BC081465, AK011058, BC086899, AK009023, NM_214793, BC051446, NM_001011604, AK012665, AK012435, AK088660, NM_068766, NM_001043798, NM_001111921, NM_001093012, NM_001025317, NM_001087374, BC100594, NM_143483, BC027217, NM_001013928, NM_001016566, NM_001059061, AK151544, AK166848, NM_212103, NM_009098, AK011048, NM_0…	Ribosomal protein S8	Rps8	-0.759781	0.590586	10.7733	5.06733
CGEN_MOUSE_EXT_3103939_1	RP_050203_01_D05, NM_031112, NM_001099607, NM_001016625, AK135247, AK002986, AK010856, NM_207634, BC091748, AK167874, AK005358, NM_001104763, NM_033022, NM_011297, NM_001050641, AK002495, NM_207635, AK012537, NM_001052893, AK049387, BC092287, AK151111, AK052480, BC081457, AK008386, NM_001112165, NM_201216, BC086882, NM_111364, AK009048, BC058817, NM_001025339, NM_122689, AK007776, NM_137849, NM_2…	Ribosomal protein S24	Rps24	-0.765257	0.588349	9.24556	6.33325
CGEN_MOUSE_3002817_1	AK196936, NM_166808, AK191197, AK159444, AK190147, DQ403100, NM_001111870, AK198338, AK151081, NM_001046985, BC018392, AK084009, NM_001018548, AK166979, BC046616, NM_208470, NM_016774, NM_001024429, AK202885, AK195031, NM_001031391, NM_134364, NM_001062796, NM_001048240, AK150599, AK167160, AK083276, AK002621, AK218870, AK152788, AK168692, NM_065710, AK192149, NM_001001256, AK159737, NM_175796, N…	ATP synthase, H+ transporting mitochondrial F1 complex, beta subunit	Atp5b	-0.776853	0.583639	12.8963	8.20939
CGEN_MOUSE_EXT_3108127_1	NM_080626, AK143538, RP_050317_04_D07, AK044565, AK010810, AK043288, NM_001099087, BC039941, NM_001017487, NM_029752	Bri3 binding protein	Bri3bp	-0.780944	0.581986	8.76583	6.89984
CGEN_MOUSE_EXT_3104171_1	AK157569, AK011998, AK020040, BC018524, NM_001078065, AK012179, AK076094, RP_041207_02_A03, NM_001014215, NM_031863, NM_018132	Centromere protein Q	Cenpq	-0.78436	0.580609	7.44213	4.34234
CGEN_MOUSE_3000427_1	NM_138548, NM_008704, NM_001005140, NM_001093889, NM_205777, NM_001018136, NM_001090675, AK136353, NM_001024637, NM_130926, NM_199970, NM_001087575, NM_130927, NM_057413, AK034899, NM_205818, AF033377, M35970, AK186726, NM_198175, NM_000269, NM_060360, U85511, M65037, RP_051206_01_E08, BC005629	Expressed in non-metastatic cells 1, protein	Nme1	-0.786057	0.579927	11.4818	5.79866
CGEN_MOUSE_EXT_3106195_1	RP_040609_01_C01, NM_026024, NM_001038034, BC029213, AK166098, NM_014176, NM_001077295, AK012565, AK021213	Ubiquitin-conjugating enzyme E2T (putative)	Ube2t	-0.793702	0.576862	7.67261	1.59778
CGEN_MOUSE_EXT_3106425_1	AK082815, NM_015454, BC020127, AK162147, AK015041, NM_199930, NM_001037823, NM_138593, BC023165, NM_016648, AK012772, NM_001045703, NM_001044290	La ribonucleoprotein domain family, member 7	Larp7	-0.79689	0.575589	8.89682	4.84054
CGEN_MOUSE_EXT_3104944_1	AK013150, AK050567, NM_001024800, NM_001075385, AK137059, AK170468, NM_030755, BC021533, AK150511, BC017603, AK153027, AK030429, NM_028339	Thioredoxin domain containing 1	Txndc1	-0.805732	0.572072	8.0651	7.05399
CGEN_MOUSE_3005941_1	NM_001092996, AK159797, AK166786, AK012242, NM_130734, NM_006098, AK160739, NM_214332, BC046760, AK168196, AK166417, AK168086, AK168096, RP_050531_01_G07, NM_008143, AK168349, AK169612, NM_131444, AK051226, AK160528, BC020322, NM_001095156, NM_001004946, AK166800, D29802, AK166945, AK166889, NM_001086664, AK161234, AK017772, AK002493, NM_069458, NM_175802, NM_211100, X75313, NM_001004378, BC036295	Guanine nucleotide binding protein (G protein), beta polypeptide 2 like 1	Gnb2l1	-0.809452	0.570599	10.4193	1.52371
CGEN_MOUSE_3000281_1	NM_001003906, AK159922, AK216935, AK150901, AK166763, AK151969, AK178969, NM_009388, AK030446, AK140965, NM_001064, AK152460, AK145677, AK150139, NM_001015866, AK146157, NM_001112681, AK151916, AK150769, AK167084, NM_022592, BC055336, AK002627, AK050793, AK150844, AK152886, AK144146, NM_001089843, AK150856, U05809, AK152245, NM_001009097, AK012794	Transketolase	Tkt	-0.818375	0.56708	8.23061	5.66758
CGEN_MOUSE_3007516_1	NM_001029903, BC010826, NM_027342, NM_001046592, M97159, RP_041207_01_D12, AK009946, NM_014367	RIKEN cDNA 2310056P07 gene	2310056P07Rik	-0.821454	0.565871	9.26955	10.1053
CGEN_MOUSE_3002463_1	NM_004169, BC026055, NM_201046, NM_009171, NM_001015914, AK132342, NM_148918, NM_001086887, AF237702, NM_001047842, AK010439, NM_001101717, NM_001009469, NM_001015553	Serine hydroxymethyltransferase 1 (soluble)	Shmt1	-0.821943	0.56568	7.41301	2.33237
CGEN_MOUSE_EXT_3110138_1	NM_209462, AK028410, NM_001006000, BC086773, BC083165, NM_001011126, NM_001003598, NM_001037624, NM_026532, NM_005796, AK002461, NM_001088241, AK152212, AK168026, NM_001019183, NM_001007629, AK012500, BC003955, NM_001030562, NM_001087291, AK020512, AK051049	Nuclear transport factor 2	Nutf2	-0.828055	0.563288	9.44245	8.40075
CGEN_MOUSE_EXT_3110395_1	NM_001085986, NM_017812, NM_001004897, AK193067, NM_001106588, RP_040604_01_E12, BC032987, AK006643, NM_001035475, RP_041018_01_C08, AK002889, BC021941, AK145337, AK003519, AK217481, BC016528, NM_025336, AK002263, AK213116	Coiled-coil-helix-coiled-coil-helix domain containing 3	Chchd3	-0.829239	0.562826	9.11512	8.98943
CGEN_MOUSE_3001804_1	NM_134312, NM_117116, NM_005594, NM_057868, AK169435, AK168169, NM_001112928, NM_103037, NM_001105939, U48364, AK146149, NM_001051878, NM_013608, NM_121388, NM_001113201, BC083340, NM_001113203, AL355707, NM_001055330, AK161678, NM_182046, NM_114807, NM_173264, NM_058348, NM_001007512, NM_001050511, AK146197, NM_165950, NM_001084900, BC099375, BC029830, NM_001014916, AK169432, U22151, NM_00109191…	Nascent polypeptide-associated complex alpha polypeptide	Naca	-0.837652	0.559554	10.4212	4.23813
CGEN_MOUSE_3001800_1	NM_001013104, AK017616, NM_023240, NM_032378, BC079855, NM_001960, NM_001082369, NM_001030147, BC082536, NM_029663, BC013059, AK017796, NM_001009449, AF304351, AK010347, AK044934, AK054335	Eukaryotic translation elongation factor 1 delta (guanine nucleotide exchange protein)	Eef1d	-0.843493	0.557293	10.245	8.46448
CGEN_MOUSE_3000703_1	NM_106116, NM_201475, NM_001047861, NM_001008551, NM_001086440, NM_001030691, NM_001026161, AK172327, NM_201468, BC085271, NM_001038564, NM_203710, NM_001003031, AK019960, NM_001090705, BC018255, NM_142181, NM_001111596, NM_001026162, NM_003011, NM_101738, NM_001084353, NM_001036205, NM_023871, NM_001047892, NM_194353, NM_001012504, BC103791, AB044937, AB015613, NM_001053753	CDNA sequence BC085271, SET translocation	BC085271, Set	-0.843532	0.557278	9.94671	12.4792
CGEN_MOUSE_3004010_1	NM_199552, AK153990, AK146077, AK090029, NM_012578, NM_213671, NM_008197, X13171, BC003830, BC011493, BC110361, NM_001076487, AK145675, NM_005318, AK051213, AK155312, AK077473	H1 histone family, member 0	H1f0	-0.854261	0.553149	8.36703	10.1835
CGEN_MOUSE_EXT_3103945_1	NM_001001, AK153544, BC022706, AK003166, NM_213917, BC081439, NM_063974, AK010629, NM_031105, NM_210935, NM_025589, BC019810, BC081440	Ribosomal protein L36a-like	Rpl36al	-0.856286	0.552373	9.16457	4.63941
CGEN_MOUSE_EXT_3114236_1	NM_001008447, BC060053, AK046050, NM_028055, NM_001080466, AK005160, BC057599, AK032100, BC122876	RIKEN cDNA 1500005I02 gene	1500005I02Rik	-0.868443	0.547738	8.85712	9.56473
CGEN_MOUSE_3003741_1	NM_001108324, AK008276, RP_050329_02_B03, AK002989, X56045, L25255, BC061140, AK167053, NM_001006183, AK153074, NM_001088108, NM_203689, NM_001034586, NM_212766, NM_002882, NM_210216, AK151167, NM_001021029, AK088781, NM_001086295, NM_011239, X56046, AK166642	RAN binding protein 1	Ranbp1	-0.874719	0.54536	9.2913	5.73972
CGEN_MOUSE_3001788_1	NM_001090665, AK168191, BC023139, BC003899, AK012756, NM_001089876, NM_001959, NM_001014936, BC039635, AK027911, RP_050111_01_D10, NM_001108799, NM_204901, NM_001006876, NM_199949, NM_018796, NM_001082399, AF029844, NM_001037663, RP_060530_01_E02, NM_021121	Eukaryotic translation elongation factor 1 beta 2	Eef1b2	-0.875814	0.544946	10.9999	10.434
CGEN_MOUSE_EXT_3104339_1	AK008797, RP_050614_04_F10, NM_001025057, NM_001044059, BC019725, NM_118706, NM_001016718, BC086919, AK150803, NM_201146, NM_167668, NM_001014, NM_001021500, BC003853, NM_031109, NM_134480, NM_001036641, NM_058997, AK157104, NM_001087259, AK002558, AK136533, AK151703, BC089323, NM_001052015, NM_025963, NM_001034716, AK011065, AK145441, NM_123516, NM_143319, NM_124643, NM_001092953, NM_001019444, …	Ribosomal protein S10	Rps10	-0.886255	0.541017	11.75	10.4934
CGEN_MOUSE_3002579_1	AK028279, AK084175, NM_125573, NM_172008, NM_001024649, NM_001059227, NM_079569, NM_213448, AK166649, NM_001005668, NM_007597, BC012408, RP_050324_01_D06, NM_001003232, NM_001019043, NM_001746, BC040244, AK165508, NM_001086857, NM_001085946, AK159298, NM_120816, L23865, NM_001030620, NM_001105612, L18888	Calnexin	Canx	-0.890439	0.53945	8.63075	7.32828
NCRNA_2207	NM_001022513, NM_001021127			-0.893602	0.538269	8.02542	6.84606
CGEN_MOUSE_3001647_1	AK161123, AK133196, NM_008774, AK089747, NM_174568, BC046233, AK159703, X65553, NM_200882, BC023145, AK168466, BC004587, BC003870, RP_050927_02_G10, NM_001031597, NM_001086735, NM_134353, BC011207, AK160883, NM_001091600, AK160968, AK044829, AK152064, AK159733, NM_030979, NM_002568, NM_001005051, AK161671, AK150839	Poly A binding protein, cytoplasmic 1	Pabpc1	-0.899741	0.535983	10.4978	11.8009
CGEN_MOUSE_3001607_1	AK137214, AK089012, NM_016806, NM_001104613, NM_200104, BC059107, NM_031243, NM_001086002, NM_001086921, NM_001045975, AF073993, NM_001030985, NM_200495, AF406651, AK049771, NM_067925, NM_001016926, NM_002137, NM_182650, NM_001028028, NM_001047479, NM_001047480, NM_001011094	Heterogeneous nuclear ribonucleoprotein A2/B1	Hnrnpa2b1	-0.910418	0.532031	8.84544	8.46158
CGEN_MOUSE_3001735_1	NM_136903, BC012641, NM_001030833, NM_001020101, NM_001112092, NM_165869, NM_001066542, NM_031110, NM_001059770, AK150738, NM_001066543, NM_119226, NM_208209, NM_001024568, NM_122279, AK005147, NM_213377, NM_001019429, NM_001060391, NM_165868, NM_001113237, NM_069785, NM_013725, NM_001043646, U93864, NM_114752, NM_001015, NM_001005113, AK011207, NM_001087207	Ribosomal protein S11	Rps11	-0.91638	0.529837	12.2109	6.25686
CGEN_MOUSE_3001682_1	AK017788, AK134582, AK007674, AK011455, M58558, AK005517, BC024875, RP_050623_04_E12, AK135979, AK013075, NM_009226	Small nuclear ribonucleoprotein D1	Snrpd1	-0.918953	0.528893	9.93933	7.90766
CGEN_MOUSE_EXT_3107542_1	AK010608, AK002573, AK088085, NM_069964, AK013720, NM_001110121, AK012574, BC100603, AK010667, NM_001032507, BC002145, BC054435, AK050580, NM_001022106, NM_137095, AK168587, NM_001043808, NM_024175, NM_078617, NM_001011499, BC099450, AK012438, NM_001019064, NM_001025, NM_213764, BC078418, NM_001093433, NM_001041988, AK166994, AK012287, NM_208002, NM_001034690, AK010594	Ribosomal protein S23, CDNA clone IMAGE:30936667, containing frame-shift errors	Rps23	-0.92241	0.527627	13.7543	10.6233
CGEN_MOUSE_3005498_1	AK046015, AK053900, AK040877, NM_001016761, NM_004295, NM_001101280, NM_001005074, BC020455, NM_001093069, NM_009423, AK035056, NM_001094032, X92346, AF233449, NM_001107017, NM_212817, NM_205762	Tnf receptor associated factor 4	Traf4	-0.923428	0.527255	8.68038	2.57538
CGEN_MOUSE_EXT_3104345_1	NM_001057147, NM_001019095, NM_001043697, NM_001077866, NM_001015156, NM_001110960, NM_001110959, RP_050510_04_G12, NM_001087297, NM_117773, NM_001015155, RP_060315_04_H02, NM_211115, NM_139114, NM_001061607, BC100561, NM_001023429, NM_002948, NM_001089590, BC089359, NM_117843, NM_067563, NM_001076752, NM_001042277, NM_001003447	Ribosomal protein L15	Rpl15	-0.927872	0.525633	13.2013	7.05734
CGEN_MOUSE_EXT_3106868_1	AK155070, NM_001008036, AK155065, NM_001047089, NM_152594, BC079606, NM_213234, NM_033524, BC041685, NM_213232, AB063495	Sprouty protein with EVH-1 domain 1, related sequence	Spred1	-0.943109	0.520111	7.7775	9.32761
CGEN_MOUSE_EXT_3107591_1	NM_204678, X80232, AK152519, AK150007, NM_201197, NM_009186, AK152761, BC057996, BC086795, Y08948, AK167387, NM_001034776, AK049573, NM_200416, BC061177, AK167544, NM_001077221, NM_001006877, NM_057119, NM_004593, AK080046	Splicing factor, arginine/serine-rich 10 (transformer 2 homolog, Drosophila)	Sfrs10	-0.944527	0.5196	9.48216	11.1976
CGEN_MOUSE_3000458_1	NM_001021599, AK169788, AK152691, NM_001034416, NM_199099, NM_167241, NM_001008065, NM_001028225, NM_210331, AK151233, NM_001030601, NM_106595, AK169129, NM_001028224, M33934, NM_001002177, AK150713, BC052671, AK146362, AK151706, AK166667, BC010314, NM_001090521, AK002676, AK011777, NM_001014369, AK215538, AK160569, M98333, AK159822, NM_167240, NM_201464, NM_001088941, NM_000884, AK143505, NM_011…	Inosine 5'-phosphate dehydrogenase 2	Impdh2	-0.954732	0.515937	8.53154	11.9865
CGEN_MOUSE_3004681_1	NM_001016742, BC052694, BC046336, AK153465, NM_009870, NM_001077777, NM_000075, BC031599, NM_053593, L01640, NM_001037594, AK146107, AK078440, AK019380, AK011871, AK003804, AK185090, AK013400, AK012064, RP_050210_01_E04, AK006918, NM_001095486	Cyclin-dependent kinase 4	Cdk4	-0.958878	0.514457	9.95929	12.8157
CGEN_MOUSE_3003951_1	NM_022229, NM_065028, NM_167266, NM_078560, NM_001071319, NM_001058503, NM_001112220, NM_001055473, NM_164655, AK146831, AK202454, BC106112, NM_010477, AK206927, NM_113304, X55023, NM_181330, NM_199440, NM_001090501, NM_002156, NM_001112246, X53584, BC016400, NM_135104, AK143882, NM_001012916, NM_080186, NM_164654, BC018545, NM_112240, AK183108, NM_001102885, AK088844	Chaperonin, Heat shock protein 1 (chaperonin)	Hspd1	-0.961265	0.513606	9.63873	4.83209
CGEN_MOUSE_EXT_3103993_1	NM_002315, NM_057173, NM_176758, NM_139112, NM_001075895, NM_001113055, NM_001096266, NM_001046789, RP_Baylor_103332, NM_173219, BC053074, NM_078678, AK133586	LIM domain only 1	Lmo1	-0.962995	0.512991	8.18903	9.72182
CGEN_MOUSE_3002952_1	BC016268, AK014227, NM_020599, AK140622	Retinaldehyde binding protein 1	Rlbp1	-0.966811	0.511636	10.2178	12.6749
CGEN_MOUSE_EXT_3109593_1	RP_041018_01_C07, AK018776, NM_026616, AF346604, NM_032193, NM_001045921, AK011556, BC024333, RP_041209_01_A03	Ribonuclease H2, subunit C	Rnaseh2c	-0.969634	0.510636	8.61283	9.8459
CGEN_MOUSE_EXT_3112567_1	NM_001015626, AK007340, AK008766, NM_001091065, AK193298, NM_203658, NM_017838, BC024944, AK199159, NM_026631, NM_001105779, AK019134, RP_050125_01_B09, NM_067014	Nucleolar protein family A, member 2	Nola2	-0.977947	0.507702	9.61544	10.479
CGEN_MOUSE_EXT_3109563_1	AK186157, NM_025639, AY243537, AK011191, NM_001044638, AK011227, RP_041129_01_G11, AK017679, AK011793, NM_178269, AY243536, NM_001038686, AK011755, AK168203, AK010885, AK011464, BC009160, NM_001002876, NM_024053	Centromere protein M	Cenpm	-0.978916	0.507361	8.07154	3.19857
CGEN_MOUSE_EXT_3105334_1	BC059089, AJ505005, NM_001105147, NM_001095312, BC004769, AK220227, NM_181503, BC067250, NM_001007918, NM_001002865, AK047257, NM_027148, NM_001085922, RP_050428_03_B12, RP_060220_04_D04, AK169719, NM_001079606, AK009584	Exosome component 8	Exosc8	-0.988473	0.504011	9.22283	13.6712
CGEN_MOUSE_EXT_3100563_1	AK014776, AK030758, AK028375, BC082565	GINS complex subunit 2 (Psf2 homolog)	Gins2	-0.990534	0.503291	7.82913	4.93396
CGEN_MOUSE_3002884_1	AB025349, NM_003860, AK088896, AK011079, NM_001093845, AF037080, AK011100, NM_182988, BC003709, NM_011793, AK004212, NM_053631, AK168039, AK012588, NM_001091089, NM_205562, NM_135332, AK003025, NM_001038231, AK010257, AK189231	Barrier to autointegration factor 1	Banf1	-0.991762	0.502863	9.82197	12.2696
CGEN_MOUSE_3001706_1	AK168420, NM_001011725, AK136113, AK146630, NM_001098422, AK166901, AK168733, BC052723, AK166989, NM_001042783, AK007802, NM_017248, D86729, NM_200495, NM_001011724, D86728, AK131999, AK161730, BC080675, AK167913, AK169216, AK146126, NM_001039129, RP_050503_02_A03, BC083136, NM_031157, AK167161, AK168531, M99167, AK152684, AK135391, BC089340, NM_001071783, NM_001077218, BC092395, NM_010447, AK088…	Heterogeneous nuclear ribonucleoprotein A1	Hnrnpa1	-1.00139	0.499518	9.66431	11.9498
CGEN_MOUSE_3001625_1	BC108363, BC041148, AF093821, BC050079, NM_001031083, BC004001, NM_199679, NM_001091484, AB035725, NM_001047916, AK083398, AK077588, AK078158, BC080309, NM_019796, AF408434, AK076026, AK034845, NM_006372, NM_019666, BC055863, AK162448, BC058807, NM_214696	Synaptotagmin binding, cytoplasmic RNA interacting protein	Syncrip	-1.00511	0.498232	9.25592	9.91302
CGEN_MOUSE_3002074_1	NM_001008053, AK168498, NM_001003753, BC027015, AK085444, M80631, NM_001003626, AK160808, NM_174323, NM_008137, NM_001013151, NM_165925, NM_001026403, NM_001096387, RP_050921_01_C01, NM_002067, NM_001097518, NM_170806, NM_004297, NM_058389, NM_165924, AK035320, NM_001043073	Guanine nucleotide binding protein, alpha 14	Gna14	-1.01262	0.495645	7.53715	1.87973
CGEN_MOUSE_3004312_1	NM_001044027, AK167779, AK160225, NM_001111988, AK161575, NM_166356, NM_001076773, AK151215, AK167691, NM_001111847, NM_001043500, NM_198809, NM_001006894, NM_077184, NM_123801, AK167926, NM_001087257, BC003825, NM_001076715, AK083327, AK146567, AK169210, NM_066966, NM_001045509, NM_001044612, NM_121263, NM_001043499, AK076196, AK012365, NM_073674, NM_001057360, AK169295, NM_001099609, AK010960, …	Tubulin, beta 5	Tubb5	-1.02834	0.490274	10.8147	8.52495
CGEN_MOUSE_EXT_3109527_1	AK028344, RP_050623_04_B04, NM_001038580, NM_001106066, AK003134, AK054257, AK003985, NM_012088, AK036059, NM_025396, BC006594, AK172066	6-phosphogluconolactonase	Pgls	-1.03194	0.489052	10.2232	10.0338
CGEN_MOUSE_EXT_3111919_1	RP_040923_02_C09, NM_181573, NM_001105869, NM_001045894, NM_001006550, AK147030, NM_145480, NM_214737, BC003335, NM_001089288, NM_001016363, NM_211324, NM_002916, AK146954, NM_001019969	Replication factor C (activator 1) 4	Rfc4	-1.03671	0.487438	8.07275	2.31583
CGEN_MOUSE_3001658_1	AK146328, Z22593, NM_007991, BC092274, BC003813, AK012620	Fibrillarin	Fbl	-1.03675	0.487424	8.36974	8.98831
CGEN_MOUSE_3004771_1	U42385, BC071232, AK145341, BC094380, NM_008017	Structural maintenance of chromosomes 2	Smc2	-1.06601	0.477638	8.35688	9.7425
CGEN_MOUSE_EXT_3104236_1	BC030730, BC030722, BC028817, NM_001092425, NM_027406, BC022112, NM_001011027, NM_071066, BC030723, NM_001103087, AK045441, BC025939, NM_069653, BC024055, NM_022547, BC030727, AK007822, NM_012190	Aldehyde dehydrogenase 1 family, member L1	Aldh1l1	-1.10251	0.465706	10.4048	12.7021
CGEN_MOUSE_EXT_3104314_1	AK168279, AK167386, AK166111, BC006865, AK151008, AK005989, AK165877, AK192813, AK152960, AK168136, NM_076789, AK186142, NM_197933, AK179393, NM_001093174, AK076558, NM_001086836, AK133792, RP_050324_01_B04, NM_005742, NM_027959, NM_135948, NM_001007973, NM_001004442	Protein disulfide isomerase associated 6	Pdia6	-1.11469	0.46179	11.0787	10.9085
CGEN_MOUSE_3004522_1	NM_001003890, RP_040324_01_B01, BC006880, AK134045, L19558, AK141202, U01063, NM_213679, AK148076, NM_017100, NM_005030, NM_001038173, AK164027, NM_001030639, AK148050, NM_001087319	Polo-like kinase 1 (Drosophila)	Plk1	-1.11573	0.461458	8.13169	5.65405
CGEN_MOUSE_EXT_3113907_1	NM_001008977, AK217305, AK207164, AK012714, NM_001025453, NM_001030804, NM_001022280, NM_206509, AK134969, AK005185, AK166629, NM_001106963, NM_001091069, NM_210486, NM_001004814, NM_122959, AK031113, NM_001025329, AK012233, AK030774, NM_126483, AK134827, AK165574, NM_001053154, NM_180764, NM_079989, BC027284, NM_001064106, NM_001412, AK007301, AK077710, NM_004681, AK187388, NM_068249, AK012464, …	Eukaryotic translation initiation factor 1A, Y-linked	Eif1ay	-1.13586	0.455064	8.82246	8.25129
CGEN_MOUSE_3004809_1	NM_001104668, AK076122, X66032, NM_203790, NM_007630, NM_004701, NM_001073147, NM_001004369, NM_174264, NM_001060099, NM_001009470, AK013312, BC008247, CT010286, NM_123674, RP_040907_02_E01, NM_199430, NM_131513, NM_001089899, NM_127316, AK177442, NM_001087799, NM_001088519	Cyclin B2	Ccnb2	-1.137	0.454704	7.32956	5.24482
CGEN_MOUSE_EXT_3104315_1	NM_001087076, NM_001043664, RP_050324_02_E07, NM_208087, AK167054, AK151950, AK011068, BC094036, NM_059015, NM_001022431, NM_000968, AK141433, BC003459, NM_001021785, AK050639, NM_001065576, AK012432, AK165962, NM_022510, NM_001089252, AK002361, NM_001014894, AK088054, AK008098, AK088279, NM_024212, AK166748, NM_001007479, NM_213107, AK007625, AK135186, AK166957, NM_079814	Ribosomal protein L4	Rpl4	-1.15153	0.450148	11.7319	11.8388
CGEN_MOUSE_3000514_1	NM_001091920, BC085136, NM_001022467, NM_203717, AK088907, AK168205, AK167204, NM_065420, RP_050510_01_H09, NM_207759, NM_001085900, AK168994, NM_001034, NM_113620, NM_113261, M14223, AK168117, NM_001087303, AK147111, NM_001007889, AK161643, NM_001063203, NM_080372, RP_060202_02_B02, NM_131450, NM_001041451, AK142027, NM_001025740, NM_009104, AK167078	Ribonucleotide reductase M2	Rrm2	-1.15223	0.449929	8.29132	1.31684
CGEN_MOUSE_EXT_3114271_1	BC027558, NM_001071776, NM_001034352, RP_050120_01_A11, NM_016074, AK007718, NM_001003557, NM_026975	BolA-like 1 (E. coli)	Bola1	-1.1549	0.449097	9.51191	6.41353
CGEN_MOUSE_EXT_3112146_1	BC018317, AK090322, AK167495, NM_001013244, NM_001005970, AK090217, NM_014399, AK008175, NM_001095046, AK158761, NM_001035362, NM_203853, AK165768, AK012571, AK167979, NM_025359, RP_040826_01_H11	Tetraspanin 13	Tspan13	-1.16247	0.446747	10.2898	14.9489
CGEN_MOUSE_3000661_1	AK012568, AK135297, AK076075, AK008443, NM_017187, NM_001004674, AK011467, BC046759, AK003773, NM_205486, AK146212, NM_008252, BC083108, NM_203573, NM_002129, NM_214063, NM_001037616, AK135296, Z46757, AK153858, BC002050, NM_001086107, AK151164, NM_001037424	High mobility group box 2	Hmgb2	-1.17161	0.443926	9.07765	6.74398
CGEN_MOUSE_EXT_3105397_1	AK042616, AK017372, NM_001008143, BC090615, NM_001108154, AK035809, NM_026235, NM_001099205, AK039614, RP_050414_04_A11, NM_018357, NM_001096242, AK087521, AK047452, NM_199903	La ribonucleoprotein domain family, member 6	Larp6	-1.1732	0.443437	10.5043	7.17628
CGEN_MOUSE_EXT_3107241_1	NM_001034674, AK013912, RP_050303_02_H11, NM_001034996, AK010600, BC092249, NM_001047879, NM_025974, BC013251, NM_001002866, BC042937, BC013249, AK167146, NM_001016534, NM_022949, NM_003973, BC037202, NM_001097478, AK012277, AK002946, BC008177, NM_001091255, NM_001032754, AK141887, AK007807	Ribosomal protein L14	Rpl14	-1.17342	0.443369	11.7163	12.8565
CGEN_MOUSE_3001941_1	NM_015895, NM_001106112, BC020061, AK131959, RP_060601_01_D06, RP_041207_02_B06, NM_020567, AF068780	Geminin	Gmnn	-1.17582	0.442632	8.28547	4.85839
CGEN_MOUSE_EXT_3108224_1	NM_001034230, NM_025565, NM_020675, AK003408, AK151554, NM_001009654, AK011893, BC027121, AK011241, RP_041116_02_A05, AK146727, BC033605	SPC25, NDC80 kinetochore complex component, homolog (S. cerevisiae)	Spc25	-1.17966	0.441456	7.3966	3.72632
CGEN_MOUSE_3006357_1	NM_204647, AK045051, NM_171999, NM_001108892, NM_001085880, NM_001096793, BC118974, NM_178280, BC094218, BC072631, BC128071, X97581	Sal-like 3 (Drosophila)	Sall3	-1.20131	0.43488	8.37737	8.73736
CGEN_MOUSE_EXT_3105020_1	NM_001044721, AK167125, NM_132091, NM_026444, AB056479, RP_040916_01_A12, NM_004077, BC029754, RP_060220_02_C08, DQ403125, NM_066863, AK163273, NM_001019149, NM_130755, NM_199598, NM_167072, AK166814, BC013554, AK010298, NM_001086725, AK149990, AK012151, AK145643, NM_001017313, NM_214276, NM_198324	Citrate synthase	Cs	-1.28898	0.40924	9.47982	16.5981
CGEN_MOUSE_3004314_1	AK075922, NM_007317, BC003427, NM_001113591, NM_145588, AK044826, AK088033, AF013119, AK084310, NM_203914, NM_001101868, NM_001009645	Kinesin family member 22	Kif22	-1.28965	0.40905	7.5649	3.67694
CGEN_MOUSE_3003314_1	NM_214702, NM_001110748, NM_204231, NM_069326, NM_069039, NM_001074941, U27316, NM_001043607, NM_214418, NM_173247, NM_176725, U10404, NM_078554, NM_057102, NM_174660, BC086756, NM_174659, NM_001636, AK012751, NM_167248, NM_001010975, NM_001027629, NM_077332, NM_078555, NM_203582, AK017881, NM_059526, NM_072097, NM_007451, X70847, AK088730, RP_040507_01_D05, NM_001089554, NM_167246, BC004570, NM_…	Solute carrier family 25 (mitochondrial carrier, adenine nucleotide translocator), member 5	Slc25a5	-1.29596	0.407265	11.5138	15.2933
CGEN_MOUSE_3004845_1	X16705, NM_053905, NM_001086584, AK132252, NM_203867, NM_205285, AK089110, NM_205286, NM_005573, NM_010721, NM_001088078, NM_001103295, RP_050503_04_C07, NM_152972, BC052729, M35153, BC058392	Lamin B1	Lmnb1	-1.3151	0.401898	8.40437	7.12451
CGEN_MOUSE_EXT_3104270_1	AK160832, AK029302, AK132073, AK084208, NM_145360, BC110313, BC004801, NM_177960	Isopentenyl-diphosphate delta isomerase	Idi1	-1.31741	0.401255	9.87671	11.6208
CGEN_MOUSE_3004869_1	AK122415, BC046524, AK141312, AK170048, NM_017380, AK031757, AJ250723	Septin 9	2009-09-01	-1.32527	0.399074	9.96145	14.3828
CGEN_MOUSE_3003523_1	NM_057248, NM_001030632, BC092051, AK153510, NM_001055054, NM_001002100, AK159371, NM_165063, NM_001043746, NM_001006823, NM_019289, NM_201841, AK170759, AK147731, AF162768, NM_067169, BC010275, AK171364, AK172124, NM_001092368, NM_210880, NM_213156, NM_128643, AK157098, AK005378, AK148145, AK151911, AK002274, AK159477, NM_001021817, NM_001086947, NM_005720, NM_201343, NM_128686, NM_023142, NM_00…	Actin related protein 2/3 complex, subunit 1B	Arpc1b	-1.33116	0.397449	9.84136	15.0764
CGEN_MOUSE_3007320_1	NM_001045853, NM_138689, NM_001031801, NM_001016307, NM_008889, NM_001013956, BC082545, AK165792, AK141152, BC125654, X97490, NM_172045, NM_001029963, NM_214115, NM_001097017, NM_001092429, BC125650	Protein phosphatase 1, regulatory (inhibitor) subunit 14B	Ppp1r14b	-1.35998	0.389588	10.5677	13.5603
CGEN_MOUSE_EXT_3113443_1	NM_028454, AK134512, AK037325, AK043687, AK039028, AK014166, AK155475, AK040016, BC014769	Transmembrane 7 superfamily member 2	Tm7sf2	-1.36627	0.387893	8.57165	14.3543
CGEN_MOUSE_EXT_3108104_1	AK006328, AK028590, NM_026412, AK012148, AK013184, AK036374, BC031709, RP_050113_01_F07	DNA segment, Chr 2, ERATO Doi 750, expressed	D2Ertd750e	-1.4223	0.373117	7.97474	4.81992
CGEN_MOUSE_3004812_1	NM_214336, AK133835, D90225, NM_002825, AK011346, AK161847, NM_008973, AK017768, AK011699, NM_173955, BC002064, BC048363, AK161964, NM_017066, BC061695	Pleiotrophin	Ptn	-1.42371	0.372753	9.70331	11.9553
CGEN_MOUSE_3005806_1	AJ133130	Protein tyrosine phosphatase, receptor type Z, polypeptide 1	Ptprz1	-1.42792	0.371666	10.238	9.89212
CGEN_MOUSE_EXT_3112327_1	NM_208820, AK011262, RP_060601_02_B04, NM_001043812, RP_050224_01_F01, NM_130134, NM_001059211, NM_001040578, NM_001059047, NM_001053382, NM_001021121, AK007689, AK151083, NM_015920, BC058115, NM_026467	Ribosomal protein S27-like	Rps27l	-1.45234	0.365428	10.0107	8.60047
CGEN_MOUSE_3004444_1	NM_001039264, NM_001016730, NM_001076369, BC103772, NM_001087388, BC083075, NM_001113751, BC006910, AK004852, NM_013812, NM_004642, AF011644, M88755	CDK2 (cyclin-dependent kinase 2)-associated protein 1	Cdk2ap1	-1.45592	0.364523	10.5006	13.3829
CGEN_MOUSE_3005886_1	AF326230, NM_031185, AB051563, BC043939, AB070853, BC042461, BC071185, AF326228, AB020886, AB025278, AB070852	A kinase (PRKA) anchor protein (gravin) 12	Akap12	-1.45617	0.364459	8.06905	6.48809
CGEN_MOUSE_EXT_3111181_1	NM_205491, AK167011, AK197258, AJ002387, AK152521, AK152958, NM_213058, AK151244, AK151806, AK166739, AK076079, AK144650, NM_013083, AK168012, AK159719, NM_022310, AK168230, AK166207, NM_005347, AK169034, AK148539, AK215673, AK151647, AK152020, AK077463, BC050927, NM_001075148, AK146647, AK160821, D78645, AK149447, AK004578, AK144742	Heat shock protein 5	Hspa5	-1.45975	0.363556	8.59582	12.4893
CGEN_MOUSE_3003818_1	AK168911, AK150654, BC025861, M74227, AK151449, NM_001076910, NM_001004215, RP_050623_04_B12, NM_008908, AK131931, NM_000943	Peptidylprolyl isomerase C	Ppic	-1.47236	0.360392	9.02228	15.6029
CGEN_MOUSE_EXT_3109001_1	NM_025415, NM_001055492, AK077690, NM_208409, AK002451, RP_060220_03_D06, AK166688, BC094919, AK004163, NM_001002110, NM_001113319, NM_001112803, RP_050818_01_F10, NM_001021339, BC022647, NM_057599, NM_001088329, NM_128356, NM_001044969, NM_058495, NM_141560, NM_128355, NM_001016170, NM_001827	CDC28 protein kinase regulatory subunit 2	Cks2	-1.49739	0.354194	8.67918	6.32576
CGEN_MOUSE_EXT_3113117_1	NM_112897, NM_026785, NM_007019, BC085107, NM_001101813, NM_103932, NM_001084723, NM_001095460, NM_001037449, NM_001092877, RP_050517_01_E07, NM_140325, AK160740, NM_001023061, NM_001037691, NM_001049248, AK003722, NM_181800, NM_181802, AK136186, NM_181801, NM_001106542	Ubiquitin-conjugating enzyme E2C	Ube2c	-1.50025	0.353492	8.99461	4.96854
CGEN_MOUSE_EXT_3111085_1	NM_001088537, NM_028109, NM_001093282, NM_204437, AK090101, BC060619, AK011311, AK167030, AK153957, NM_012112, RP_050517_01_A11, NM_001098898, NM_001107790	TPX2, microtubule-associated protein homolog (Xenopus laevis)	Tpx2	-1.52663	0.347087	8.20225	1.02432
CGEN_MOUSE_3006535_1	BC060693, NM_016701, BC062893, BC022629, AK075690, AF076623	Nestin	Nes	-1.53752	0.344477	9.05883	14.8254
CGEN_MOUSE_3004388_1	NM_013552, NM_012964, AF031932, AK143123, BC021427, AF079222, AK163410, X64550	Hyaluronan mediated motility receptor (RHAMM)	Hmmr	-1.61373	0.326752	8.62745	13.2608
CGEN_MOUSE_EXT_3104377_1	NM_001037030, NM_001016692, NM_209079			-1.67396	0.313392	12.6932	2.80588
CGEN_MOUSE_3004774_1	AK149905, AK053348, NM_001046273, NM_001086005, NM_007631, NM_205381, M64403, AK170833, NM_001016108, BC060172, S78355, AK017834, BC044841, NM_001086776, NM_131025, NM_001005452, NM_001005757, AK164997, AK005352, NM_053056, NM_171992	Cyclin D1	Ccnd1	-1.73321	0.300782	8.20568	7.74702
CGEN_MOUSE_3003427_1	U34229, AK147135, NM_053483, BC094011, AK166982, U12270, NM_001086990, NM_001006209, NM_001002335, AK088496, BC003274, NM_001034449, AK167551, NM_001008154, AK166577, AK169283, BC006720, NM_010655, AK139850, D55720, BC106110, NM_002266, NM_001086964, AK165577, AK075952, NM_001033594, AK166790, BC086789, BC082280	Similar to nuclear pore-targeting complex component of 58 kDa, Karyopherin (importin) alpha 2	LOC100039592, Kpna2	-1.7902	0.289132	9.37643	14.5533
CGEN_MOUSE_3006593_1	NM_016967, BC051967, AK080615, AB038697	Oligodendrocyte transcription factor 2	Olig2	-1.86214	0.275068	10.178	13.0708
CGEN_MOUSE_3006825_1	AK150922, NM_001035325, AK013850, AJ001633, NM_012823, AK168507, NM_005139, AK168396, AK169113, NM_001092058, AK090055, AK150951, NM_001004632, NM_001097342, AK151771, AK166389, NM_013470, CT010280, RP_051027_01_B06, AK152863, AK152837, RP_050421_01_D03	Annexin A3	Anxa3	-1.9146	0.265245	8.42351	7.21586
CGEN_MOUSE_3000107_1	NM_002417, BC053453, X82786, AK133964	Antigen identified by monoclonal antibody Ki 67	Mki67	-1.93641	0.261266	8.46274	13.6561
CGEN_MOUSE_3000375_1	NM_123358, NM_001009421, AK007790, NM_200023, BC010756, BC094415, NM_003329, NM_001097912, AK007537, NM_214313, RP_051121_03_F10, NM_053800, NM_205453, NM_011660, NM_001042732, NM_001081813, NM_173968, X77585	Thioredoxin 1	Txn1	-1.9605	0.256939	10.456	18.0439
CGEN_MOUSE_3004741_1	NM_205314, NM_001786, NM_033379, NM_001086624, NM_057449, NM_001052266, NM_212564, NM_007659, NM_019296, U58633, NM_001027576, M38724, AK168054, BC005614, NM_001087085, BC024396, NM_174016, X16461, AK051859, NM_203577, AK030231, AK135516, NM_001104839, NM_001044047	Cell division cycle 2 homolog A (S. pombe)	Cdc2a	-1.97013	0.25523	9.26493	10.1903
CGEN_MOUSE_3004969_1	RP_040907_01_E10, RP_060518_01_C07, M33214, X66532, X51903, BC099479, NM_175782, X15986, BC002063, X53067, NM_206905, AK004298, NM_205495, NM_019904, M57470, RP_050725_01_F12, NM_002305, NM_008495, NM_001009287	Lectin, galactose binding, soluble 1	Lgals1	-2.09961	0.233321	10.5885	21.2955
CGEN_MOUSE_3006563_1	NM_016968, AK158791, AB038696, BC046316, AK144435	Oligodendrocyte transcription factor 1	Olig1	-2.43435	0.185007	11.7062	17.3249
CGEN_MOUSE_3004499_1	RP_050614_02_G02, NM_174555, NM_131458, NM_000597, NM_013122, X81580, NM_214003, BC012724, BC054473, AK011784, NM_008342, AK012703, NM_001009436, NM_001100237, NM_205359, AK011790	Insulin-like growth factor binding protein 2	Igfbp2	-2.90349	0.133648	10.0805	23.2998

## Sheet: OLP
Probe ID	Target Accession ID	Target UniGene Name	Target UniGene Symbol	M-Value	Fold Change	A-Value	B-Statistic
CGEN_MOUSE_3003330_1	M12414, M73490, RP_040604_02_C10, AK010261, AK159105, AK159517, NM_000041, BC083351, BC028816, NM_214308, NM_001009007, AK019319, AK150834, AK148747, AK149568, NM_009696, CT010212, NM_001082643, AK131624, NM_138828, AK134921, AK159424, CT010356, NM_173991, BC044785	Apolipoprotein E	Apoe	3.01025	8.05704	10.7482	24.0152
CGEN_MOUSE_3005852_1	AK168685, AK154814, D16580, BC040350, NM_008812	Peptidyl arginine deiminase, type II	Padi2	2.80718	6.99915	8.11718	15.9108
CGEN_MOUSE_3006607_1	NM_182848, NM_001105609, NM_023878, AK020131, AF124425, NM_001014857, NM_001020613, BC029019, NM_006984, NM_001106058, NM_001007037, NM_001113655, BC021770, NM_021386	Claudin 10	Cldn10	2.66293	6.33318	7.51403	11.0382
CGEN_MOUSE_3003861_1	BC028877, AK005354, NM_000029, BC019496, AK139179, NM_001009032, NM_134432, BC054387, NM_007428, AK018763, RP_040315_01_23	Angiotensinogen (serpin peptidase inhibitor, clade A, member 8)	Agt	2.48358	5.59284	7.63477	8.76392
CGEN_MOUSE_3003016_1	BC065099, NM_009199, U73521, AK083097, AK018188	Solute carrier family 1 (neuronal/epithelial high affinity glutamate transporter, system Xag), member 1	Slc1a1	2.43897	5.42254	7.30917	12.7247
CGEN_MOUSE_3001205_1	NM_010919, U31566, AK141002	NK2 transcription factor related, locus 2 (Drosophila)	Nkx2-2	2.41615	5.33745	6.97711	13.9939
CGEN_MOUSE_3002767_1	NM_134006, AK135139, AF013288, AF033195, BC021372, AF033196	Retinol dehydrogenase 5	Rdh5	2.40712	5.30414	8.51077	8.29777
CGEN_MOUSE_3006540_1	X97817, NM_009154	Sema domain, seven thrombospondin repeats (type 1 and type 1-like), transmembrane domain (TM) and short cytoplasmic domain, (semaphorin) 5A	Sema5a	2.38181	5.2119	8.75091	18.5112
CGEN_MOUSE_EXT_3107027_1	BC029663, AK088802, AK146035, NM_146008, BC008239	T-complex 11 (mouse) like 2	Tcp11l2	2.36981	5.16873	8.12596	11.3127
CGEN_MOUSE_3004570_1	M84607, AK147267, NM_011058	Platelet derived growth factor receptor, alpha polypeptide	Pdgfra	2.36979	5.16866	7.76681	15.5404
CGEN_MOUSE_3005588_1	NM_022695, AK005368, AK158943, NM_008747, AB041826, AB041827, AK081073, U51908, NM_012344	Neurotensin receptor 2	Ntsr2	2.31629	4.9805	8.92434	16.4597
CGEN_MOUSE_3002673_1	RP_040407_01_E03, AK051454, NM_001003198, NM_174578, AK005210, NM_213189, RP_051214_02_A09, BC010726, NM_005084, NM_001009353, U34277, RP_040922_01_D01, NM_013737	Phospholipase A2, group VII (platelet-activating factor acetylhydrolase, plasma)	Pla2g7	2.30762	4.95066	9.84728	21.9987
CGEN_MOUSE_3006602_1	AJ223206, RP_050614_03_C02, BC058532, NM_007281, CT010374, NM_001100370, AK046213, NM_033499, NM_009136	Scrapie responsive gene 1	Scrg1	2.24067	4.72617	9.46395	21.0711
CGEN_MOUSE_3002741_1	RP_040825_01_E03, AK007645, NM_001109447, BC026806, AK002510, NM_016922, NM_004861, AB032939, NM_001101972	Galactose-3-O-sulfotransferase 1	Gal3st1	2.20439	4.6088	7.32532	8.85988
CGEN_MOUSE_EXT_3103218_1	BC024774, BC029007, NM_027001, BC027128, AK011672, BC034642, BC033350	RIKEN cDNA 2610034M16 gene	2610034M16Rik	2.16779	4.49335	6.65181	13.3633
CGEN_MOUSE_3004171_1	AK089934, AK169041, NM_001004080, BC060377, AK169670, NM_001012312, NM_213090, AK168829, NM_001034627, AK213866, AK168725, AK166932, AK135632, NM_001089344, J04953, NM_001016856, AK143664, AK148957, AK168461, NM_001113284, NM_198252, AK168532, BC023143, AK168707, NM_001081953, NM_204934, NM_178131, AK166831, NM_000177, AK150359, NM_001088058, AK146969, AK167918, NM_001045118, AK151684, AK153029, …	Gelsolin	Gsn	2.07349	4.20904	9.10175	16.8613
CGEN_MOUSE_EXT_3108611_1	AK048440, BC011162, AK167313, BC026979, NM_134094, AK034031	Neurocalcin delta	Ncald	2.04189	4.11785	10.3463	21.4999
CGEN_MOUSE_EXT_3109337_1	AK008892, NM_025620, AK008964, BC024344	RIKEN cDNA 2210417D09 gene	2210417D09Rik	2.02686	4.07517	6.50634	16.3667
CGEN_MOUSE_3003601_1	RP_050725_02_H05, AK135038, BC034850, NM_016192, NM_019790, AB017270, NM_001108795, AK029307, AK076254, AB041565, NM_001097013, RP_050120_01_B07, NM_001076101	Transmembrane protein with EGF-like and two follistatin-like domains 2	Tmeff2	2.01447	4.04032	7.9894	6.15252
CGEN_MOUSE_3004663_1	NM_001105279, BC113205, AK165904, AK038739, NM_008926, NM_006259, L12460, AK081422, NM_001092130, NM_013012	Protein kinase, cGMP-dependent, type II	Prkg2	1.95781	3.88472	6.5818	14.8094
CGEN_MOUSE_3005348_1	AK161194, AK044127, AF034746, AF034745, NM_032622, NM_010727, NM_001075113, NM_001108358, RP_051206_01_H06, AK138326, NM_001076234	Ligand of numb-protein X 1	Lnx1	1.95699	3.88251	7.66648	18.2742
CGEN_MOUSE_3005466_1	NM_017400, BC027096, BC100453, U58887, AK012114	SH3-domain GRB2-like 3	Sh3gl3	1.92852	3.80664	9.07639	17.5855
CGEN_MOUSE_EXT_3107117_1	NM_177304, NM_001093348, BC049696, AK014741, NM_001107311, BC096376, AK046797, NM_001013527, AK079352, AK046881, AK079642, NM_153343, NM_001040558, AK038460	Ectonucleotide pyrophosphatase/phosphodiesterase 6	Enpp6	1.85605	3.62015	6.89914	6.0592
CGEN_MOUSE_EXT_3104393_1	AK076730, NM_199000, AK033906, NM_001003444, NM_001104984, AK020916, NM_204398, NM_001094287	Lipoma HMGIC fusion partner-like 3	Lhfpl3	1.84713	3.59784	8.18781	13.2317
CGEN_MOUSE_EXT_3106126_1	AK218064, AK156959, NM_001025234, NM_001025239, RP_040923_01_C07, NM_053082, AK217510, NM_003271, NM_001025238, NM_001025236, BC003482, AK212673, NM_001002348, NM_001013070, NM_001101852, NM_001025237, BC083070, AK172481, CT010285, NM_001025235, AK189309, AK002709	Tetraspanin 4	Tspan4	1.83902	3.57767	8.17043	14.4722
CGEN_MOUSE_EXT_3111006_1	NM_001075434, NM_001037288, AK005375, AK005168, BC049665, NM_001106034, RP_050316_02_F01, NM_138460, NM_026066, AK013666, AY241867, DQ115983	CKLF-like MARVEL transmembrane domain containing 5	Cmtm5	1.83302	3.56282	9.19914	15.5767
CGEN_MOUSE_3002095_1	D26483, BC058603, AK004776, BC050153, AK147404, BC026516, AK147306, NM_019634	Tetraspanin 7	Tspan7	1.7969	3.47473	10.1214	19.8446
CGEN_MOUSE_EXT_3112549_1	AK009762, BC020031, RP_041207_02_B04, NM_026416, AK167006, BC032079, AK160512, AK160178	S100 calcium binding protein A16	S100a16	1.77668	3.42637	10.3472	17.859
CGEN_MOUSE_3002890_1	NM_001005067, AK007632, AK005262, BC089330, NM_021426, BC061107, AB030182, NM_152864, RP_Baylor_103226, NM_001113646, AK021096, NM_001106550, NM_001096659	RIKEN cDNA C030019F02 gene	C030019F02Rik	1.77288	3.41735	7.06424	10.0396
CGEN_MOUSE_3005071_1	NM_009849, U91511, BC011241, AK002553, AF042811, AK172281	Ectonucleoside triphosphate diphosphohydrolase 2	Entpd2	1.74458	3.35097	6.90956	2.25889
NCRNA_1302	AK129017, NM_011413, M21576, BC063782, M12384	Complement component 4A (Rodgers blood group)	C4a	1.73521	3.32928	7.75875	12.115
CGEN_MOUSE_3000149_1	NM_005393, AK138168, AK170004, AK140240, AK138631, AJ627037	Plexin B3	Plxnb3	1.68786	3.22178	6.82554	6.8077
CGEN_MOUSE_3006295_1	RP_050503_03_C07, NM_031797, AK160907, NM_007656, AK153070, AK146912, D14883, AK135381, AK168515, AK152871, AK168097, NM_001024844, NM_002231, NM_001097990	CD82 antigen	Cd82	1.68604	3.21772	6.96629	5.01918
CGEN_MOUSE_3004112_1	K01347, M25937, AK079577	Glial fibrillary acidic protein	Gfap	1.68233	3.20946	7.88956	6.38616
CGEN_MOUSE_3000043_1	BC005455, AK007561, X53247, AK088415, AK171321, NM_009008, AK011045, AK144136, AK088805	RAS-related C3 botulinum substrate 2	Rac2	1.66671	3.1749	7.32979	13.0083
CGEN_MOUSE_3007394_1	AK160993, AK003799, BC046231, BC054728, BC056986, BC043057, AK169760, NM_023665, AK029529, AK169598, AB041555, AK028145	DNA segment, Chr 4, Wayne State University 53, expressed	D4Wsu53e	1.66238	3.16538	10.9339	19.2898
CGEN_MOUSE_3006074_1	DQ666696, AF037260, BC052421, AK087965, NM_016788, BC034265, BC031168	Tyrosine kinase, non-receptor, 2	Tnk2	1.61139	3.05546	7.58416	20.7982
CGEN_MOUSE_EXT_3107342_1	AK011040, AK154954, NM_013602, AK018727, AK007983, BC027262, BC036990, RP_040916_01_H10	Metallothionein 1	Mt1	1.57935	2.98835	12.667	11.0297
CGEN_MOUSE_3002687_1	BC082776, M77003	Glycerol-3-phosphate acyltransferase, mitochondrial	Gpam	1.5675	2.96391	9.13981	12.8044
CGEN_MOUSE_3002685_1	NM_001087398, M72394, NM_133551, NM_001081843, BC003816, NM_024420, NM_205423, NM_008869, NM_131295, NM_001082072, AK144750, NM_001075864, AK004701	Phospholipase A2, group IVA (cytosolic, calcium-dependent)	Pla2g4a	1.5261	2.88006	6.55289	12.6398
CGEN_MOUSE_EXT_3103475_1	NM_010204, M92416, AK086530, RP_050428_03_G10	Fibroblast growth factor 6	Fgf6	1.52379	2.87545	7.95343	8.37224
CGEN_MOUSE_3002298_1	AK082475, NM_011782, AK044746, AF140673	A disintegrin-like and metallopeptidase (reprolysin type) with thrombospondin type 1 motif, 5 (aggrecanase-2)	Adamts5	1.51333	2.85468	6.88212	7.00025
CGEN_MOUSE_EXT_3108771_1	RP_050120_01_A03, AK213061, NM_026794, AK049702, AK003863, AK078209, BC027548, AK085962	Differentially expressed in B16F10 1	Deb1	1.50262	2.83357	11.0273	16.3356
CGEN_MOUSE_EXT_3106622_1	NM_001029160, AK049724, RP_060220_05_G09, NM_138538, NM_001038619, NM_001030128, NM_015569, BC024584, AK036199, NM_172646, BC004050, AK147678, NM_001029161, AK082698	Dynamin 3	Dnm3	1.49859	2.82566	6.92524	6.05928
CGEN_MOUSE_EXT_3105406_1	NM_031179, BC060125, AK012632, BC058563, AK165992, NM_134690, AK146989, BC003419, BC028959, NM_012433, NM_001090681, AK140982, BC037098, NM_065452, NM_001019967, AB037890, BC080754	Splicing factor 3b, subunit 1	Sf3b1	1.4964	2.82138	7.48041	13.5978
CGEN_MOUSE_3005451_1	AK204334, AK052475, AJ539144, AK170275, AK167434, AF044312, AK144088, AK030757, NM_001431, NM_013511, AJ539143, AJ542537, NM_053927, AJ539142, RP_050309_02_F01, NM_012307, BC055044	Erythrocyte protein band 4.1-like 2	Epb4.1l2	1.46147	2.75389	8.18552	12.8589
CGEN_MOUSE_EXT_3104255_1	BC031879, AK014763, AK043629, AK076176, AK032034, AY512657, AK082692, NM_029425	RIKEN cDNA 4833424O15 gene	4833424O15Rik	1.44775	2.72782	6.66342	10.8069
CGEN_MOUSE_3006974_1	NM_008804, AK030509	Phosphodiesterase 9A	Pde9a	1.43967	2.71259	6.46256	9.35158
CGEN_MOUSE_3000131_1	BC052846, NM_001088032, S65032, NM_001017034, NM_001101793, NM_131360, BC013459, NM_130850, BC034053, NM_131359, X56848, NM_012827, NM_001202, NM_205237, NM_001101031, NM_001110277, NM_007554, RP_Baylor_102647, AK145359, NM_001045877, NM_131342, AK136527, NM_130851	Bone morphogenetic protein 4	Bmp4	1.43945	2.71217	6.69346	12.6823
CGEN_MOUSE_3004454_1	NM_204449, NM_080482, NM_019967, NM_001015669, BC079630, AK045420, AF202896, AB060589, NM_014618, AK028321	Deleted in bladder cancer 1 (human)	Dbc1	1.43883	2.71101	6.71637	8.68643
CGEN_MOUSE_EXT_3103703_1	AK011368			1.42768	2.69014	6.92574	7.58213
CGEN_MOUSE_EXT_3110822_1	NM_001047102, AK046800, AK043760, AK038842, AK033973, AK163636, NM_178721, AK165030, NM_200664, NM_153184, NM_001113555, NM_001005713	Cell adhesion molecule 2	Cadm2	1.41317	2.66322	7.77215	9.89845
CGEN_MOUSE_3005801_1	AK004602, U40280, NM_011212, U36758, NM_130435, AK154910, Z23053, NM_006504, BC053408, D83484, U35368, U62387, AK132455, BC098473	Protein tyrosine phosphatase, receptor type, E	Ptpre	1.40736	2.65251	6.68738	12.1042
CGEN_MOUSE_EXT_3111169_1	AK032634, BC012284, AK185674, NM_133816, NM_001091211, BC028911, NM_205753, AK043259, AK028826, RP_040609_01_H12, NM_022693, AK041504, BC034733, NM_001011179, NM_014521, NM_001091203, RP_060530_01_B06	SH3-domain binding protein 4	Sh3bp4	1.40511	2.64838	7.57994	17.1626
CGEN_MOUSE_3003939_1	RP_050927_03_A08, AK146556, NM_001082407, NM_001043476, NM_174290, M63170, CT010341, NM_001885, NM_131157, NM_205176, BC010768, NM_001012457, BC094033, NM_009964, NM_012935, AK168999	Crystallin, alpha B	Cryab	1.38445	2.61072	8.27663	4.62711
CGEN_MOUSE_3007013_1	NM_020332, BC054379, AK148070, AK083135	Progressive ankylosis	Ank	1.3721	2.58847	7.69438	9.64744
NCRNA_0289	AK161148	Zinc finger CCCH type containing 7 A	Zc3h7a	1.37062	2.58582	13.1519	13.0445
CGEN_MOUSE_3001987_1	NM_001094940, NM_001079282, BC031904, AF273680, AF077659, NM_001014769, AF170302, AF333791, AF208292, NM_010433, AF170301, NM_001099985, AF333792, NM_001113239, NM_022740, NM_001080160, NM_001108622	Homeodomain interacting protein kinase 2	Hipk2	1.36208	2.57056	7.89907	15.6279
CGEN_MOUSE_3002550_1	AF461090, AF133700, NM_133652, NM_019284, NM_006574, AF461091, AF461092, BC055736, NM_001075229, NM_013884, AK031799	Chondroitin sulfate proteoglycan 5	Cspg5	1.35583	2.55944	10.5611	18.9599
CGEN_MOUSE_3004036_1	BC035201, BC108411, BC027824, AK169419, AK077535, AK040912, AF175967, AK164279, AF175968, AK141348, AK164819	Angiomotin like 2	Amotl2	1.35198	2.55262	7.38665	12.5328
CGEN_MOUSE_EXT_3112696_1	NM_028872, BC052416, NM_018265, AK006603, BC053100, AK018917	RIKEN cDNA 5730559C18 gene	5730559C18Rik	1.33805	2.52809	6.80381	9.1356
CGEN_MOUSE_3006603_1	U85055, NM_016758, AK154944, BC030321, AK002891	Regulator of G-protein signaling 14	Rgs14	1.3271	2.50898	6.55971	9.57967
CGEN_MOUSE_EXT_3104554_1	NM_001080306, NM_001044737, AK078518, NM_029614, AK009847, AK156348, NM_001113120, RP_040831_01_C09, AK034439, RP_050725_01_E02, NM_001007691, NM_007173, BC018517, AK033671	Protease, serine, 23	Prss23	1.325	2.50533	8.28114	15.0705
CGEN_MOUSE_3007507_1	NM_178606, AK005026, X03943, AK028868, AK154559, AK079649	Receptor accessory protein 3	Reep3	1.30673	2.4738	9.44572	7.19776
CGEN_MOUSE_3006243_1	X67469, AK081134, AF367720, BC043675, NM_008512, BC020412	Low density lipoprotein receptor-related protein 1	Lrp1	1.30287	2.46719	7.49234	15.933
CGEN_MOUSE_3006373_1	AK128941, AK034760, AF006688, NM_015729, BC056448, AK028876	Acyl-Coenzyme A oxidase 1, palmitoyl	Acox1	1.29972	2.46181	7.99496	2.32125
CGEN_MOUSE_3006609_1	NM_008770, BC021659, AK005088, NM_005602, AK161698, NM_053457, RP_060215_02_G11, AF124426, AK005171, U19582, NM_001035055	Claudin 11	Cldn11	1.29823	2.45927	8.06621	5.84378
CGEN_MOUSE_EXT_3107320_1	NM_001099963, NM_001008633, AK134810, NM_205218, NM_174248, BC068172, NM_003571, BC062815, S55549, NM_001002896	Beaded filament structural protein 2, phakinin	Bfsp2	1.28613	2.43873	6.51912	6.81191
CGEN_MOUSE_3005260_1	NM_019409, NM_002544, NM_001005898, NM_001077524, AK136910, BC024757	Oligodendrocyte myelin glycoprotein	Omg	1.28436	2.43574	6.93405	4.13348
CGEN_MOUSE_EXT_3111267_1	NM_181677, NM_057533, NM_181676, BC088979, NM_169329, NM_134285, NM_181675, NM_057532, NM_181678, AK079059, AF512670, NM_001050024, NM_134286, NM_022209, NM_027531, NM_001064414, NM_001087487, NM_169330, NM_169331, NM_004576, NM_028392, NM_134284, AK148956, AK039592, NM_001014879, AK013600, BC066007, AK018119, AF536771, BC085147, BC026686, NM_181674, NM_001016458, NM_214025	Protein phosphatase 2 (formerly 2A), regulatory subunit B (PR 52), beta isoform	Ppp2r2b	1.27108	2.41342	7.75043	13.9983
CGEN_MOUSE_3005921_1	AF209905, NM_018782, AF146525	Calcitonin receptor-like	Calcrl	1.25439	2.38566	6.37327	9.63442
CGEN_MOUSE_EXT_3100845_1	AF351196, BC096527, AK147531, AK042274, NM_020693, NM_001108141	Down syndrome cell adhesion molecule-like 1	Dscaml1	1.23902	2.36038	6.92198	11.1081
CGEN_MOUSE_EXT_3111164_1	BC059725, AK140209, NM_013603, NM_005954, RP_050321_01_F12, RP_060412_02_F04, NM_001009755, NM_001113304, NM_214056, NM_053968, NM_001082220	Metallothionein 3	Mt3	1.23667	2.35654	9.83252	15.7345
CGEN_MOUSE_EXT_3112619_1	NM_005545, BC006602, NM_001080729, AB024538, NM_201526, NM_012043, RP_041129_02_C03	Immunoglobulin superfamily containing leucine-rich repeat	Islr	1.23551	2.35465	6.64594	2.06423
CGEN_MOUSE_3005817_1	AK080759, RP_050331_01_B07, U05673, AK047002, NM_001082175, BC116416, AK077289, NM_007413, NM_001039813, BC116415, NM_001075925, NM_000676, NM_001002944, NM_205087, NM_017161	Adenosine A2b receptor	Adora2b	1.23396	2.35212	6.74965	4.85876
NCRNA_1273	AK038990, NM_178662, BC048903	Ataxia, cerebellar, Cayman type homolog (human)	Atcay	1.22139	2.33171	8.79248	11.2413
CGEN_MOUSE_EXT_3104103_1	NM_144650, NM_001025423, AK050178, AK038853, NM_207086, BC026584, NM_175236, AK084104, NM_203946, AK018241, AK046780, NM_001101887, NM_057861	Alcohol dehydrogenase, iron containing, 1	Adhfe1	1.21786	2.32601	7.40075	5.01794
CGEN_MOUSE_3005830_1	BC058759, RP_040810_02_G06, AK163881, RP_050725_01_C07, BC003264, NM_200603, AK161144, NM_001015936, NM_001040092, NM_001080293, NM_001096691, NM_057104, NM_006209, AK088491, AF123542, NM_015744, NM_001087057	Ectonucleotide pyrophosphatase/phosphodiesterase 2	Enpp2	1.19699	2.29261	6.91161	1.31333
CGEN_MOUSE_3002138_1	AF197480, NM_001075416, NM_019861, NM_003793, BC058758, RP_040810_02_B05, AK075862, AF136280, AJ131851, BC051131, AK207816, BC004054, NM_001077568, NM_001034110, AK017474	Cathepsin F	Ctsf	1.19475	2.28905	7.68907	6.46159
CGEN_MOUSE_3004274_1	AB037923, AK220490, NM_010617, AK039576, AK029721	Kinesin family member 13A	Kif13a	1.17847	2.26337	7.21981	10.839
CGEN_MOUSE_EXT_3105496_1	AK014327	CWF19-like 2, cell cycle control (S. pombe)	Cwf19l2	1.17311	2.25497	7.13359	7.28914
CGEN_MOUSE_3005561_1	RP_050614_01_F03, AK002721, AK012578, NM_011309, BC005590, AF087687	S100 calcium binding protein A1	S100a1	1.16636	2.24445	8.17855	7.26187
CGEN_MOUSE_3003959_1	NM_133583, AK154597, NM_201540, NM_001078683, AB033921, NM_201535, NM_201538, AK076514, NM_001008593, AK168011, NM_201539, NM_016250, NM_001035304, AK173136, NM_201536, NM_201537, NM_201541, BC012963, AK158900, NM_013864	N-myc downstream regulated gene 2	Ndrg2	1.15048	2.21988	8.70307	12.5468
CGEN_MOUSE_EXT_3100497_1	AK014402, NM_026142, BC023359, AK028178, AK049427, NM_001108374, NM_001001872, AK014563, AK028180, NM_001038060, AK032093	RIKEN cDNA 3632451O06 gene	3632451O06Rik	1.14222	2.2072	6.62193	6.28956
CGEN_MOUSE_EXT_3114484_1	RP_050414_01_E01, AK013632, RP_050816_02_G10	Coiled-coil domain containing 13	Ccdc13	1.13579	2.19739	6.66168	1.95603
CGEN_MOUSE_3000261_1	NM_011079, M16216, J03293, BC055102	Phosphorylase kinase gamma 1	Phkg1	1.13507	2.19629	7.56475	7.36383
CGEN_MOUSE_EXT_3107042_1	BC004006, AY273809, BC054393, BC030334, RP_040625_01_E09, BC043694, NM_022117, NM_029836, RP_051214_01_A02	TSPY-like 2	Tspyl2	1.11339	2.16353	7.10654	3.7945
CGEN_MOUSE_3000715_1	AK180132, NM_001095167, NM_001043472, BC021439, NM_030593, AK144431, NM_001017414, AK189719, NM_142623, AK146412, NM_022432, NM_199596, NM_001113531, AB221570, AK183534, NM_001008368, AF299337, NM_012237, AK014042	Sirtuin 2 (silent mating type information regulation 2, homolog) 2 (S. cerevisiae)	Sirt2	1.10717	2.15423	8.40607	10.2976
CGEN_MOUSE_3006550_1	M33385, NM_008745, RP_Baylor_253946, AK009606, BC052014, AK147441, AK018789	Neurotrophic tyrosine kinase, receptor, type 2	Ntrk2	1.08774	2.12541	10.0368	13.4647
CGEN_MOUSE_EXT_3103397_1	AK122510, AK009563, AK051728, AK030645, NM_027096, BC006887, NM_028802, NM_001042671, AK165952, BC033408, AK166454, AK031658, AK050318, AK166293	Preimplantation protein 4	Prei4	1.08407	2.12001	8.34297	14.2882
CGEN_MOUSE_EXT_3107381_1	BC034841, NM_018286, RP_050208_01_G04, NM_026433, NM_001099640, AK003574, AK007878, NM_001046522, NM_001017479	Transmembrane protein 100	Tmem100	1.08372	2.11949	6.25565	7.5291
CGEN_MOUSE_3004414_1	BC026713, AK145462, Y00864, NM_021099, BC052457, X65997	Kit oncogene	Kit	1.07248	2.10305	7.30334	6.51156
CGEN_MOUSE_EXT_3106506_1	RP_050208_01_A05, AK032314, AK017592, NM_026214, RP_050725_03_C05, RP_060309_02_C09, AK008741, BC028748, AK032624	Potassium channel tetramerisation domain containing 4	Kctd4	1.06845	2.09718	7.02411	11.4803
CGEN_MOUSE_3005332_1	D32040, AK161227, D28599, D16263, AK045314	Versican	Vcan	1.05576	2.07881	6.69968	8.87791
CGEN_MOUSE_3000012_1	RP_041130_02_H01, AF179369, AK132270, AK167667, AF172994, AK128916, BC013516, NM_019564, AK090320, AK090321	HtrA serine peptidase 1	Htra1	1.04922	2.06941	8.36909	9.84549
CGEN_MOUSE_3007011_1	AK151107, AK153106, AK014561, AF087568, AK152940, AK152474, AK153316, AK151055, AF071025, NM_008917, BC099945, AK169658, AK171668, AK169579	Palmitoyl-protein thioesterase 1	Ppt1	1.04889	2.06894	8.71302	10.9748
NCRNA_0798	BC025088, AK082105, BC058196, BC041672, AK037069	Myotubularin related protein 10	Mtmr10	1.04565	2.0643	8.6847	11.9725
NCRNA_1976	AK090207	Solute carrier family 43, member 2	Slc43a2	1.04246	2.05974	6.59968	6.23559
CGEN_MOUSE_3004343_1	AK134572, BC066193, NM_013540, AK134772, AK141525, X57498, AK134647, AK162580	Glutamate receptor, ionotropic, AMPA2 (alpha 2)	Gria2	1.04219	2.05935	8.22196	10.3503
CGEN_MOUSE_EXT_3112422_1	NM_133330, AK017992, BC079668, NM_133331, BC053454, AK129287, AK078622, NM_001042424, NM_133335, BC046473	Wolf-Hirschhorn syndrome candidate 1 (human)	Whsc1	1.04051	2.05695	8.44034	11.6845
CGEN_MOUSE_3004103_1	AK043998, AF190699, NM_001001454, NM_001077015, NM_021324, NM_001106225, BC065694, AK049903, AK031550, AK081981, BC046310, AB162929, AK018148, AK083126, AK015486, AF190991, AK048413, NM_001005367, AK042758, NM_020659	Tweety homolog 1 (Drosophila)	Ttyh1	1.02948	2.04129	9.44073	13.8193
CGEN_MOUSE_EXT_3105019_1	BC028825, BC014685, NM_144916	Transmembrane protein 150	Tmem150	1.0215	2.03003	7.83419	10.7498
NCRNA_1593	AK049702, AK085962			1.01816	2.02533	6.37026	4.77975
CGEN_MOUSE_3002774_1	AF209703, BC053729, NM_001099988, NM_001016039, NM_213822, NM_016433, AK157313, BC016584, NM_175799, AK003218, NM_019821, RP_041207_01_G12	Glycolipid transfer protein	Gltp	1.01194	2.01662	8.53482	12.6327
CGEN_MOUSE_EXT_3111619_1	BC003982, NM_001034368, NM_001108866, NM_022060, AK049366, BC017532, AK161853, AK152595, NM_134076, AK030250, RP_040831_02_D01	Abhydrolase domain containing 4	Abhd4	1.01153	2.01605	9.2789	8.06482
CGEN_MOUSE_EXT_3106540_1	NM_025272, NM_003945, NM_001034050, AK008464, AK030335, AK168015, NM_053578, AK013229, BC024733, AK159669, NM_001093517, AK134836, RP_041116_01_F09, AK007610, NM_001003128, NM_001044579, AK017760	ATPase, H+ transporting, lysosomal V0 subunit E	Atp6v0e	1.0079	2.01098	9.65239	7.8996
CGEN_MOUSE_EXT_3114243_1	AK004468, AK050366, AK004976, NM_025835, BC026531, BC055946, AF327060	Propionyl Coenzyme A carboxylase, beta polypeptide	Pccb	1.00517	2.00718	8.06737	6.94646
CGEN_MOUSE_EXT_3106968_1	BC037110, BC026517, AF230396, NM_030698, AF230395, NM_001025599	Tripartite motif protein 26	Trim26	0.999853	1.9998	7.4788	12.6924
CGEN_MOUSE_3005160_1	NM_010875, NM_001087829, AK051197, X06328, NM_001087827, NM_131831, X15049, NM_001076682, NM_001010950, NM_181351, NM_031521, NM_000615, BC062942, NM_174399, NM_001009869, Y00051, AK082621	Neural cell adhesion molecule 1	Ncam1	0.996015	1.99448	7.09801	7.27857
CGEN_MOUSE_EXT_3111958_1	NM_001001794, NM_027081, BC080797, BC058958, NM_200065, AK084555, AK154949, BC017544, NM_001108749, BC030395, AK006427	RIKEN cDNA 1700027J05 gene	1700027J05Rik	0.986942	1.98198	7.08863	7.84457
CGEN_MOUSE_EXT_3103690_1	NM_001034265, BC034167, RP_060502_01_F06, NM_030037, NM_001040099, NM_023948, AK088731, NM_001040097, NM_001025629, NM_001040098, BC003880, BC039620	Motile sperm domain containing 3	Mospd3	0.981769	1.97489	6.59918	8.25032
CGEN_MOUSE_3001912_1	AK145721, NM_021314, NM_001004468, AK220527, AY177410, AB041546, AK165194, AK165603, BC109016, BC109017, NM_206856, BC004057	Transforming, acidic coiled-coil containing protein 2	Tacc2	0.975279	1.96602	8.46772	10.312
CGEN_MOUSE_3005498_1	AK046015, AK053900, AK040877, NM_001016761, NM_004295, NM_001101280, NM_001005074, BC020455, NM_001093069, NM_009423, AK035056, NM_001094032, X92346, AF233449, NM_001107017, NM_212817, NM_205762	Tnf receptor associated factor 4	Traf4	0.970567	1.95961	8.68038	3.0339
NCRNA_0947	AK082475, NM_011782, AK044746, AF140673, NM_198761, NM_007038	A disintegrin-like and metallopeptidase (reprolysin type) with thrombospondin type 1 motif, 5 (aggrecanase-2)	Adamts5	0.968621	1.95697	6.21858	10.5468
CGEN_MOUSE_3005499_1	NM_174495, NM_001090580, NM_001078367, M84120, AK137432, NM_007397, NM_001088010, BC106189, NM_131210, NM_204317, NM_001005350, NM_169591, NM_031554, NM_001106, NM_001006870	Activin receptor IIB	Acvr2b	0.966833	1.95455	7.45783	6.8161
CGEN_MOUSE_3005362_1	BC057329, AF184624, BC026980, AF287732, BC047139, NM_019789, AK165711, AF287733	Kv channel interacting protein 3, calsenilin	Kcnip3	0.965059	1.95214	8.02566	9.98504
NCRNA_0735	AK137174	Expressed sequence C77713	C77713	0.958955	1.9439	6.75452	9.3342
CGEN_MOUSE_EXT_3103197_1	AK053364, AK053345, BC027803, NM_178839, AK080836, NM_001109374, AY182025, NM_001080304, AK014545, AK136857, NM_028880	Leucine rich repeat transmembrane neuronal 1	Lrrtm1	0.958679	1.94353	6.81712	10.9426
CGEN_MOUSE_3000078_1	BC006907, AK017698, NM_022327, AK159993, AF174296, AK033193	V-ral simian leukemia viral oncogene homolog B (ras related)	Ralb	0.954361	1.93772	8.37855	9.558
CGEN_MOUSE_EXT_3107056_1	AK149322, AK007905, NM_025768, AF329833, AK017251, AK017197, BC029096	GH regulated TBC protein 1	Grtp1	0.948086	1.92931	7.43664	6.87883
CGEN_MOUSE_EXT_3106618_1	AK018116, BC062930, BC065055, AK149027, BC066026, BC056437, AK045529, NM_028707, BC065053, AK034575, BC066036, AK053835	Pleckstrin and Sec7 domain containing 2	Psd2	0.9336	1.91004	7.88761	6.59862
NCRNA_1016	AK043285	RIKEN cDNA A730081D07 gene	A730081D07Rik	0.931511	1.90727	7.69946	2.34457
CGEN_MOUSE_EXT_3106857_1	AK017548	Transducin-like enhancer of split 4, homolog of Drosophila E(spl)	Tle4	0.931412	1.90714	7.33811	8.64272
CGEN_MOUSE_3003350_1	AK006286, NM_200318, NM_001006710, NM_005738, AK048606, NM_001093484, BC003725, BC029234, AK137751, NM_212460, NM_001039515, NM_019186, AK168618, U76546, NM_007487, NM_001031791, NM_001076985, NM_001090805, NM_001037164, NM_143648, AK161281, NM_200860	ADP-ribosylation factor-like 4A	Arl4a	0.917789	1.88922	6.70089	4.81587
CGEN_MOUSE_EXT_3104535_1	NM_001077035, NM_025080, NM_145089, BC016106, AK006147, NM_001083926, NM_025610, AK010381, AK030209	Asparaginase like 1	Asrgl1	0.916263	1.88722	9.06917	13.9191
CGEN_MOUSE_EXT_3111145_1	NM_152410, NM_001112922, NM_001007398, NM_001080378, RP_050505_03_E01, NM_027032, NM_001077677, AK135510, AK005771, NM_001080379, BC120740, RP_060220_04_E04	Park2 co-regulated	Pacrg	0.913723	1.8839	7.67895	4.77908
CGEN_MOUSE_EXT_3106374_1	BC022591, NM_020246, BC046982, NM_134405, NM_031406, AK154118, AF314957	Solute carrier family 12 (potassium/chloride transporters), member 9	Slc12a9	0.912821	1.88272	7.10954	2.68772
CGEN_MOUSE_EXT_3106766_1	AK155998, BC042653, NM_153536, NM_001039578, AK006992	RIKEN cDNA B130050I23 gene	B130050I23Rik	0.912092	1.88177	6.92671	5.99132
CGEN_MOUSE_3004050_1	AK155028, NM_212857, AK010074, RP_050407_03_E09, NM_174409, AK008467, NM_001016435, AK008123, NM_148892, AK002899, NM_214005, AK150145, NM_001031426, RP_051214_03_A11, AK145949, BC060986, U58888, NM_012383, AK149175, NM_001086942, NM_017375, AK005525	Osteoclast stimulating factor 1	Ostf1	0.90344	1.87052	7.66178	5.18499
CGEN_MOUSE_EXT_3103816_1	U72521, U72522, NM_010135, NM_001012150, NM_205633, U72523, NM_001017790, NM_018212, NM_204300, EI182948, NM_001008493, NM_001045028, U72520, NM_001092191, NM_001013521, BC062927, EI182947, AK020248, NM_001092972	Enabled homolog (Drosophila)	Enah	0.898954	1.86471	8.03008	6.13741
CGEN_MOUSE_3002164_1	NM_001094020, AK153417, NM_001024409, NM_001023564, BC068163, NM_001912, X06086, NM_166026, NM_001017778, AK153076, AK049466, NM_013156, NM_079011, NM_001002368, X04392, NM_174032, AF121838, AK165397, NM_001004869, AF121837, AK136341, NM_074798, NM_212584, NM_145918, NM_202612, AK169394, J02583, Y18465, NM_131198, NM_001333, AK169712, NM_112827, AK161538, AK150452, NM_001005695, AK160100, NM_2138…	Cathepsin L	Ctsl	0.896721	1.86183	10.2975	9.48008
CGEN_MOUSE_EXT_3114123_1	BC059254, AB093251, BC004581, BC024670, BC022703	PH domain and leucine rich repeat protein phosphatase	Phlpp	0.894458	1.85891	9.10853	8.88199
CGEN_MOUSE_3003765_1	NM_010918, L04289	Natural killer tumor recognition sequence	Nktr	0.894262	1.85866	8.94923	12.065
CGEN_MOUSE_3001267_1	NM_001030182, NM_131205, NM_004956, NM_203888, NM_001046492			0.893082	1.85714	8.88702	5.42259
CGEN_MOUSE_EXT_3113530_1	NM_032439, AK034448, AK164118, NM_001079798, AK083011, BC037618, NM_001093945, AK032166, NM_001005602, NM_001012076, RP_040625_01_H08, AK014946, NM_001078853, NM_001080088, BC027081, AK029522, NM_178621	Phytanoyl-CoA hydroxylase interacting protein-like	Phyhipl	0.891124	1.85462	7.87126	5.91781
CGEN_MOUSE_EXT_3100201_1	BC060078, BC058176, NM_026221, AK154482, BC071257, BC049862, BC035209, AK014559, AK146575, NM_001107896, NM_003622, BC072603, AK173133	PTPRF interacting protein, binding protein 1 (liprin beta 1)	Ppfibp1	0.878443	1.83839	6.57347	8.88255
NCRNA_0839	AK038990, NM_178662, BC048903	Ataxia, cerebellar, Cayman type homolog (human)	Atcay	0.868042	1.82518	7.48761	7.01576
CGEN_MOUSE_EXT_3105724_1	AK033687, NM_172919, AK008693	RIKEN cDNA 2210010B09 gene	2210010B09Rik	0.867369	1.82433	9.21568	10.3887
CGEN_MOUSE_EXT_3113161_1	RP_050816_02_G01, AK008341, AK007443, AK019298, AK036279	Small nucleolar RNA host gene (non-protein coding) 8	Snhg8	0.862427	1.81809	8.56992	10.2989
CGEN_MOUSE_3006619_1	AK140268, NM_019445, AF218940, BC094606	Formin 2	Fmn2	0.860337	1.81546	7.67721	1.84789
NCRNA_0999	AK080454, AK079632, AK032999			0.859983	1.81502	7.46525	7.40912
CGEN_MOUSE_3005432_1	AF286214, BC052393, AF286212, AF286213, BC056980, AK084886, AK051627, AK044982, BC051655, NM_033474, AJ243418, AK031855, AF286215	Armadillo repeat gene deleted in velo-cardio-facial syndrome	Arvcf	0.856995	1.81126	8.09159	3.44756
NCRNA_0715	BC022899, AK172105, AK172003, AK172722, AK075617, AK034732	Protein arginine N-methyltransferase 6	Prmt6	0.856434	1.81056	6.58145	6.18553
CGEN_MOUSE_EXT_3108574_1	BC005705	Predicted gene, ENSMUSG00000042973	ENSMUSG00000042973	0.853182	1.80648	7.0332	7.65088
CGEN_MOUSE_EXT_3106531_1	NM_001106683, AK006096, BC046793, BC060526, NM_029662, NM_032793	Major facilitator superfamily domain containing 2	Mfsd2	0.852622	1.80578	7.80797	10.3858
CGEN_MOUSE_EXT_3100559_1	AK177491, NM_001024314, AK219355, NM_001078116, NM_024465, NM_015600, NM_001042472, RP_050614_04_A08, NM_001076597, NM_001012871, AK160126, AK018261, BC002263, BC002138	Abhydrolase domain containing 12	Abhd12	0.851007	1.80376	7.95433	7.75436
CGEN_MOUSE_3003112_1	NM_204132, NM_014405, NM_080692, NM_019431, AJ272045	Calcium channel, voltage-dependent, gamma subunit 4	Cacng4	0.849854	1.80232	7.16959	4.68499
CGEN_MOUSE_3007320_1	NM_001045853, NM_138689, NM_001031801, NM_001016307, NM_008889, NM_001013956, BC082545, AK165792, AK141152, BC125654, X97490, NM_172045, NM_001029963, NM_214115, NM_001097017, NM_001092429, BC125650	Protein phosphatase 1, regulatory (inhibitor) subunit 14B	Ppp1r14b	0.847807	1.79976	10.5677	7.40482
CGEN_MOUSE_EXT_3109286_1	BC094356, AK005178, BC023061, BC059784	RIKEN cDNA 1500009C09 gene	1500009C09Rik	0.845501	1.79689	7.4905	7.8887
CGEN_MOUSE_3006593_1	NM_016967, BC051967, AK080615, AB038697	Oligodendrocyte transcription factor 2	Olig2	0.843555	1.79447	10.178	3.14566
CGEN_MOUSE_EXT_3112337_1	AK046707, AK045541, NM_138594, BC016429, AK137201, AK019434	DNA segment, Chr 6, Wayne State University 163, expressed	D6Wsu163e	0.842621	1.79331	7.6123	10.8621
CGEN_MOUSE_3000307_1	NM_012529, BC058257, AK152388, AK167034, NM_001077163, NM_001044461, AK014299, AK148885, NM_001086894, BC106109, NM_214522, AK166980, BC015271, NM_001823, AK161990, NM_173222, NM_001015613, AK002467, NM_205507, NM_205310, AK153484, NM_001032489, NM_001082261, NM_021273, AK165779	Creatine kinase, brain	Ckb	0.834055	1.78269	9.1514	11.89
CGEN_MOUSE_3001243_1	AK018098, AK048536, AF107298, NM_009333, BC052022, AF107299, AK052583, AK035059, NM_030756, BC011397, AJ223070, AK038720	Transcription factor 7-like 2, T-cell specific, HMG-box	Tcf7l2	0.832337	1.78057	7.14816	6.81294
CGEN_MOUSE_3003957_1	NM_001019135, RP_040810_02_H07, NM_210398, NM_131397, NM_176502, NM_212504, NM_001062148, NM_169627, NM_120327, NM_001023412, NM_001043931, NM_176503, NM_169625, NM_174344, AK132261, NM_001051292, NM_001075072, NM_001112423, BC004714, NM_079632, NM_001092570, NM_021979, BC052350, NM_001052210, NM_169626, NM_001067729, NM_001006685, NM_001002012, NM_008301, NM_021863	Heat shock protein 2	Hspa2	0.830523	1.77833	7.60064	1.97307
NCRNA_1918	BC022899, AK172105, AK172003, AK172722, AK075617, AK034732	Protein arginine N-methyltransferase 6	Prmt6	0.829196	1.77669	7.42265	5.86645
CGEN_MOUSE_EXT_3112714_1	NM_019046, NM_001009941, BC021802, BC037442, NM_001009943, NM_001033698, NM_001075331, NM_001095216, AK013354, AK140039, BC065408	Ankyrin repeat domain 16	Ankrd16	0.827737	1.7749	7.50811	6.23847
CGEN_MOUSE_3004984_1	NM_001083647, CT010188, NM_014456, BC055739, NM_204304, NM_198978, D50465, NM_212988, RP_050623_04_B01, D86344, NM_001087061, NM_213706, AK172654, NM_145341, NM_011050, RP_051214_04_E05, AK134366, NM_022265	Programmed cell death 4	Pdcd4	0.813989	1.75807	7.10944	1.92658
CGEN_MOUSE_EXT_3112007_1	NM_172132, BC007145, AK129233, BC005480, AK141879, AK028962	Jumonji domain containing 2B	Jmjd2b	0.809112	1.75213	7.34594	7.81433
NCRNA_1851	BC022899, AK172105, AK172003, AK172722, AK075617, AK034732	Protein arginine N-methyltransferase 6	Prmt6	0.806419	1.74887	7.16893	5.69295
CGEN_MOUSE_3002936_1	AF213389, AK029876, NM_008576, BC026509	ATP-binding cassette, sub-family C (CFTR/MRP), member 1	Abcc1	0.805767	1.74807	7.46637	6.9271
CGEN_MOUSE_3003046_1	NM_007379, AK157769, AK169438, X75927, AK165788, AK129274	ATP-binding cassette, sub-family A (ABC1), member 2	Abca2	0.804894	1.74702	8.71019	7.88317
CGEN_MOUSE_3003272_1	AF097415, NM_001082751, NM_009900, BC120699, AK155104, NM_001102487, AK171231, AF139724, AK165000, AK172148, NM_017137, NM_004366	Chloride channel 2	Clcn2	0.797243	1.73778	7.15387	7.05792
CGEN_MOUSE_EXT_3113288_1	NM_200315, NM_003749, AK155277	Insulin receptor substrate 2	Irs2	0.796805	1.73725	8.43186	11.424
CGEN_MOUSE_3003121_1	Y13278, NM_008861, AF014010	Polycystic kidney disease 2	Pkd2	0.79618	1.7365	8.01802	3.49433
CGEN_MOUSE_3000396_1	BC004688, AB095444, NM_001102136, NM_001108285, BC058244, BC047339, AB095441, NM_001020595, AB095442, AB095443, RP_051017_01_A08, AK216398, AK075628, NM_008750, AK149075, NM_022463, NM_001092692, AK012352, RP_040810_01_G09, AK194479, AK048109	Nucleoredoxin	Nxn	0.795588	1.73578	7.92357	6.80166
CGEN_MOUSE_3000237_1	AK166898, NM_001087059, NM_199942, NM_053716, NM_003837, NM_001082128, NM_001046164, NM_001004008, AJ132692, NM_136157, NM_203814, NM_165314, RP_041130_01_A12, BC012720, NM_213132, AK168374, D42083, NM_001046916, NM_007994, AK166973, NM_001032345, AK146946	Fructose bisphosphatase 2	Fbp2	0.792355	1.7319	7.36829	2.52444
CGEN_MOUSE_3005143_1	AF090866, BC109176, AK029199, NM_021339	Cell adhesion molecule-related/down-regulated by oncogenes	Cdon	0.791296	1.73063	6.46459	4.67923
CGEN_MOUSE_3002048_1	NM_011204, D28529, AK164471, AK161200, D83966, Z32740	Protein tyrosine phosphatase, non-receptor type 13	Ptpn13	0.791102	1.7304	8.58829	3.03108
CGEN_MOUSE_EXT_3110480_1	NM_001077826, BC044813, NM_198149, NM_175259, AK020369, AK039457	Transmembrane protein 58	Tmem58	0.789691	1.7287	8.00489	5.26297
CGEN_MOUSE_3002625_1	NM_001995, AK158388, NM_001012578, NM_001076085, NM_001006829, U15977, AK152772, RP_Baylor_102769, AK149406, RPS_Baylor_36984, NM_012820, NM_001086974, AK145900, NM_001086196, AK004897, AK168078, NM_007981, AK153050, AK161189, BC056644	Acyl-CoA synthetase long-chain family member 1	Acsl1	0.78544	1.72362	6.59782	2.77237
CGEN_MOUSE_EXT_3109519_1	AK018106, AK083923, BC069976, NM_134022, AJ271140	RIKEN cDNA 6330403K07 gene	6330403K07Rik	0.77876	1.71566	9.12584	9.58556
CGEN_MOUSE_EXT_3109606_1	RP_050210_02_B02, AK020319, NM_028386, NM_001009716, BC046606, NM_001080045, AK013495, NM_020437	Aspartate beta-hydroxylase domain containing 2	Asphd2	0.772371	1.70807	7.40992	2.08833
CGEN_MOUSE_3002637_1	NM_007383, NM_001006193, NM_213898, AK155361, NM_001003743, NM_141906, NM_203938, NM_001034401, AK169428, NM_000017, BC055063, L11163, NM_022512, NM_001087400, BC016259, NM_142583	Acyl-Coenzyme A dehydrogenase, short chain	Acads	0.769828	1.70507	7.6981	5.40143
CGEN_MOUSE_3000762_1	NM_204056, AK048511, AK019206, AK159905, AK167174, AK150600, NM_134265, NM_001042565, AK169058, BC053391, AK167942, NM_204872, NM_019653, BC019601, NM_015626, RP_050203_01_E02, AK146752, AK152545, AK168468, AK167394, NM_001025664, AK168565, NM_001042561, AK150394, AK145974, AF033186	WD repeat and SOCS box-containing 1	Wsb1	0.768982	1.70407	9.67522	7.0555
CGEN_MOUSE_EXT_3103420_1	BC006842, AK052402, NM_172751, BC066074, AK147669, NM_001037736	Rho guanine nucleotide exchange factor (GEF) 10	Arhgef10	0.768606	1.70362	7.47936	3.2544
NCRNA_0009	BC022899, AK172105, AK172003, AK172722, AK075617, AK034732	Protein arginine N-methyltransferase 6	Prmt6	0.766385	1.701	7.45243	5.35781
CGEN_MOUSE_EXT_3103606_1	AK006657	RIKEN cDNA 1700040G22 gene	1700040G22Rik	0.765552	1.70002	10.2155	4.47742
CGEN_MOUSE_EXT_3106516_1	AK220506, AK041177, AK086572, AK079097, BC096532, BC042756	Furry homolog (Drosophila)	Fry	0.763464	1.69756	7.4699	7.16736
CGEN_MOUSE_EXT_3108263_1	X75018, AK041164, NM_131245, NM_031166, NM_204590, NM_001039990, NM_001546, NM_175582, NM_001004839, NM_204282	Inhibitor of DNA binding 4	Id4	0.762202	1.69608	8.60571	2.20369
CGEN_MOUSE_3000202_1	AK169998, AK171124, AK155627, L34111, AK045330, NM_008325	Iduronidase, alpha-L-	Idua	0.761476	1.69522	7.33183	6.7403
CGEN_MOUSE_EXT_3103203_1	AK081836, NM_001108681, BC094598, BC040744, AK035136, BC034119, BC032280, BC060297, NM_177462, NM_007167	Zinc finger, MYM-type 6	Zmym6	0.759313	1.69268	7.82635	2.74099
CGEN_MOUSE_3000044_1	RP_050421_01_B11, NM_012902, NM_007445, NM_214310, NM_173890, NM_000479, AY911505	Anti-Mullerian hormone	Amh	0.757151	1.69015	6.66528	2.44557
CGEN_MOUSE_3002120_1	BC019146, AY081194, NM_008156, AF050666, AK004957	Glycosylphosphatidylinositol specific phospholipase D1	Gpld1	0.756524	1.68942	6.87968	2.58345
CGEN_MOUSE_EXT_3103526_1	AK011120, AK028760	RIKEN cDNA 2510049J12 gene	2510049J12Rik	0.751439	1.68347	7.79604	5.98721
CGEN_MOUSE_EXT_3106375_1	NM_181090, NM_001030741, NM_175121, AK030917, AK018767, AK031615, AK164568, BC048178, BC041108, AK017145, NM_018976, AK047403, NM_001082424, AK129342, BC027259	Solute carrier family 38, member 2	Slc38a2	0.745748	1.67684	7.43719	6.80384
CGEN_MOUSE_3003988_1	NM_008622, M36411, BC013452, RP_050317_04_F07	Mpv17 transgene, kidney disease mutant	Mpv17	0.745166	1.67617	7.51347	2.36797
CGEN_MOUSE_EXT_3112338_1	AJ567476, AK159372, AJ567479, AJ567473, AK159275, AK166350, AF495852, NM_001091694, BC004831, NM_001045670, AJ567480, AJ567474, NM_175840, NM_145533, AF495851, AF495853, RP_040923_01_A02, NM_175842, AJ567477, AK143129, AJ567478, NM_175839	Spermine oxidase	Smox	0.745118	1.67611	7.6005	3.28251
CGEN_MOUSE_EXT_3103430_1	NM_172601, BC061513, AK169657, BC033312, AK038393, AK005230, BC046334, BC054719	RAB2B, member RAS oncogene family	Rab2b	0.739718	1.66985	8.09932	4.95634
NCRNA_1443	AK053431, AK050296, BC069963	Ribosomal protein L9	Rpl9	0.737875	1.66772	7.67206	6.31877
CGEN_MOUSE_3003512_1	RP_050503_01_H06, AK129182, BC036288, NM_001093146, BC065101, BC049938, AF221713, AK146663, AK163156, NM_001082156, NM_001083565, NM_001091500, AK014542, NM_003959, NM_001030657, BC062914, NM_145070, AK077417	Huntingtin interacting protein 1 related	Hip1r	0.736516	1.66615	6.84629	4.64916
NCRNA_1982	AK165721, AK090207	Solute carrier family 43, member 2	Slc43a2	0.736462	1.66608	6.79611	5.43146
CGEN_MOUSE_3005806_1	AJ133130	Protein tyrosine phosphatase, receptor type Z, polypeptide 1	Ptprz1	0.73499	1.66439	10.238	1.8778
CGEN_MOUSE_3002952_1	BC016268, AK014227, NM_020599, AK140622	Retinaldehyde binding protein 1	Rlbp1	0.733702	1.6629	10.2178	9.04536
CGEN_MOUSE_3003981_1	NM_011327, BC018384, AK002425, M91458	Sterol carrier protein 2, liver	Scp2	0.73154	1.66041	8.89832	8.97676
CGEN_MOUSE_3002725_1	NM_214228, NM_008963, AK131859, AB006361, NM_001082708, NM_001009257, NM_001003131, BC043015, RP_Baylor_102986, NM_013015, AK002382, NM_001081868, NM_001009300, NM_000954, BC038083, NM_174791, RP_040922_01_B06, X89222, RP_040324_01_H04	Prostaglandin D2 synthase (brain)	Ptgds	0.730216	1.65889	7.94669	4.54315
NCRNA_2167	AB093274, NM_198300, AK147243	Cytoplasmic polyadenylation element binding protein 3	Cpeb3	0.727404	1.65566	6.90165	1.53415
CGEN_MOUSE_3006068_1	NM_019663, NM_001106829, NM_016166, AK075708, AF077950, BC051417, AK187989, NM_001075396, AK013753, NM_001085692	Protein inhibitor of activated STAT 1	Pias1	0.725559	1.65354	8.14558	5.87294
CGEN_MOUSE_3002833_1	BC022110, NM_020559, NM_001008071, NM_057933, AK077152, NM_001006925, AK133283, NM_199166, BC004099, NM_201287, NM_001089777, NM_024484, NM_000688, NM_001018012, M63245, NM_001092582, NM_001101154	Aminolevulinic acid synthase 1	Alas1	0.719473	1.64658	8.2137	6.53841
CGEN_MOUSE_3005129_1	NM_145732, BC051995, NM_009819, D25282, D25281, BC079648, AK158916	Catenin (cadherin associated protein), alpha 2	Ctnna2	0.719048	1.6461	8.48391	4.21144
CGEN_MOUSE_3004602_1	BC115522, AK149981, RP_050317_03_A11, NM_031655, D88769, AK032170, NM_001080340, NM_016753, RP_051101_02_A01, BC115521, NM_020169	Latexin	Lxn	0.716201	1.64285	9.23557	8.00776
CGEN_MOUSE_EXT_3101358_1	NM_001031759, NM_152722, AK138438, AK081154, AK013637, BC082537, NM_175189, RP_Baylor_103286, AK158265	Hepatocyte cell adhesion molecule	Hepacam	0.70653	1.63187	7.89037	5.21307
CGEN_MOUSE_3000260_1	NM_022626, M28867, NM_008832, AK137497, NM_002637, NM_132297, AK036440, X74616, NM_176716, NM_173021, AK030426	Phosphorylase kinase alpha 1	Phka1	0.706413	1.63174	6.88175	1.39327
CGEN_MOUSE_EXT_3111268_1	BC013535, AK085669, NM_001035504, NM_143796, RP_041130_02_H03, NM_183057, AK013852, AK003699, NM_001016314, NM_200590, NM_025842, AK003572, NM_016208, AF373710, NM_001087316	Vacuolar protein sorting 28 (yeast)	Vps28	0.705546	1.63076	10.3618	7.13697
CGEN_MOUSE_EXT_3107561_1	NM_001042371, BC040100, BC083113, NM_001030638, AK010094, AK012010, NM_001038172, AK005906, AK013578, NM_025954	RIKEN cDNA 1700012G19 gene	1700012G19Rik	0.701659	1.62637	10.3095	4.47563
CGEN_MOUSE_3005454_1	AF003348, BC052437, BC054539, RP_050505_02_G06, NM_008720, AK003935	Niemann Pick type C1	Npc1	0.701362	1.62604	8.72227	7.39848
CGEN_MOUSE_3006701_1	M69293, NM_010496, AK135547, RP_051017_02_A11, AK003222, AK146606, BC006921, BC053699, RP_040809_01_G11, AK146346	Inhibitor of DNA binding 2	Id2	0.698726	1.62307	8.58529	6.16705
CGEN_MOUSE_3007141_1	U85993, AK144730, AK028200, AK086114, BC030419, AK166297, BC046426, NM_181316, BC054441	Bardet-Biedl syndrome 9	Bbs9	0.692155	1.6157	6.87904	2.94665
CGEN_MOUSE_3006397_1	AK010461, AK088823, NM_011672, U64445, AK147138	Ubiquitin fusion degradation 1 like	Ufd1l	0.691999	1.61552	7.54582	3.12478
CGEN_MOUSE_EXT_3114198_1	AK052998, BC008653, RP_040907_02_D01, NM_134147	MACRO domain containing 1	Macrod1	0.691916	1.61543	8.41107	3.04323
CGEN_MOUSE_3005912_1	NM_030829, AK156465, NM_005308, AF040746, RP_040428_01_H06, BC019379, NM_018869, NM_174331, AK135076, AK161821	G protein-coupled receptor kinase 5	Grk5	0.690877	1.61426	6.48218	3.19395
CGEN_MOUSE_3001975_1	NM_011074, AF033655, BC068134, AK129226	PFTAIRE protein kinase 1	Pftk1	0.685731	1.60852	8.05305	6.99641
CGEN_MOUSE_3005890_1	AK085165, NM_174309, NM_001038002, AK211542, NM_204120, AK085532, NM_003991, AK083415, NM_001079208, U32329, NM_001010943, NM_000115, NM_001081837, NM_001082721, AK198545, AK190192, NM_131197, NM_007904, NM_001086238, BC026553, NM_001104844, AK201399, NM_001079008, AK082103, AK076426, NM_017333	Endothelin receptor type B	Ednrb	0.683507	1.60604	8.23904	8.09276
CGEN_MOUSE_3001257_1	BC043704, BC085619, NM_204731, NM_001025465, AK033460, AK145294, NM_001078644, NM_011447, AK087471, NM_001106989, AK053716, NM_001090495, NM_014587, Z18957, BC034551, AK034231, AK032459, AK046473	SRY-box containing gene 8	Sox8	0.682401	1.60481	6.8124	3.47892
CGEN_MOUSE_3005951_1	BC094666, NM_007495, BC054545, G49230, AB093222, AK147450, U48797	Astrotactin 1	Astn1	0.680354	1.60253	8.16543	2.42082
CGEN_MOUSE_EXT_3109503_1	AK150749, BC026745, RP_050113_01_F08, NM_001014122, AK003708, NM_200384, AK010175, BC055812, NM_001086242, BC019515, NM_001034732, BC026740, NM_001097952, NM_027162, NM_020679, NM_001013284, NM_001016440	MIF4G domain containing	Mif4gd	0.679119	1.60116	7.23219	4.5323
CGEN_MOUSE_3004779_1	AK154002, NM_007598, NM_006367, NM_001089170, BC005446, NM_001001239, AK165565, AK128889, NM_001085907, AK053351, AK156556, NM_200836, NM_001035010, AK137222, BC005472, NM_022383, AK158150, NM_001105530, NM_199909, L12367, AK169652, AK171388, AK144094, AK170901	CAP, adenylate cyclase-associated protein 1 (yeast)	Cap1	0.677365	1.59922	7.47875	4.54046
CGEN_MOUSE_3006594_1	BC052397, AK129362, NM_013661, X97818	Sema domain, seven thrombospondin repeats (type 1 and type 1-like), transmembrane domain (TM) and short cytoplasmic domain, (semaphorin) 5B	Sema5b	0.67716	1.59899	7.14172	3.29146
CGEN_MOUSE_EXT_3112209_1	RP_050725_03_B11, AF107298, BC009807, RP_050203_02_E11, NM_001090397, NM_131259, AK035059, NM_030756, AJ223070, AK038720, AF363725, AK048536, AY072035, NM_131269, BC052022, NM_009333, AF363726, AF363724, BC011397, NM_131296, AK132465	Transcription factor 7-like 2, T-cell specific, HMG-box	Tcf7l2	0.676555	1.59832	7.16536	3.71414
CGEN_MOUSE_EXT_3113865_1	AF449715, BC037199, AK163663, NM_015017, NM_001107827, BC019735, NM_200987, NM_006676, BC079674, AK173083, NM_001105333, NM_213227, AK215664, AK054279, AK006800, NM_001097172, AK047242, NM_028846, NM_001110303, AK087412, NM_001008563, NM_201624, AK029890	Ubiquitin specific peptidase 20	Usp20	0.674327	1.59585	7.47587	4.34291
CGEN_MOUSE_3002280_1	AK077595, BC011100, NM_001092821, AF176527, AK160145, NM_001015667, AK012401, AK029989, NM_015791, NM_001012050, RP_041130_01_H10, AK002538, RP_050120_01_E08, AK078111, AK147748, NM_012180, NM_001006446, NM_001040307, BC034854, NM_001092141	F-box protein 8	Fbxo8	0.673208	1.59461	7.61369	4.34418
CGEN_MOUSE_EXT_3104447_1	NM_016058, BC024858, AK007695, BC027162, AK188541, NM_001007373, BC027413, NM_001013926, RP_050118_03_A07, NM_176842	Tp53rk binding protein	Tprkb	0.672678	1.59403	8.28299	3.35117
CGEN_MOUSE_3001879_1	AK010264, BC026938, AF121906, NM_016892, NM_053425, NM_001001866, NM_001011020, NM_143772, NM_001046187, NM_005125, AF173379, AK050072, AK192205	Copper chaperone for superoxide dismutase	Ccs	0.670345	1.59145	7.9794	4.68813
CGEN_MOUSE_3002604_1	NM_001035027, U37226, NM_011125, U28960, NM_006227, NM_182676, AK148330, NM_214283, BC003782, CT010317, NM_001082141, NM_001094298	Phospholipid transfer protein	Pltp	0.668719	1.58966	8.21006	4.75129
CGEN_MOUSE_EXT_3114351_1	NM_213157, NM_001076002, NM_027460, AK017628, NM_032315, AK157423, BC011293, RP_050614_01_H12	Solute carrier family 25, member 33	Slc25a33	0.667332	1.58813	7.63527	3.40719
CGEN_MOUSE_EXT_3112127_1	NM_139059, NM_027874, AK152721, AK150387, AK088642, AK146600, AK143534, AK150815, AK051052, AK004606	Casein kinase 1, delta	Csnk1d	0.666858	1.58761	9.72695	6.04052
CGEN_MOUSE_3005406_1	AK049319, AK220285	Plexin A3	Plxna3	0.666786	1.58753	7.34432	3.37072
CGEN_MOUSE_3001512_1	BC052736, BC060669, NM_204484, NM_001045619, NM_200901, AK028989, NM_001086529, NM_003107, NM_001098441, NM_001078128, NM_213122, X70298, NM_009238, AK053840, NM_001096710	SRY-box containing gene 4	Sox4	0.666397	1.5871	9.66799	9.7425
CGEN_MOUSE_EXT_3114361_1	AK042761, AK044973, AK047610, AK018094, NM_029529	Solute carrier family 35, member D3	Slc35d3	0.665714	1.58635	6.36879	5.63593
CGEN_MOUSE_EXT_3105675_1	RP_040507_02_H09, BC023304, AK131925, X80339, NM_009189, AK144753, AK031122	Sine oculis-related homeobox 1 homolog (Drosophila)	Six1	0.664623	1.58515	6.84142	6.34633
CGEN_MOUSE_EXT_3113954_1	BC021843, AK129408, AK028648, NM_018125, BC059220, NM_001011722, BC034061, NM_172415, BC006747, BC024646, NM_001046297, AK028570	Rho guanine nucleotide exchange factor (GEF) 10-like	Arhgef10l	0.661401	1.58162	7.46831	4.72351
CGEN_MOUSE_EXT_3105743_1	BC096688, AK007308, NM_026107, BC043075, AK015125, RP_050414_01_A04, NM_001012008	Zinc finger with KRAB and SCAN domains 6	Zkscan6	0.660443	1.58057	8.20712	7.69025
CGEN_MOUSE_EXT_3108362_1	BC055758, BC016203, AB052763, AK002878, AK165824, AK003578, AK171774, NM_025340	SHANK-associated RH domain interacting protein	Sharpin	0.658925	1.57891	7.62913	7.49411
CGEN_MOUSE_3002628_1	NM_137565, BC026559, AF017176, RP_040604_02_A03, NM_017366, NM_174494, AK076037, RP_041208_01_C05, NM_001033859, NM_212611, AK146334, Z71189, NM_000018, U41497, NM_012891	Acyl-Coenzyme A dehydrogenase, very long chain	Acadvl	0.657456	1.5773	8.72032	5.70501
CGEN_MOUSE_EXT_3113019_1	RP_041116_01_B10, NM_001046386, NM_001025653, AK169814, AK020847, BC031894, NM_052940, BC027203, NM_029985	Leucine rich repeat containing 42	Lrrc42	0.65715	1.57696	8.67098	9.63063
NCRNA_0142	AK008199, AK047055	Cell division cycle 26	Cdc26	0.657049	1.57685	8.13189	3.58544
NCRNA_1378	AK082560, AJ557513, NM_177740, BC059072, BC023870	RGM domain family, member A	Rgma	0.653264	1.57272	10.3576	2.99638
CGEN_MOUSE_EXT_3103096_1	AK051421, BC043099, AK004681, AK033401, NM_025817, AK122338, BC059224	RIKEN cDNA 1200009O22 gene	1200009O22Rik	0.653205	1.57266	7.66583	3.72243
CGEN_MOUSE_3002661_1	NM_010046, NM_001002458, AK008995, NM_214051, AF078752, NM_174693, AB057816, NM_001110164, NM_012079, NM_199730, BC003717, NM_053437	Diacylglycerol O-acyltransferase 1	Dgat1	0.651532	1.57084	7.59616	3.08226
CGEN_MOUSE_3005201_1	NM_010733, D49802, BC069041	Leucine rich repeat protein 3, neuronal	Lrrn3	0.648818	1.56788	7.61672	2.09902
CGEN_MOUSE_3002616_1	AK005057, AB011002, BC060218, NM_013490	Choline kinase alpha	Chka	0.647166	1.56609	9.26178	4.09993
CGEN_MOUSE_3000199_1	NM_177500, AK033520, NM_018876, AF064792, NM_031635, AK033586	Fucosyltransferase 2	Fut2	0.646866	1.56576	7.47672	2.88273
CGEN_MOUSE_EXT_3107542_1	AK010608, AK002573, AK088085, NM_069964, AK013720, NM_001110121, AK012574, BC100603, AK010667, NM_001032507, BC002145, BC054435, AK050580, NM_001022106, NM_137095, AK168587, NM_001043808, NM_024175, NM_078617, NM_001011499, BC099450, AK012438, NM_001019064, NM_001025, NM_213764, BC078418, NM_001093433, NM_001041988, AK166994, AK012287, NM_208002, NM_001034690, AK010594	Ribosomal protein S23, CDNA clone IMAGE:30936667, containing frame-shift errors	Rps23	0.646459	1.56532	13.7543	6.05969
CGEN_MOUSE_3002402_1	NM_001082285, NM_001030424, NM_214064, NM_012792, U87456, NM_010231, BC011229, NM_001003061, NM_001005050, D16215, NM_002021, NM_204579	Flavin containing monooxygenase 1	Fmo1	0.645201	1.56396	6.58454	4.29146
CGEN_MOUSE_3004733_1	NM_174017, NM_001079308, RP_Baylor_102682, NM_004935, NM_001044621, AK216613, NM_001090617, RPS_Baylor_36964, NM_007668, BC052007, D29678, NM_131719, NM_080885, AK051790, AK200894	Cyclin-dependent kinase 5	Cdk5	0.638172	1.55636	8.8155	2.78736
CGEN_MOUSE_3006458_1	AK004804, BC046584, U79748, NM_008540, AY493561	MAD homolog 4 (Drosophila)	Smad4	0.6371	1.5552	7.72046	7.03827
CGEN_MOUSE_3004250_1	AK171011, AK167335, U41736, AK171202, BC016485, AK171249, NM_181575, NM_001079899, AK158035, AK178251, AK171184, NM_007517, BC012699, AK171621, AK171541, AK154707	Ancient ubiquitous protein	Aup1	0.63624	1.55427	8.48225	1.63282
CGEN_MOUSE_EXT_3103257_1	RP_050303_01_A04, AK166299, AK033422, RP_051017_03_C02, AK166035, AK005561, AK148765, AK162342, BC040685, BC026721, NM_025278, AK159872	Guanine nucleotide binding protein (G protein), gamma 12	Gng12	0.632861	1.55064	9.04498	1.17782
CGEN_MOUSE_EXT_3109622_1	NM_065745, BC003930, AK168115, AK146317, NM_026819, AK168147, NM_138452, AK003958, NM_001046294, NM_001002205, AK159964, BC023825, NM_001007621	Dehydrogenase/reductase (SDR family) member 1	Dhrs1	0.630995	1.54863	8.50929	5.35184
CGEN_MOUSE_3006608_1	AK132303, NM_206854, U44940, AF091047, NM_206855, NM_001100198, NM_001096388, AF090403, NM_021881, NM_001003021, AF090404, BC056346, NM_001007195, NM_001007817, AF090402, AK005169, NM_001009232, RP_050215_01_C08, NM_006775, BC053426, NM_001091518, NM_001081831, NM_200842, NM_206853	Quaking	Qk	0.629359	1.54688	10.4475	6.84161
CGEN_MOUSE_3001476_1	NM_007920, AK156098, U19617, AK142807, AK132456, BC057134	E74-like factor 1	Elf1	0.62433	1.54149	6.84201	1.19884
CGEN_MOUSE_3005234_1	NM_001079970, NM_138734, AK147295, NM_015080, AK147665, NM_138732, AJ006803, NM_053846, BC060272, NM_020253, NM_001079984	Neurexin II	Nrxn2	0.624125	1.54128	8.11745	3.47064
CGEN_MOUSE_3002533_1	NM_010331, AB002136, NM_001089943, AK164219, AK077518, BC006697, AK168057, AB006970, NM_001024529, AK164978, NM_003801, NM_001004240, NM_001015809	GPI anchor attachment protein 1	Gpaa1	0.619804	1.53667	7.82713	4.67103
CGEN_MOUSE_3006416_1	D49744, NM_002027, NM_001018676, NM_177498, NM_008033, AK010744, RP_040428_01_B11, NM_012847, BC012711, NM_001018677, NM_001080560, AK090346, AK153252	Farnesyltransferase, CAAX box, alpha	Fnta	0.619655	1.53651	8.58841	6.97386
CGEN_MOUSE_EXT_3109359_1	AK158882, AK002276, AK151366, BC049637, NM_001011316, AK151307, RP_050316_02_C06, NM_027855, BC057097, NM_080592, AK169267, NM_212470, NM_016085	RIKEN cDNA 0610007C21 gene	0610007C21Rik	0.6182	1.53496	9.75053	4.68403
CGEN_MOUSE_EXT_3111601_1	BC006712, BC016089, AK004960, AK004979, AK151685, AK160000, NM_026501, NM_028933, AK051025	RIKEN cDNA 1300010M03 gene	1300010M03Rik	0.615837	1.53245	7.58857	2.11378
CGEN_MOUSE_EXT_3110506_1	AK013740, AK018307, NM_029823, NM_029541, NM_001024267, AK077432, BC030351, BC016270, NM_212948, NM_066354	RIKEN cDNA 2900062L11 gene, RIKEN cDNA 6530401D17 gene	6530401D17Rik, 2900062L11Rik	0.613292	1.52975	9.47932	7.09171
CGEN_MOUSE_EXT_3106371_1	BC006902, NM_027872, AK004609, AK156898	Solute carrier family 46, member 3	Slc46a3	0.612505	1.52891	6.36088	1.94178
CGEN_MOUSE_3005090_1	BC065695, AK039226, NM_182885, AK081621, NM_020815, AK034005, AK038615, NM_032961, AF334801, NM_011043, AK081977, NM_212571, AK122503, AK158144, RP_050607_02_B06, AK046814, U88549, NM_214672, NM_001079015, AK036195	Protocadherin 10	Pcdh10	0.612079	1.52846	8.30882	4.96189
CGEN_MOUSE_3000224_1	U68535, AK007924, BC012692, NM_018859, AK028605, AK002507	Aldo-keto reductase family 1, member E1	Akr1e1	0.612067	1.52845	8.53464	1.40139
CGEN_MOUSE_3001929_1	NM_019986, BC082806, AF227684, AK144206, AK146525	Hyaluronic acid binding protein 4	Habp4	0.610911	1.52722	7.91358	4.38683
CGEN_MOUSE_3002251_1	AK048543, NM_001091793, RP_050310_02_F11, NM_001104884, NM_001015992, NM_019724, AF282844, RP_051017_03_E04, NM_080776, NM_005941, AB021228, AK034828, BC057926, NM_205197, AK077939	Matrix metallopeptidase 16	Mmp16	0.60927	1.52549	6.55931	3.33138
CGEN_MOUSE_3000011_1	AK042562, BC057694, RP_Baylor_102965, BC072590, AK049959, M94632, AB110830, NM_008860, RPS_Baylor_37023, AK147300, NM_001039079	Protein kinase C, zeta	Prkcz	0.607219	1.52332	8.13179	2.77164
CGEN_MOUSE_3002704_1	RP_060315_05_E10, AK152256, BC004651, AK149642, NM_010299, RP_050614_04_E05, L19526, U09816	GM2 ganglioside activator protein	Gm2a	0.604916	1.52089	8.30525	5.58361
CGEN_MOUSE_EXT_3103754_1	AK007727	Protein phosphatase 1, regulatory (inhibitor) subunit 12B	Ppp1r12b	0.600854	1.51661	7.23949	2.51926
CGEN_MOUSE_3001224_1	NM_005997, D43643, BC043029, BC004834, NM_001015658, NM_001092438, AK140284, AK206419, NM_001082944, NM_001107695, NM_009336, AK155191	Vacuolar protein sorting 72 (yeast)	Vps72	0.599665	1.51536	7.3304	2.31689
CGEN_MOUSE_3002455_1	NM_018864, AK152774, AK147778, AK083238, AK011770, AK168457, BC055722, AF042730, BC049080, AK160203, AK165977, AK145472, AK160467, AK078406, AK153457	Inositol (myo)-1(or 4)-monophosphatase 1	Impa1	0.599548	1.51524	9.01942	4.38689
NCRNA_1228	BC022899, AK172105, AK172003, AK172722, AK075617, AK034732	Protein arginine N-methyltransferase 6	Prmt6	0.596582	1.51213	7.20848	1.89892
CGEN_MOUSE_3001735_1	NM_136903, BC012641, NM_001030833, NM_001020101, NM_001112092, NM_165869, NM_001066542, NM_031110, NM_001059770, AK150738, NM_001066543, NM_119226, NM_208209, NM_001024568, NM_122279, AK005147, NM_213377, NM_001019429, NM_001060391, NM_165868, NM_001113237, NM_069785, NM_013725, NM_001043646, U93864, NM_114752, NM_001015, NM_001005113, AK011207, NM_001087207	Ribosomal protein S11	Rps11	0.592843	1.50822	12.2109	1.25533
CGEN_MOUSE_EXT_3111287_1	AK168168, AK081206, RP_050210_02_D05, AK028018, NM_175411, NM_194257, AK153897, AK169810, BC051180, AK012261, AK079397	Protein phosphatase 4, regulatory subunit 1-like	Ppp4r1l	0.591386	1.50669	7.97329	4.78922
CGEN_MOUSE_3003893_1	NM_002621, AK159291, AK150212, AK159853, NM_008823, AK171374, X12905, AK152782, AK154306, AK159609, NM_001106757, NM_001076178	Complement factor properdin	Cfp	0.590975	1.50626	6.69464	2.46764
CGEN_MOUSE_EXT_3111464_1	AK003526, RP_050309_02_B04, AK154517, BC023485, NM_032310, RP_051214_01_B12, NM_001034753, BC038930, BC047205, NM_026738	RIKEN cDNA 1110007C09 gene	1110007C09Rik	0.585719	1.50079	8.44849	1.9725
CGEN_MOUSE_EXT_3110936_1	NM_014396, AF327407, NM_080631, BC119362, BC024557, BC057905, AB028843, NM_001012859, AK051658, AK164177, AK162208, BC005530, BC049916, NM_001107355, NM_001083453, BC125299, NM_172120, BC023243	Vacuolar protein sorting 41 (yeast)	Vps41	0.585416	1.50047	9.12148	1.24742
CGEN_MOUSE_EXT_3103311_1	RP_050208_01_C07, BC028490, RP_051017_02_E04, NM_205858, NM_001109149, AK014077, NM_021077, NM_001075270, AK011929, NM_026523	Neuromedin B	Nmb	0.584642	1.49967	7.61203	3.79052
CGEN_MOUSE_3004607_1	NM_021699, AK172444, NM_004954, NM_017490, NM_001039469, NM_007928, AK045329, BC058556, NM_001102182, NM_001030369, NM_001086956, X70764, AK154864, NM_001039468, AK220191, AK172664, NM_001088923	MAP/microtubule affinity-regulating kinase 2	Mark2	0.583431	1.49841	8.07438	4.43087
CGEN_MOUSE_EXT_3113656_1	NM_004146, NM_001017236, BC034787, AK002678, AK003300, NM_025843, NM_176660, NM_001095242, NM_001071802, NM_001108442, RP_050118_03_C01, NM_200848, BC056984	NADH dehydrogenase (ubiquinone) 1 beta subcomplex, 7	Ndufb7	0.583135	1.4981	10.2942	2.78373
NCRNA_0800	AK162722	Alveolar soft part sarcoma chromosome region, candidate 1 (human)	Aspscr1	0.581416	1.49632	10.7224	4.74107
CGEN_MOUSE_3004303_1	BC024621, BC002126, NM_001034048, BC029329, NM_007278, NM_001082142, NM_001046779, NM_172036, RP_040420_01_B03, AF161587, AK002879, NM_001011192, NM_062876, BC030350, NM_142392, NM_167245, NM_019749, AK011731, NM_001091061	Gamma-aminobutyric acid receptor associated protein	Gabarap	0.580358	1.49522	10.9637	3.0552
CGEN_MOUSE_3003152_1	NM_174505, AK171515, RP_040826_01_B03, NM_001019660, NM_013477, BC011075, NM_001011927, U13840, NM_059114, NM_199620, NM_004691, NM_001086731, U21549, AB088408, AK133921, NM_001008455, NM_204031, NM_001017310, AK083372, NM_001046964, NM_130724	ATPase, H+ transporting, lysosomal V0 subunit D1	Atp6v0d1	0.578198	1.49298	9.03156	6.58253
CGEN_MOUSE_EXT_3112354_1	AK165003, AK029388, BC092382, BC029023, AK147613, AK135094, RP_040809_01_C04, AK167768, AK147241, BC008264, BC024064	Transformation/transcription domain-associated protein	Trrap	0.575987	1.4907	9.17099	5.83871
CGEN_MOUSE_3002032_1	U39738, RP_050203_01_B08, AK158893, AK031853, NM_008778, BC053403, RP_051017_02_F05	P21 (CDKN1A)-activated kinase 3	Pak3	0.575987	1.4907	8.8098	2.52997
CGEN_MOUSE_3004843_1	BC117826, AK019241, NM_008179, BC117825, AB003503	G1 to S phase transition 2	Gspt2	0.575243	1.48993	6.81977	1.43812
CGEN_MOUSE_EXT_3105685_1	AK170155, AK155354, NM_001086741, AK089226, NM_174852, BC043080, AK053787, NM_001091196, AK141796, AK010807, NM_001033561, NM_001097256, AK170187, NM_020889	PHD finger protein 12	Phf12	0.572446	1.48704	6.87938	1.60457
CGEN_MOUSE_EXT_3100053_1	BC108415, BC031981, AK159090, BC038376, AK129281, AK018027, BC060727, AK033343	Jumonji domain containing 1B	Jmjd1b	0.570935	1.48549	8.8315	7.47998
CGEN_MOUSE_EXT_3110806_1	AK009114	RIKEN cDNA 2310003H01 gene	2310003H01Rik	0.570791	1.48534	6.70279	2.47406
CGEN_MOUSE_EXT_3106255_1	BC021315, AK153270, NM_024615, AK150208, AK149889, BC021881, AK149918, BC022679, AK013206, AK150732, AK152919, NM_001077175, AK151510, NM_027272, AK153169	Poly (ADP-ribose) polymerase family, member 8	Parp8	0.569582	1.48409	6.8947	1.22768
NCRNA_1604	NM_177775, AK220532, AK086367	DNA segment, Chr 9, ERATO Doi 280, expressed	D9Ertd280e	0.569285	1.48379	7.54729	2.38215
NCRNA_0442	AK077661, AK220477	RIKEN cDNA 8030451K01 gene	8030451K01Rik	0.561768	1.47608	7.55526	6.31675
CGEN_MOUSE_EXT_3112738_1	NM_080461, BC040067, AF397208, NM_001108328, BC055855	Zinc finger protein 358	Zfp358	0.561524	1.47583	7.72628	3.07705
CGEN_MOUSE_3001417_1	RP_060215_02_D06, NM_015995, AJ245644, NM_001100220, NM_001076772, AK155298, AK002926, AF251796, NM_001109147, NM_001083533, NM_001011505, NM_021366, AJ275987, AF252285, NM_001077329	Kruppel-like factor 13	Klf13	0.561506	1.47581	8.29032	3.42432
NCRNA_1293	AK082560, AJ557513, NM_177740, BC059072, BC023870	RGM domain family, member A	Rgma	0.561461	1.47576	10.7519	5.94366
CGEN_MOUSE_EXT_3113209_1	AK169904, BC049891, NM_001040683, AK142224, AF328770, AK166522, AK131186, BC003221, NM_033609, BC054779	Mediator complex subunit 15	Med15	0.559125	1.47338	8.34215	3.95319
CGEN_MOUSE_EXT_3113512_1	AK020044	RIKEN cDNA 5930436O19 gene	5930436O19Rik	0.555639	1.46982	6.25188	3.83494
CGEN_MOUSE_3002502_1	RP_050725_02_C01, NM_007607, NM_019174, BC012704, RP_040923_01_G07, AK154754, AK165399, NM_000717	Carbonic anhydrase 4	Car4	0.554958	1.46913	6.49439	5.5825
CGEN_MOUSE_3002906_1	NM_032583, NM_001023587, NM_176839, NM_033151, NM_013790, NM_005688, NM_001077907, NM_053924, BC042581, AB019003, BC090629, AK050565, NM_145186, NM_001102977, BC061132	ATP-binding cassette, sub-family C (CFTR/MRP), member 5	Abcc5	0.554087	1.46824	6.61674	1.92246
CGEN_MOUSE_EXT_3114211_1	BC052413, NM_133716, BC031581, BC032217, AB029329, BC051481, AK007666	Stromal membrane-associated protein 1-like	Smap1l	0.552986	1.46712	7.78364	2.34568
CGEN_MOUSE_EXT_3111374_1	NM_027977, AJ310638, AK009057, AK154266, BC055706	RIKEN cDNA 2310001A20 gene	2310001A20Rik	0.551925	1.46604	7.70295	3.13199
CGEN_MOUSE_EXT_3108592_1	AK008770	Ryanodine receptor 3	Ryr3	0.546038	1.46007	6.28418	3.15492
CGEN_MOUSE_EXT_3109528_1	BC038819, BC018550, AK014586, NM_028725	RIKEN cDNA 4632417N05 gene	4632417N05Rik	0.54463	1.45865	6.4321	1.08134
CGEN_MOUSE_EXT_3105016_1	NM_001092794, NM_080633, AK150954, NM_209418, AK144207, NM_079969, AK220091, AK150027, NM_213954, NM_001098, NM_141785, NM_001103716, AK145511, RP_040923_01_E08, NM_198908, BC004645, AK165411, AK182718, NM_204188, NM_001019456, NM_171200, NM_001011445, NM_066337, NM_173977, NM_171885, NM_024398, NM_001088483, AK143917, BC094462	Aconitase 2, mitochondrial	Aco2	0.542751	1.45675	10.1433	3.70052
CGEN_MOUSE_3003319_1	NM_178703, BC059080, AK052971, BC027111, M92378, AK053883, AK042956	Solute carrier family 6 (neurotransmitter transporter, GABA), member 1	Slc6a1	0.540997	1.45498	9.78407	4.48401
CGEN_MOUSE_EXT_3108334_1	NM_200247, NM_001095053, AK132757, NM_014044, AK004433, RP_040831_01_G03, NM_001091903, AK179468, AK135885, AK003273, AK184059, NM_138919, NM_001014921, NM_141556, AY017214, NM_026123, BC019484, NM_001046696	Unc-50 homolog (C. elegans)	Unc50	0.539349	1.45332	8.992	4.37963
CGEN_MOUSE_3004633_1	AK164582, AF229637, NM_138603, BC057686, NM_014008, BC011195, AK010536, NM_001076016, AK039573	Coiled-coil domain containing 22	Ccdc22	0.538663	1.45263	7.46572	2.79192
CGEN_MOUSE_EXT_3109752_1	NM_001079399, BC025577, BC051175, BC002230, NM_001091502, RP_041122_01_D10, NM_199043, NM_017970	CDNA sequence BC002230	BC002230	0.536662	1.45061	7.48939	2.46319
CGEN_MOUSE_EXT_3113146_1	AK154248, BC005586, AK012748, AK047517, NM_001075540, AK032999, AK021220, AK005274, RP_040625_01_F08, BC030466, NM_207112, AK034798, NM_026897, AK080454, AK079632, RP_051214_02_B10, NM_032304, BC083322	Hydroxyacylglutathione hydrolase-like	Haghl	0.536222	1.45017	8.48433	1.60933
CGEN_MOUSE_EXT_3108995_1	BC038259, BC059015, BC019433, NM_052897, AK018262, BC096027, NM_033072, BC049833, AK158797, BC055445, BC083328	Methyl-CpG binding domain protein 6	Mbd6	0.531575	1.44551	6.84883	5.04832
CGEN_MOUSE_3001649_1	NM_213259, NM_057554, NM_165589, NM_019402, BC055866, NM_001087250, RP_060207_01_F12, AK032172, NM_004643, NM_001016352, NM_001001230, NM_001105132, NM_001113947, BC049869, NM_174569, NM_001088588, AK157143	Poly(A) binding protein, nuclear 1	Pabpn1	0.530695	1.44462	10.936	1.07097
CGEN_MOUSE_3006208_1	RP_051101_03_A08, BC086631, BC019750, AK122481, AF229633, BC086780, AK134989, BC058525, BC043477, RP_050510_02_D05, NM_011600, U61363	Transducin-like enhancer of split 4, homolog of Drosophila E(spl)	Tle4	0.526965	1.44089	6.80972	1.45925
CGEN_MOUSE_EXT_3105377_1	NM_020162, AK161082, BC011309, BC052172, NM_178367, RP_050201_01_B02, NM_001100057, AK035177, BC027842, NM_001105802	DEAH (Asp-Glu-Ala-His) box polypeptide 33	Dhx33	0.526223	1.44015	8.28195	3.94256
CGEN_MOUSE_EXT_3105762_1	NM_012482, BC062153, BC003243, NM_177643, AK157189, CT010200, NM_001012030, AK142218	Zinc finger protein 281	Zfp281	0.526057	1.43999	8.0635	2.17113
CGEN_MOUSE_3003313_1	NM_203578, NM_001091666, BC026925, NM_001043607, NM_214418, NM_001151, NM_053515, NM_167246, AK078077, BC003791, NM_078554, NM_174658, NM_001006443, NM_167247, U27315, NM_001636, NM_007450, NM_167248, NM_001082686, X74510, RP_050125_02_C07, AK186988	Solute carrier family 25 (mitochondrial carrier, adenine nucleotide translocator), member 4	Slc25a4	0.524535	1.43847	11.8039	2.79599
CGEN_MOUSE_EXT_3106914_1	NM_020196, NM_001075919, BC021341, AK145925, AK002890, RP_050324_01_G06, NM_199434, AK031533, AK008628, NM_137047, AK087952, NM_122757, AK132434, NM_026156, NM_139109, NM_001097094, NM_001044783	XPA binding protein 2	Xab2	0.523394	1.43733	7.03662	2.16635
CGEN_MOUSE_3005564_1	NM_016747, AK159655, AK148464, BC060713, AK145815, AK122474, BC094368, AK167365, D87117	Discs, large homolog 3 (Drosophila)	Dlg3	0.521005	1.43495	7.32085	4.00921
CGEN_MOUSE_3004954_1	AK075841, AK166288, BC020143, AK172635, AF159850, NM_023564, AK029154, RP_041207_02_B01	Phospholipid scramblase 3	Plscr3	0.520849	1.4348	7.36484	3.38242
CGEN_MOUSE_3005302_1	AK030321, U28728, NM_032459, NM_005864, AK163191, NM_001098910, NM_010112, NM_001106033, BC005438, U57686, RP_050927_04_G05, BC024993, BC031543	Embryonal Fyn-associated substrate	Efs	0.518801	1.43276	6.75321	1.16613
CGEN_MOUSE_EXT_3110865_1	AK011270	Transmembrane protein 103	Tmem103	0.518663	1.43263	7.06173	5.24249
CGEN_MOUSE_3003378_1	BC003452, NM_023955, BC014751, AK161002, AK171766, AK003080, NM_001102170, NM_201194, NM_022813, NM_005697, NM_199906, AF295402, NM_001094070	Secretory carrier membrane protein 2	Scamp2	0.518093	1.43206	7.57579	3.45459
CGEN_MOUSE_3000090_1	NM_008224, BC030898, NM_005334, BC053742	Host cell factor C1	Hcfc1	0.51697	1.43095	7.27785	2.46549
CGEN_MOUSE_EXT_3101445_1	AK195966, NM_001092517, BC023119, AK003853, NM_001013550, AK145261, AK150857, NM_001086782, NM_001030223, RP_050324_01_G01, AK187098, NM_001076364, NM_001045291, NM_026796, NM_020197	SET and MYND domain containing 2	Smyd2	0.515053	1.42905	8.55136	4.80314
CGEN_MOUSE_EXT_3103919_1	BC024099, AK076370, AK077516, BC011407, AK220509	Golgi autoantigen, golgin subfamily a, 2	Golga2	0.514934	1.42893	7.95329	3.80081
CGEN_MOUSE_EXT_3109054_1	BC024343, NM_025628, AK007996, AK012686	Cytochrome c oxidase, subunit VIb polypeptide 1	Cox6b1	0.51467	1.42867	9.16022	1.37535
CGEN_MOUSE_EXT_3106498_1	AK087519, NM_134135, BC005502, BC085175	Solute carrier family 39 (zinc transporter), member 3	Slc39a3	0.513127	1.42714	7.53105	3.914
NCRNA_0280	BC079548, AK076333, AK220303, AK017994	Glucosidase, alpha; neutral C	Ganc	0.512902	1.42692	7.87244	3.66245
CGEN_MOUSE_3006487_1	NM_013678, AK172018, NM_001033866, AK004931, BC049779, AK165559, BC096401, AK157125	Surfeit gene 2	Surf2	0.51212	1.42614	7.27701	2.21528
CGEN_MOUSE_EXT_3101666_1	AK133778	DNA segment, Chr 16, human D22S680E, expressed	D16H22S680E	0.511532	1.42556	12.9095	1.18433
CGEN_MOUSE_EXT_3113650_1	NM_001016336, AK007621, NM_001008669, NM_001095205, NM_176221, NM_001094541, NM_001008764, NM_025498, AK002440, BC081443, NM_172341, RP_050329_01_D05, BC024347, NM_205576, AK006284	Presenilin enhancer 2 homolog (C. elegans)	Psenen	0.510983	1.42502	10.2954	2.69281
CGEN_MOUSE_EXT_3106013_1				0.510945	1.42498	7.38871	4.84247
CGEN_MOUSE_3001628_1	BC027206, NM_001100281, RP_040825_01_D01, NM_201099, NM_001533, AK144684, BC099683, NM_213383, NM_177301, AB009392, BC030461, NM_001005335, AK006480	Heterogeneous nuclear ribonucleoprotein L	Hnrnpl	0.508975	1.42304	9.28726	4.62838
CGEN_MOUSE_3002829_1	NM_013826, BC004631, AK010112, AK002719, BC024371, AF091872, AK078782	Molybdenum cofactor synthesis 2	Mocs2	0.498795	1.41303	8.68855	4.11198
CGEN_MOUSE_EXT_3113738_1	AK003657	Protein kinase C binding protein 1	Prkcbp1	0.495016	1.40934	6.82786	2.44889
CGEN_MOUSE_3004366_1	NM_031199, AK162680, U65016	Transforming growth factor alpha	Tgfa	0.493574	1.40793	8.55026	4.67771
CGEN_MOUSE_3006181_1	NM_011663, NM_005089, NM_001017504, AK030552, S69507, D17407	Zinc finger (CCCH type), RNA binding motif and serine/arginine rich 1	Zrsr1	0.490172	1.40461	6.88723	1.2293
CGEN_MOUSE_EXT_3114309_1	NM_183044, NM_001107118, NM_005977, NM_001098062, AY039004, AK029912, NM_183043, AK150269, AK004745, RP_050412_01_G05, AK152106, NM_028774	Ring finger protein (C3H2C3 type) 6	Rnf6	0.489251	1.40372	7.81037	1.03189
CGEN_MOUSE_EXT_3107186_1	NM_001029991, AK172330, NM_022734, NM_001038542, AK156895, AK155096, AK009576, AK032357, NM_001029990	Methyltransferase 11 domain containing 1	Mett11d1	0.489162	1.40363	7.25179	3.24628
CGEN_MOUSE_EXT_3100736_1	NM_026083, BC094575, BC082576, NM_015070, AK011176	Zinc finger CCCH type containing 13	Zc3h13	0.488469	1.40296	8.38673	1.56558
CGEN_MOUSE_3001609_1	AF139894, NM_001015565, AK002433, NM_011865, NM_006196, BC004793, BC069915, NM_001082124	Poly(rC) binding protein 1	Pcbp1	0.485489	1.40006	10.2508	2.30026
CGEN_MOUSE_3006037_1	AF254870, AF254872, NM_023122, AK016567, AF254875, AF254873, AK140714, AF254874, AF254876, AF254869, AF254871, AF254877	Glycoprotein m6b	Gpm6b	0.482576	1.39724	9.24375	2.91891
CGEN_MOUSE_EXT_3110974_1	NM_004882, NM_025854, AK006260, NM_001007799, RP_050412_02_D07, AK005900, AK008242, AK131674	RIKEN cDNA 1700023B02 gene	1700023B02Rik	0.482188	1.39686	7.98114	3.02304
CGEN_MOUSE_3002145_1	RP_050215_01_E06, NM_012162, AB041571, AK040458, BC054377, NM_013909, NM_001005563, NM_024555, AF176522, BC011485, BC026818, AK052585, BC044784	F-box and leucine-rich repeat protein 6	Fbxl6	0.480409	1.39514	6.64108	1.04441
CGEN_MOUSE_EXT_3107607_1	AK030575, BC086770, AK078819, AF378525, NM_133206, AK079338	Zinc and ring finger 1	Znrf1	0.475381	1.39029	7.93921	2.34958
CGEN_MOUSE_3004987_1	U00689, NM_001012096, RP_041122_01_B01, AK028340, U55862, AK088486, BC023813, BC027826, NM_001076109, NM_022173, NM_011585, BC046812, NM_022037, AK144222	Cytotoxic granule-associated RNA binding protein 1	Tia1	0.473797	1.38876	9.58069	1.38792
CGEN_MOUSE_3000206_1	AK168064, AK146693, AK168508, AK149590, AK169208, BC006749, AK168563, AK162298, AF061017, AK167560, NM_009466, AK190373, AK144673, AK167462	UDP-glucose dehydrogenase	Ugdh	0.472512	1.38752	9.02522	3.50244
CGEN_MOUSE_EXT_3112752_1	AK008027, BC014749, NM_025785, AK018626, AK134722	F-box protein 25	Fbxo25	0.471646	1.38669	8.25122	1.63166
CGEN_MOUSE_EXT_3105213_1	RP_050317_01_C06, NM_030963, AK003284, AK152856, BC050795, NM_026518, AK152907, NM_001076980, AK012080, AK016748, AK169237, NM_001012060	Ring finger protein 146, Enoyl Coenzyme A hydratase domain containing 1	Rnf146, Echdc1	0.470319	1.38542	7.88163	2.76945
CGEN_MOUSE_EXT_3108136_1	AK020899	Coiled-coil domain containing 76	Ccdc76	0.470231	1.38533	6.38318	1.17392
CGEN_MOUSE_EXT_3103493_1	NM_001016105, NM_026934, BC058229, NM_001047191, NM_001093492, AK167696, AK139511, AK159596, BC031845, NM_199888, AK218793, NM_001006510, NM_136557, NM_001010963, AK012012, AK005661, AK152374, NM_018471, NM_001046394	Zinc finger CCCH-type containing 15	Zc3h15	0.469384	1.38452	7.16939	2.63605
CGEN_MOUSE_3003670_1	BC015254, AF000236, NM_007722, AK031100	Chemokine (C-X-C motif) receptor 7	Cxcr7	0.468988	1.38414	7.2473	1.41178
CGEN_MOUSE_EXT_3109126_1	NM_206824, NM_203335, NM_178600, NM_024006, BC031732, AK008578, NM_001003903, AK008509, AK002742, AK003237, RP_050125_02_E03, AK013996	Vitamin K epoxide reductase complex, subunit 1	Vkorc1	0.46302	1.37842	8.87924	3.95197
CGEN_MOUSE_EXT_3112030_1	NM_182905, AK149967, AK154400, AK172673, NM_001016854, BC025839, NM_001105406, NM_001095143, AK171737, AK004209, AK033616, NM_001037757, AJ304796, AK159820, NM_001006245, NM_026833, NM_001110450	Open reading frame 19	ORF19	0.461237	1.37672	8.28743	3.67946
CGEN_MOUSE_3000194_1	AF004591, AK002432, BC027632, NM_009720	ATX1 (antioxidant protein 1) homolog 1 (yeast)	Atox1	0.453472	1.36933	9.75948	1.93092
CGEN_MOUSE_EXT_3105547_1	AK012848	Zinc fingerprotein 618	Zfp618	0.452368	1.36828	7.68451	2.13343
CGEN_MOUSE_3002676_1	AK012116, NM_002572, NM_001030911, NM_174664, NM_001006714, NM_008775, RP_040923_02_G03, AK153424, NM_201058, AK012164, BC002037, BC056211, NM_022387, U57747	Platelet-activating factor acetylhydrolase, isoform 1b, alpha2 subunit	Pafah1b2	0.451282	1.36725	8.75716	2.15511
CGEN_MOUSE_EXT_3111735_1	BC027811, AK003728, NM_001080453, RP_050203_02_A03, AB257854, NM_026748, BC063266, AK148183, BC010333, BC051513	Integrator complex subunit 1	Ints1	0.448843	1.36495	8.25877	2.42433
CGEN_MOUSE_3002998_1	BC055738, RP_050301_01_B07, AF104411, AK169916, NM_011889	Septin 3	2003-09-01	0.448439	1.36456	7.53261	2.0283
CGEN_MOUSE_3001946_1	NM_008702, BC058652, BC057667, AK078118, AK160340, AF036332	Nemo like kinase	Nlk	0.44804	1.36419	7.87642	1.54861
CGEN_MOUSE_3004070_1	BC020074, AK077607, NM_023605, AB041585	F-box protein 9	Fbxo9	0.445505	1.36179	8.35375	1.4434
CGEN_MOUSE_3001891_1	NM_011494, AJ005790, AK032162, RP_040929_01_G11, AB022179, NM_003691, NM_001008910, BC028999, AK030404, AK177618, NM_001004792, NM_001046255, AB017197, AK149539, NM_001094382, AF089869, NM_173142, NM_001017630, AF062076, AK156554, BC005703	Serine/threonine kinase 16	Stk16	0.428274	1.34562	8.04133	2.08287
CGEN_MOUSE_3004166_1	AK167193, AK165655, BC003915, AK168916, AK147049, AK166964, AK168099, AK163418, NM_009797, AK169806, AK152364, BC016232, AK151253, AK166484, U16740, AK161370, AK146296, BC085506	Capping protein (actin filament) muscle Z-line, alpha 1	Capza1	0.426561	1.34403	8.83365	3.2016
CGEN_MOUSE_EXT_3109249_1	BC048409, BC096049, BC028800, RP_060315_02_G04, AK083247, AK009421, AK039834, AK009021, NM_025526, RP_050309_01_G04	IscU iron-sulfur cluster scaffold homolog (E. coli)	Iscu	0.424409	1.34202	9.37862	3.35562
CGEN_MOUSE_EXT_3108873_1	RP_050310_02_F07, NM_001014140, AK156326, BC056635, NM_001094392, NM_032333, NM_001034599, NM_027464, NM_001097222, AK017688	RIKEN cDNA 5730469M10 gene	5730469M10Rik	0.422574	1.34032	8.4121	2.44264
CGEN_MOUSE_EXT_3110934_1	AK080722, AK046249, NM_001083741, AK204289, NM_018103, BC037717, AK050400, BC014756, AK137459, AK201741, NM_178701, NM_001008338, AK167985	Leucine rich repeat containing 8D	Lrrc8d	0.421048	1.3389	8.00358	2.19374
CGEN_MOUSE_EXT_3109087_1	NM_133926, AK170188, AK217859, BC042494, AK188088, BC025510, AK134936, BC014825, NM_134468	Calcium/calmodulin-dependent protein kinase I	Camk1	0.414937	1.33324	7.73939	1.76181
CGEN_MOUSE_EXT_3105417_1	NM_001091804, AK014398, NM_004698, BC006782, NM_001031390, NM_001108559, NM_205748, NM_027541, AK167435, NM_001046051, AK139852, AK088194	PRP3 pre-mRNA processing factor 3 homolog (yeast)	Prpf3	0.414915	1.33322	8.41823	1.29688
CGEN_MOUSE_EXT_3106132_1	AK155284, AK160967, NM_145582, BC005752	ATP binding domain 3	Atpbd3	0.413636	1.33204	6.87237	1.22781
CGEN_MOUSE_3003520_1	AK079583, NM_016813, AK077644, AF093140, NM_021579, AK052937, NM_001097607, NM_001075555, AK133883, NM_006362, AK167518, AK088634, BC005594, AK143640	Nuclear RNA export factor 1 homolog (S. cerevisiae)	Nxf1	0.41219	1.3307	9.20644	3.41184
CGEN_MOUSE_3002590_1	NM_005094, NM_001075667, AK155313, AK036919, AK170377, AK155388, NM_001017737, CT010312, AF072759, AK009292, NM_001077248, AK033519, NM_011989, BC023114, AJ251113	Solute carrier family 27 (fatty acid transporter), member 4	Slc27a4	0.411776	1.33032	7.64119	1.2897
NCRNA_2082	AK158836	Visual cortex cDNA, RIKEN full-length enriched library, clone:K430341E06 product:unclassifiable, full insert sequence		0.411458	1.33003	7.9052	1.84918
CGEN_MOUSE_EXT_3106606_1	BC096467, BC003268, AF051357, NM_018748, NM_002078, BC037641, BC057561, AK031881	Golgi autoantigen, golgin subfamily a, 4	Golga4	0.409534	1.32826	7.65492	1.01289
CGEN_MOUSE_3004830_1	NM_019937, AK218681, BC094383, BC007177, AF467251, BC069909, NM_020307, NM_001096435, BC037204, NM_001089363, NM_053662, AF159159	Cyclin L1	Ccnl1	0.406375	1.32535	8.34709	2.32747
NCRNA_1196	AK044765, BC034054, AK047184, AK049753, NM_146025, NM_178049, BC049954	Sterile alpha motif domain containing 14	Samd14	0.406172	1.32516	8.56812	1.59766
CGEN_MOUSE_EXT_3111011_1	BC117811, BC066053, AK085662, AK002701, BC117812, BC064080	RIKEN cDNA 0610030E20 gene	0610030E20Rik	0.405255	1.32432	7.57821	2.25097
CGEN_MOUSE_3007324_1	NM_016290, NM_001038061, NM_001013884, BC066220, BC040808, U22015, NM_001097447, AK052704, RP_050512_01_B04, AK160926, NM_001113222, AK083342, BC037092, NM_011307, BC051659	Ubiquitin interaction motif containing 1	Uimc1	0.404583	1.32371	7.36438	1.3899
CGEN_MOUSE_3006475_1	AK090215, AK145880, NM_001034248, BC085084, AK133936, AK146942, NM_003992, AK136481, NM_007713, AK009908, AK167300, AJ131779, AK187094, AF033565, NM_134340, AK140015, NM_001011462, AK154003	CDC-like kinase 3	Clk3	0.403965	1.32314	7.43865	1.0557
CGEN_MOUSE_3002664_1	AK036812, BC043326, AK088727, AK078407, AK016771, AB041663, NM_023731, AK078455, RP_050303_01_A03	Coiled-coil domain containing 86	Ccdc86	0.402773	1.32205	7.54959	2.30471
CGEN_MOUSE_3006211_1	NM_001031092, NM_008640, NM_001092305, AK075699, NM_205799, BC089021, AK088958, BC086667, AK013963, NM_001095299, AK159092, NM_001004797, AK182919, NM_199384, AK165638, AK184706, AK084515, NM_014713, U34259, NM_214685, NM_001082639	Lysosomal-associated protein transmembrane 4A	Laptm4a	0.401782	1.32114	10.4463	1.59973
CGEN_MOUSE_EXT_3112524_1	AK005111	RIKEN cDNA 2510006D16 gene	2510006D16Rik	0.401335	1.32073	9.47747	2.79266
CGEN_MOUSE_EXT_3106196_1	NM_001044953, NM_001094123, AK045974, NM_001017245, AK017598, NM_176372, BC020023, AK037197, NM_177506, NM_176373, NM_027455, NM_012413, AK148394, RP_040831_01_A11	Glutaminyl-peptide cyclotransferase (glutaminyl cyclase)	Qpct	0.401333	1.32073	6.92702	1.31021
CGEN_MOUSE_3002738_1	BC003721, NM_009419, AK149502, AK075672, AK036436, AF049890, AK163461, AK150082	Protein-tyrosine sulfotransferase 2	Tpst2	0.398216	1.31788	7.94574	1.57454
CGEN_MOUSE_EXT_3113258_1	NM_001102520, BC032088, BC048847, NM_015635, BC060123, BC031478, NM_001097839, NM_025709, AK014474, BC057164, AK134776	GTPase activating protein and VPS9 domains 1	Gapvd1	0.392933	1.31306	9.25606	1.14054
CGEN_MOUSE_EXT_3108446_1	NM_182999, AK139883, AK163905, NM_001112861, AK220492, NM_019592, AK076501, NM_001081587, BC052482, NM_139732, NM_001031434, AK048862, NM_001107929, BC004593	Ring finger protein 20	Rnf20	0.392397	1.31257	6.37284	2.78557
CGEN_MOUSE_EXT_3114259_1	NM_138820, RP_040914_02_B04, NM_001097469, NM_001077861, NM_001017641, AK004272, AK005269, NM_025933, AK008387, NM_001106102, BC021471, NM_132892	HIG1 domain family, member 2A	Higd2a	0.390495	1.31084	10.2353	2.30639
CGEN_MOUSE_EXT_3113594_1	NM_001106867, BC033505, NM_118847, AK005192, NM_104307, NM_005875, NM_001087366, NM_026892, NM_203684, NM_001066378, BC030319, NM_001037598, NM_001001635, NM_001088752, NM_001043617, NM_200303, AK013965	Eukaryotic translation initiation factor 1B	Eif1b	0.38249	1.30359	10.0779	2.4903
CGEN_MOUSE_EXT_3106082_1	AK170657, BC008545, AK158784, NM_001009686, AK033540, NM_025230, NM_001014954, NM_181357, BC021305, BC037001, AK150183, NM_133734, AK152395	WD repeat domain 23	Wdr23	0.382264	1.30339	8.50731	1.58796
CGEN_MOUSE_3004135_1	NM_005710, RP_Baylor_103203, NM_001032384, NM_001032382, NM_019478, RP_041129_02_A07, NM_001095365, NM_001091714, AJ250406, BC051673, NM_001046389, AK077652, NM_001032383, NM_001013957, NM_001032381, BC009657	Polyglutamine binding protein 1	Pqbp1	0.381494	1.30269	9.2071	1.31791
CGEN_MOUSE_EXT_3105137_1	NM_003168, AK168229, NM_064734, BC024391, NM_001078356, AK167941, NM_011509, U43154, NM_001105828, NM_001016679, NM_009296, NM_001034792, AK002990, BC087923, NM_001095737, BC061174, AK146235, RP_050321_01_F06	Suppressor of Ty 4 homolog 1 (S. cerevisiae)	Supt4h1	0.37829	1.2998	7.28551	1.60634
CGEN_MOUSE_EXT_3110682_1	BC040688, RP_050426_03_B03, AK007640, BC030374, BC043684, NM_029635, AK154731, BC060058, BC056201	COMM domain containing 9	Commd9	0.376791	1.29845	7.29576	1.3195
CGEN_MOUSE_EXT_3114330_1	AJ271800, AK143203, AF525358, AJ271801, NM_001096307, AK003915, AK002664, RP_050113_01_F11, NM_134407, NM_025337, NM_201252, NM_013215, AK179820, NM_001002369, BC031857, NM_001039732, NM_012067, NM_003689, NM_001101949	Aldo-keto reductase family 7, member A5 (aflatoxin aldehyde reductase)	Akr7a5	0.37235	1.29446	8.24841	1.28818
CGEN_MOUSE_EXT_3108377_1	AK139708, NM_001106443, AK134001, AK163280, AK210571, NM_144898, NM_001046408, BC008103, AK166834, AK217071, AK166236, RP_Baylor_103379, AK183270, BC108354, AK170160, NM_018116	Misato homolog 1 (Drosophila)	Msto1	0.369467	1.29188	7.80832	1.32088
CGEN_MOUSE_EXT_3104559_1	AK005416	Cathepsin Q	Ctsq	0.369422	1.29184	6.31294	1.49963
CGEN_MOUSE_3005602_1	NM_001083482, AK147813, NM_213403, NM_001089282, BC025159, NM_200343, NM_001011455, AK131822, AK145367, AK208285, AF109174, BC020476, NM_015897, NM_001094509, NM_021501	Protein inhibitor of activated STAT 4	Pias4	0.366495	1.28922	7.04325	1.77061
CGEN_MOUSE_EXT_3111260_1	RP_060315_05_E07, NM_001075364, AK220135, AK209780, AK199998, NM_026402, AK011409, AK005266, BC010809, AK078877, NM_200022, BC030053, NM_134394, AK159231, NM_001091990, NM_022488, AK150914, AK213960, NM_001011420, NM_140802, NM_067623, NM_001048848, AB079386, RP_050614_04_B07	Autophagy-related 3 (yeast)	Atg3	0.364988	1.28787	8.40324	2.03462
CGEN_MOUSE_3006547_1	NM_010718, AB008117, NM_173053, AK034900, AB005132, NM_001034030, AK146099, BC007129, AK038530, BC086629, U88618, AB005131	LIM motif-containing protein kinase 2	Limk2	0.356316	1.28015	7.28616	1.24574
CGEN_MOUSE_EXT_3109544_1	AK154142, RP_050324_01_H06, NM_140833, AK171034, AK013069, AK218331, NM_001016310, BC021955, AK012456, AK003048, BC019538, NM_001110120, NM_026995, AK204094, AK009254, AK013420, AK013028, NM_001108402, NM_018210	RIKEN cDNA 0710008K08 gene	0710008K08Rik	0.352097	1.27641	8.91743	1.79198
CGEN_MOUSE_EXT_3110913_1	NM_025562, AK008323, AK004479, NM_001096647, AK008078, BC010783, NM_001034784, RP_040916_01_B06, NM_016068, NM_001105919, AK008916, AK004917	Fission 1 (mitochondrial outer membrane) homolog (yeast)	Fis1	0.34843	1.27317	10.685	1.2797
CGEN_MOUSE_EXT_3111205_1	NM_001003949, BC100297, BC005494, BC080302, AK131170, AY096036, BC056654, BC052787, AY096037	Open reading frame 61	ORF61	0.33829	1.26426	9.81629	1.66658
CGEN_MOUSE_EXT_3109043_1	NM_024432, NM_001108812, NM_001045986, NM_025241, AF272895, AK161273, AK008942, AK075705, NM_001044780, AK009117, NM_001097794, BC049963, RP_050315_01_A04, AK082510, AK131187, AK148170, NM_001005818, BC016412, NM_199810	UBX domain containing 1	Ubxd1	0.337252	1.26335	8.01609	1.02787
CGEN_MOUSE_EXT_3106301_1	NM_001090415, BC049857, NM_032000, BC099962, NM_014112, BC037058, BC083110, AK142355, AF346836	Trichorhinophalangeal syndrome I (human)	Trps1	-0.335718	0.79239	8.20956	1.10738
CGEN_MOUSE_3004942_1	AK014889, RP_041207_02_G03, AK088960, AK014280, NM_004632, BC019566, AK021250, NM_033657, AK032275, NM_001098737, NM_022994, AJ250375, NM_001011950, NM_001113294, NM_001016002	Death associated protein 3	Dap3	-0.33634	0.792048	8.50977	1.49833
CGEN_MOUSE_EXT_3106418_1	AK084738, NM_001035312, NM_006360, BC116789, BC116787, AK077480, AK177627, NM_001024735, RP_041129_02_E07, NM_001086592, BC103795, AK168066, AK146222, NM_001004794, NM_001006406, NM_145380, BC005598	Eukaryotic translation initiation factor 3, subunit M	Eif3m	-0.355029	0.781854	10.5347	1.75271
CGEN_MOUSE_EXT_3105303_1	NM_001076113, BC052078, RP_050217_01_C11, AK173135, AK016936, NM_020734, AK039398, NM_001004554	RIKEN cDNA 4933426K21 gene	4933426K21Rik	-0.357263	0.780644	7.90504	1.12043
CGEN_MOUSE_EXT_3104364_1	NM_063053, BC027356, NM_053092, AK089053, NM_001087164, BC036289, NM_063052, AK153236, NM_001030583, NM_112003, AK090203, NM_001006967, NM_167196, AK167693, NM_001034356, NM_005548, NM_001002386, NM_001086581, NM_001001255, NM_001057107, NM_132345, BC035324, NM_001027133	Lysyl-tRNA synthetase	Kars	-0.358343	0.78006	10.0762	1.73951
CGEN_MOUSE_3000464_1	M11310, AK189262, NM_057289, NM_001007940, AK188762, NM_001030018, RP_040907_02_D09, NM_001013061, NM_009698, AK153201, NM_001025334, AB033539, AB033540, AK186097, NM_000485, AK002350, BC005667	Adenine phosphoribosyl transferase	Aprt	-0.359105	0.779648	9.24519	1.99704
CGEN_MOUSE_EXT_3107470_1	NM_001076419, NM_001037704, RP_050921_02_H09, NM_001002851, BC048464, NM_013349, NM_025424, AB126218, AK004329, AK020403, AK002413, AK009304, NM_001030454, AK155319	Neuron derived neurotrophic factor	Nenf	-0.36019	0.779062	8.39491	1.64746
CGEN_MOUSE_3004737_1	NM_011931, NM_001103256, NM_001001740, BC082804, NM_022457, NM_001025126, NM_001016199, NM_001089542, AF151110	Ring finger and WD repeat domain 2	Rfwd2	-0.365884	0.775993	7.66731	2.1
CGEN_MOUSE_3000363_1	BC056353, RP_050512_03_F11, AK005273, NM_203902, AK150594, NM_127601, NM_077420, BC052774, NM_003850, AK088801, AK003867, NM_001053998, AK081965, NM_001108387, AK160130, NM_068865, AK215074, AK152783, BC057605, NM_141589, AK160652, NM_011506, NM_001075493, NM_210003, NM_001023457, NM_213026, NM_001104243, BC038497, AK132762, AF058955, NM_001094040, AK153198	Succinate-Coenzyme A ligase, ADP-forming, beta subunit	Sucla2	-0.373524	0.771895	7.93073	1.33749
CGEN_MOUSE_3001780_1	NM_001080002, AK147917, NM_001004896, NM_001086546, BC004012, U06666, NM_138671, NM_176167, AK164862, NM_176168, NM_001034445, NM_023018, NM_166003, NM_176165, AK170608, NM_176166, NM_001030870, AK170960, NM_001096371, NM_001109678, NM_001017580, NM_166004, AK170095, NM_137040, AK165510	NAD kinase	Nadk	-0.373717	0.771791	7.47997	1.06069
CGEN_MOUSE_EXT_3107585_1	NM_016644, AK045646, AK017282, NM_001108432, AK081911, AK046456, AK042678	Proline rich 16	Prr16	-0.375706	0.770728	9.03856	1.12459
CGEN_MOUSE_EXT_3112693_1	NM_029601, RP_050303_01_B11, NM_001096293, AK006115, BC034668, NM_001016535, NM_001040521, BC038915, NM_001102564, NM_052873	RIKEN cDNA 1700019E19 gene	1700019E19Rik	-0.381242	0.767776	8.38373	1.84094
CGEN_MOUSE_EXT_3106539_1	NM_005765, AK076495, NM_001098022, AK017482, AB192471, BC014706, AK168139, AK151735, AK029405, NM_027439, NM_001030801, RP_050315_01_C06, NM_001087411	ATPase, H+ transporting, lysosomal accessory protein 2	Atp6ap2	-0.381415	0.767684	8.12768	1.31594
CGEN_MOUSE_EXT_3108087_1	NM_212548, NM_001076204, RP_050208_01_H04, NM_001045863, BC034867, NM_001045864, NM_002904, AK147011, AK131947, NM_138580, NM_001101825, AK012389, AK011663, NM_001096384, NM_001002375, NM_001097681	RD RNA-binding protein	Rdbp	-0.382984	0.76685	8.29229	1.13134
CGEN_MOUSE_EXT_3108689_1	AK140979, AK033463, RP_040831_01_E05, NM_001046377, AK042931, BC020076, AK014065, AK014490, AK078317, NM_001007956, NM_016040, NM_001007619, NM_028876, AK151650, AK170036, NM_200403, AK159813	Transmembrane emp24 protein transport domain containing 5	Tmed5	-0.383776	0.766429	8.86374	1.49007
CGEN_MOUSE_3000683_1	BC002005, NM_013539, BC010305, NM_001009660, AK209543, AK036451, RP_041208_01_G09, AK148177, AF403037, NM_032641	SplA/ryanodine receptor domain and SOCS box containing 2	Spsb2	-0.388638	0.76385	7.59194	1.25725
CGEN_MOUSE_EXT_3108023_1	AK004385, NM_025430, NM_016622, NM_001106596, AK010369, NM_145644, RP_050118_02_C05, AK012807, BC028750, AK010223, AK039187	Mitochondrial ribosomal protein L35	Mrpl35	-0.388744	0.763794	8.04625	1.91449
CGEN_MOUSE_EXT_3110380_1	AK088822, AK049698, AK016548, AK088442	Elongation factor Tu GTP binding domain containing 1	Eftud1	-0.38897	0.763675	9.25528	1.07279
CGEN_MOUSE_EXT_3108618_1	NM_173685, NM_001075797, NM_001024876, AK003685, BC009125, RP_051012_02_A05, NM_026746	Non-SMC element 2 homolog (MMS21, S. cerevisiae)	Nsmce2	-0.389645	0.763317	8.30855	2.71015
CGEN_MOUSE_EXT_3105009_1	BC016266, NM_200189, AK167178, AK005159, AK159663, NM_001034518, BC024618, NM_001013126, NM_001030467, NM_016243, NM_028057	Cytochrome b5 reductase 1	Cyb5r1	-0.390707	0.762756	7.54824	2.85743
CGEN_MOUSE_EXT_3112155_1	AK158977, BC024640, NM_027236, AK168598, AK031807, AK168253, AK083659, AK008070, AK168102, AK153194	RIKEN cDNA 2010003J03 gene	2010003J03Rik	-0.394262	0.760878	8.22406	1.81034
CGEN_MOUSE_3001802_1	NM_176369, AK049607, NM_168848, AK169345, NM_004730, NM_101163, AK166740, NM_168846, RP_050614_01_C11, AK139933, NM_201460, NM_001082767, NM_001008344, AK151028, AK170221, NM_001046778, EI183058, NM_001028936, NM_144866, AK077559, NM_168847, AK164020, AK151710, NM_001076254, D87691, AK152952, BC013717, NM_203704, AK152428, NM_001051884, NM_001111171, NM_001020109, NM_001066672, NM_001090894, NM_1…	Eukaryotic translation termination factor 1	Etf1	-0.394677	0.76066	7.26347	1.52589
CGEN_MOUSE_3006630_1	NM_001102054, BC098466, AK007347, NM_001015754, AF251276, NM_026460, NM_006217, AK007510	Serine (or cysteine) peptidase inhibitor, clade I, member 2	Serpini2	-0.399397	0.758175	7.43242	1.8182
CGEN_MOUSE_EXT_3112122_1	NM_001004808, AK002793, NM_001096166, NM_001067571, AF323178, NM_138009, RP_040407_01_A06, NM_001038068, NM_060116, BC069941, NM_001031646, RP_051214_01_C04, NM_023231, NM_201031, BC003425, NM_013442	Stomatin (Epb7.2)-like 2	Stoml2	-0.399807	0.75796	8.88812	1.14688
CGEN_MOUSE_EXT_3104137_1	NM_015510, AK139084, RP_040923_01_B07, AK144057, AK052209, NM_001035343, NM_001017758, NM_145428, NM_001078778, NM_001008507, NM_001096932, BC003479	Dehydrogenase/reductase (SDR family) member 7B	Dhrs7b	-0.406342	0.754534	9.35405	1.37943
NCRNA_0952	AK169445, AK090048	Plasmacytoma variant translocation 1	Pvt1	-0.409004	0.753143	6.3756	1.5024
CGEN_MOUSE_3002945_1	NM_200764, NM_021789, NM_016146, NM_001038502, RP_050927_04_F03, AK053710, AK005276, AK032168, NM_001003708, AF233340, BC038898, NM_001096643, NM_001006320	Trafficking protein particle complex 4	Trappc4	-0.411029	0.752087	8.36253	4.25484
CGEN_MOUSE_EXT_3108775_1	BC065381, NM_194326, RP_050324_04_C07, BC050115, AK010954, AB233218, BC038691, AK075974, NM_175109	Ribosomal protein S19 binding protein 1	Rps19bp1	-0.411568	0.751806	8.0458	1.05628
CGEN_MOUSE_EXT_3113345_1	NM_001044532, NM_001032910, NM_033092, NM_001003818, NM_001046461, NM_001012650, AK040000, NM_001003819, NM_001034798, NM_033034, NM_001013616, NM_033093, NM_058166, NM_001113359, AK049238, AK033396, AF220031, NM_001112632	Tripartite motif protein 6	Trim6	-0.411595	0.751792	8.69579	3.07829
CGEN_MOUSE_EXT_3110945_1	AK087408, AK172475, NM_030206, BC055040, AK019410	Cytoglobin	Cygb	-0.414679	0.750186	8.68497	2.6049
CGEN_MOUSE_EXT_3113347_1	AK040506, NM_020894, BC061483, AK016722, NM_001113834	RIKEN cDNA 4933407H18 gene	4933407H18Rik	-0.415152	0.74994	7.89855	2.91236
CGEN_MOUSE_EXT_3111222_1	NM_001043423, AK076895, AK015901, NM_177987, NM_001111988, AK146587, NM_006088, NM_001086203, NM_213490, NM_001111847, NM_001043500, NM_001043422, NM_198809, NM_001057986, NM_001006894, NM_146116, NM_123801, NM_001052541, AK194925, NM_122291, NM_001080860, NM_001064869, NM_001022572, NM_001087257, NM_205445, NM_001086046, NM_208980, NM_001037410, NM_101856, NM_001037268, NM_128508, NM_001043499, …	CDNA sequence BC061039, Tubulin, beta 2c	BC061039, Tubb2c	-0.416221	0.749385	11.2519	1.27026
CGEN_MOUSE_3000877_1	U77615, BC016502, AK139691, AK053533, NM_007770	Cone-rod homeobox containing gene	Crx	-0.417059	0.74895	8.30731	1.25284
CGEN_MOUSE_EXT_3105045_1	NM_001025206, BC026722, RP_050428_02_E06, AK154752, AK167404, BC057971, NM_170936, NM_166014, NM_053119, AK086762, BC002178, AK044954, AK088018, BC033275, BC072658, NM_078623, NM_137066, NM_001004529, NM_001005437, NM_004092, NM_066755, AK040391, AK182987	Enoyl Coenzyme A hydratase, short chain, 1, mitochondrial	Echs1	-0.417618	0.74866	8.37587	1.46753
CGEN_MOUSE_EXT_3105681_1	BC027005, AK084096, S67386, NM_138741, BC020008, AK132324	Serum deprivation response	Sdpr	-0.418251	0.748331	8.03411	2.34472
CGEN_MOUSE_EXT_3109530_1	BC048955, BC005522, AK047081, AK014430, NM_014503, AB052760	UTP20, small subunit (SSU) processome component, homolog (yeast)	Utp20	-0.422186	0.746293	6.80778	1.22397
CGEN_MOUSE_EXT_3110956_1	AK007208, NM_001108942, BC107278, AK047260, BC107277, NM_029690, NM_001038673, NM_032487, RP_051206_02_A07	Actin related protein M1	Arpm1	-0.422813	0.745969	7.82878	1.90294
CGEN_MOUSE_EXT_3105663_1	AK076968, AK038786, AJ300184, NM_001024954, BC032875, AK010506	Pre-B-cell leukemia transcription factor 4	Pbx4	-0.423308	0.745713	13.1533	2.69776
CGEN_MOUSE_3004595_1	U89422, NM_166312, NM_211215, NM_166311, AK153368, AK152375, X78683, NM_001092833, AK135729, NM_001065860, AK151952, NM_001046861, NM_199681, AK011107, NM_001103902, AK090088, NM_007531, AY319418, NM_001046198, NM_143773, NM_001103903, NM_062849, AK132052, NM_001013035, NM_001059541, NM_001103901, NM_007273, NM_001023134, NM_001111497, NM_001080885, NM_209308, AK002334, AK132058, NM_001058388, NM…	Prohibitin 2	Phb2	-0.423516	0.745605	9.3223	2.11392
CGEN_MOUSE_EXT_3109598_1	AK005292, AK087975, BC010486, NM_026902	Malignant T cell amplified sequence 1	Mcts1	-0.424254	0.745224	9.04214	3.17187
CGEN_MOUSE_EXT_3113252_1	NM_001079586, BC048760, NM_001109653, BC100505, RP_051012_03_A04, NM_199339, AK007080	Sperm maturation 1	Spem1	-0.424745	0.74497	8.08021	3.38633
CGEN_MOUSE_3004238_1	NM_018819, AK170514, AK002266, NM_001077042, AK005348, AK004013, AK014435, AK013391, AK002241, BC103767, AK014421, AF181116, BC024365, NM_016098, NM_133561, AK135943	Brain protein 44-like	Brp44l	-0.424794	0.744945	9.77339	1.57058
CGEN_MOUSE_3001634_1	U58135, RP_Baylor_253955	Poly (A) polymerase alpha	Papola	-0.427574	0.743511	9.2774	1.50708
CGEN_MOUSE_EXT_3103843_1	D29951, NM_015074, NM_004321, AK220487, NM_057200, BC062891, BC054538, AY426748, AK147640, NM_008440	Kinesin family member 1A	Kif1a	-0.430963	0.741766	7.88169	2.83
CGEN_MOUSE_3006326_1	AK169403, RP_050317_01_G06, NM_011890, NM_001031155, NM_001112840, AK132306, AB024921, AK014381, AK017781, BC052349, NM_001082356, NM_001034973, NM_000232	Sarcoglycan, beta (dystrophin-associated glycoprotein)	Sgcb	-0.431098	0.741697	7.10766	1.2629
CGEN_MOUSE_EXT_3103645_1	AK009076, AB091691, RP_040929_01_H10, AK017355, NM_025770, NM_031482, NM_001083531, NM_001109505, AB079383, BC023455, AK077333	Autophagy-related 10 (yeast)	Atg10	-0.431458	0.741512	7.59592	1.64766
CGEN_MOUSE_EXT_3111264_1	NM_200607, AK219123, AK211700, BC037087, NM_001032007, AK206906, AK188281, AK005070, NM_001032004, NM_001086730, NM_001032005, AK170191, NM_001032006, AK159289, NM_153150, NM_204060, NM_174656, NM_001098709, NM_017307, NM_005984, NM_066786	Solute carrier family 25 (mitochondrial carrier, citrate transporter), member 1	Slc25a1	-0.431931	0.741269	8.71923	1.69832
CGEN_MOUSE_EXT_3110928_1	AK004073, AK011531, AK167406, AK146810, AK168427, AK077875, AK078147, AK168068, NM_026377, AK016079, BC024403	RIKEN cDNA 6330577E15 gene	6330577E15Rik	-0.436586	0.738881	8.69466	1.12625
CGEN_MOUSE_EXT_3100409_1	NM_006915, AK044002, AK017422, BC030300, NM_001035403, NM_001086618, AK162309, BC049698, AK050418, RP_050316_02_H03, AK033954, AK076907, NM_213446, AK132713, NM_001109012, NM_133669, NM_001008680, AJ303371	Retinitis pigmentosa 2 homolog (human)	Rp2h	-0.437279	0.738526	6.35307	2.19307
CGEN_MOUSE_3003949_1	AK196599, U08215, NM_001097884, NM_001015780, NM_001098698, AK145937, NM_015765, AK153397, BC002056, NM_016299, NM_001046388, NM_001045076, AK031489, NM_001004257, RP_040907_01_E02	Heat shock protein 14	Hspa14	-0.43753	0.738398	8.89119	2.2949
CGEN_MOUSE_3006083_1	BC017148, NM_001045182, NM_182951, NM_001011399, AK133668, NM_020755, NM_001035427, AF181685, AK159280, AK133975, NM_001096740, BC006940, NM_001030890, AK167817, AK088340, NM_199727, AK148745, NM_019760, AK002847, AK159436, NM_001031074, AK141574, AK135359, AK005203, AK078632	Serine incorporator 1	Serinc1	-0.438927	0.737683	9.03926	3.88593
CGEN_MOUSE_EXT_3104441_1	AK007175, NM_001109441, AK153491	RIKEN cDNA 1700112E06 gene	1700112E06Rik	-0.441326	0.736457	7.84731	2.60061
CGEN_MOUSE_3004401_1	NM_209187, NM_001104743, NM_001090809, NM_001043508, NM_069812, NM_057351, AK183914, BC050837, BC061885, NM_001017003, NM_001008033, NM_205292, NM_001020629, AY373386, NM_001017623, NM_001087847, BC011083, NM_005343, NM_008284, NM_176795	Harvey rat sarcoma virus oncogene 1	Hras1	-0.446112	0.734018	8.78913	1.47322
CGEN_MOUSE_3000089_1	NM_019412, BC068135, AK173220, NM_023976, AJ222969, AK132429, NM_181882, NM_198048, AJ222968	Periaxin	Prx	-0.446172	0.733988	7.68479	1.40812
CGEN_MOUSE_3001824_1	NM_001034365, AB026583, BC021627, NM_001039080, NM_019711, NM_002898, NM_001025403, AK054482, AK147838, RP_040810_01_A07	RNA binding motif, single stranded interacting protein 2	Rbms2	-0.446202	0.733973	7.60274	1.07324
CGEN_MOUSE_EXT_3112533_1	NM_021254, NM_026502, RP_041207_02_F02, NM_001093382, BC019533, NM_001008288, NM_144077, AK003413, NM_200088, AK018510, AK045905, NM_001006258, NM_001046407	RIKEN cDNA 1110004E09 gene	1110004E09Rik	-0.446994	0.73357	8.81051	2.26821
CGEN_MOUSE_EXT_3112240_1	BC079913, AK012043, AK032907, AK129031, NM_015131, BC117724, NM_001006396, AK152321, EI183105	WD repeat domain 43	Wdr43	-0.447908	0.733105	8.35182	2.29135
CGEN_MOUSE_EXT_3114191_1	NM_001081693, BC052071, AK082633, AK018179, NM_001009691, NM_027539, NM_001077549, NM_001040261, BC060192, AK049179, AY968050, BC056921, AK049126, NM_001040260, AY968051, AY968049, AB198721	Doublecortin-like kinase 2	Dclk2	-0.448138	0.732988	6.94142	2.77747
CGEN_MOUSE_EXT_3108540_1	RP_051012_03_D09, NM_001024572, BC108404, NM_001003756, NM_001030897, BC061024, NM_001007867, NM_027310, AK012867, AK009177, NM_022756	RIKEN cDNA 2310005N01 gene	2310005N01Rik	-0.448519	0.732795	8.03105	4.31664
CGEN_MOUSE_EXT_3105816_1	NM_032580, NM_001105792, RP_Baylor_103305, NM_033041, AK050791, AB049065	Hairy and enhancer of split 7 (Drosophila)	Hes7	-0.449507	0.732293	7.57414	2.82042
CGEN_MOUSE_EXT_3106146_1	NM_200075, NM_012267, AF338351, BC014758, NM_024172, NM_001016069, RP_060530_01_C11, RP_040826_01_F09, AK088469, AK013263, NM_001046131, NM_139261, AK160128	RIKEN cDNA 1500019G21 gene	1500019G21Rik	-0.4516	0.731231	8.80118	4.04804
CGEN_MOUSE_3000234_1	NM_024373, U73820, AK148550, NM_013814, NM_001006381, RP_050201_01_D04, NM_135062, NM_001042873, NM_001089941, NM_177519, AK083391, NM_020474, BC056215, BC090962	UDP-N-acetyl-alpha-D-galactosamine:polypeptide N-acetylgalactosaminyltransferase 1	Galnt1	-0.454664	0.72968	8.06194	2.76626
CGEN_MOUSE_3005579_1	NM_023106, AK167639, NM_023105, U22324, AK034295, AF176552, NM_023110, M65053, AK049704, NM_024146, BC010200, BC033447, X51893, U23445, NM_023111, BC053921, NM_015850, NM_001110207, M28998, NM_010206, M33760, AK028354	Fibroblast growth factor receptor 1	Fgfr1	-0.454667	0.729679	7.84282	1.89457
CGEN_MOUSE_EXT_3110695_1	NM_079795, AK155105, NM_179968, NM_068168, NM_001016178, NM_201517, AK178770, NM_001043323, NM_201436, NM_117431, AK021267, BC028539, NM_001092643, NM_179967, NM_001071146, NM_001057767, NM_001047064, NM_129438, AK168110, NM_208740, NM_153644, AK187484, NM_001055584, AK178580, NM_001038197, NM_115313, NM_001106019, NM_001005097, NM_001093882, NM_012412	H2A histone family, member V	H2afv	-0.45594	0.729035	9.84089	1.36453
CGEN_MOUSE_3004287_1	AK203118, NM_005550, AF013118, RP_050503_03_F04, BC070429, BC004069, AK166482, AK132895, NM_001103352, D49546, AB001457, AK135926, BC023374, NM_010631, BC016118	Kinesin family member C3	Kifc3	-0.456259	0.728874	7.94681	4.42414
CGEN_MOUSE_EXT_3105702_1	AK021244, AK146709, NM_029952, AK161843, NM_021030, AK038946, BC094586, NM_003441, BC043067	Zinc finger protein 422, related sequence 1	Zfp422-rs1	-0.462397	0.725779	6.87823	1.07755
CGEN_MOUSE_EXT_3109732_1	AK006376	RIKEN cDNA 1700026D11 gene	1700026D11Rik	-0.463867	0.72504	7.17958	2.16338
CGEN_MOUSE_EXT_3105220_1	AK016121			-0.464464	0.72474	7.7874	1.7547
CGEN_MOUSE_EXT_3114035_1	NM_001099956, NM_006241, NM_001035392, AK150281, NM_001113168, BC069886, AK028603, NM_138823, AK004320, AK015349, AK032462, AK015709, NM_001031313, AK077194, AK002671, EI183175, BC069885, AK207871, NM_001037169, NM_205668, AK010190, AK009205, RP_051101_03_A11, NM_025800, NM_001082744, RP_050510_02_H06, BC100445, AK053657	Predicted gene, EG546723, Protein phosphatase 1, regulatory (inhibitor) subunit 2	Ppp1r2, EG546723	-0.464624	0.72466	7.7407	1.21469
CGEN_MOUSE_EXT_3113262_1	NM_144807, NM_001030764, NM_001007750, BC031435, NM_020244, BC016251, AK007964, NM_212624, NM_001096106, NM_001075507, RP_050126_02_E06, AK032497, AY445814	Choline phosphotransferase 1	Chpt1	-0.467779	0.723077	9.34468	4.20875
CGEN_MOUSE_3005367_1	NM_010318, NM_005274, NM_024377, BC087872, NM_174811, AK146065, BC010725, NM_001092487, NM_001017133, NM_214721, AK204635, BC002316, U38498	Guanine nucleotide binding protein (G protein), gamma 5 subunit	Gng5	-0.468894	0.722518	9.32193	5.05731
CGEN_MOUSE_EXT_3114011_1	BC013522, BC019860, NM_018464, BC021952, NM_001034057, AK131995, NM_001106385, AK167898, AK075907, AK131595, RP_050927_03_B04, AK131812, NM_134007, NM_001094218, AK131605	CDGSH iron sulfur domain 1	Cisd1	-0.470647	0.721641	8.39578	1.2101
CGEN_MOUSE_EXT_3108460_1	S81935, NM_205822, BC115754	Oocyte maturation, beta	Omt2b	-0.471867	0.721031	9.30356	4.44831
CGEN_MOUSE_EXT_3113715_1	AK031878, NM_001075398, NM_138446, AK010366, NM_001106593, NM_001016140	RIKEN cDNA 2410003K15 gene	2410003K15Rik	-0.47331	0.72031	8.11194	2.64353
CGEN_MOUSE_EXT_3104242_1	BC027169, AK159185, RP_050623_03_F06, AK083370, BC010583, AK171000, AK152925, NM_002408, AK166037, AK203244, NM_146035, AK153382, AK151964, RP_060315_05_F07, NM_053604	Mannoside acetylglucosaminyltransferase 2	Mgat2	-0.473426	0.720252	7.7137	2.47023
CGEN_MOUSE_3003407_1	NM_174281, NM_080097, NM_001001940, BC010842, BC006675, AK153352, NM_001086752, AF043120, NM_004766, NM_021765, AK088064, NM_001032347, NM_015827	Coatomer protein complex, subunit beta 2 (beta prime)	Copb2	-0.473734	0.720098	7.95913	2.7436
CGEN_MOUSE_3000627_1	RP_041129_01_D08, BC052679, CT010254, AK008143, L11291, AK049817, U35374, NM_013632, AK153451, NM_001007818, NM_213311, L11290, NM_000270, BC003788, CT010316, X56548, NM_001006719, M84563	Purine-nucleoside phosphorylase	Pnp	-0.474523	0.719705	7.94283	4.57645
CGEN_MOUSE_3000523_1	NM_010247, EI183189, AK143570, Z14157, AK146394, BC051085, AK146396, BC031422, AB010282, AK146392	X-ray repair complementing defective repair in Chinese hamster cells 6	Xrcc6	-0.476689	0.718625	6.8264	1.43453
CGEN_MOUSE_3002577_1	NM_009191, AK032421, NM_001015625, AK145641, AK141383, NM_022947, AK159314, AK147772, AK138593, NM_030813, AK177775, AK208238, BC048175, U09874, AK154577	ClpB caseinolytic peptidase B homolog (E. coli)	Clpb	-0.477973	0.717986	7.38256	3.16399
CGEN_MOUSE_EXT_3113514_1	AK084456, AK039879, AK086012, AK082875, NM_133971, BC002198, AK042500, AK211198, AK014768, AK050983, NM_017664, AK033623, BC033266, AK088371, AK081754, AK031808, RP_040420_01_A12, AK038156	Ankyrin repeat domain 10	Ankrd10	-0.478466	0.71774	8.11545	2.5248
CGEN_MOUSE_EXT_3109697_1	BC011420, BC096446, BC086316, BC042515, AB093293, NM_133910	TBC1 domain family, member 14	Tbc1d14	-0.480889	0.716536	10.9744	2.31105
CGEN_MOUSE_EXT_3104925_1	NM_198938, AK002798, BC004846, NM_001107832, RP_040923_01_B04, AK182234, NM_025072, NM_198940, NM_133783, AK050616	Prostaglandin E synthase 2	Ptges2	-0.483071	0.715453	7.57394	4.67303
CGEN_MOUSE_EXT_3109003_1	AK179341, BC008110, NM_080559, NM_001106688, AK003431, NM_031286, NM_001034763, RP_050512_01_G10	SH3 domain binding glutamic acid-rich protein-like 3	Sh3bgrl3	-0.483607	0.715187	8.96364	2.92062
CGEN_MOUSE_3002320_1	AK152316, NM_079506, AK147785, AK161008, NM_199719, NM_001002747, NM_001082296, AK169229, NM_009458, EI183096, NM_031138, AK010432, NM_001005124, NM_003337, U57690, AK011363, NM_001037459, NM_126331, AK153174, AK152645, NM_001091851, X96859	Ubiquitin-conjugating enzyme E2B, RAD6 homology (S. cerevisiae)	Ube2b	-0.484455	0.714767	9.18585	4.61364
CGEN_MOUSE_EXT_3103749_1	BC115957, RP_060215_02_E07, NM_026814, AK004064	Dysferlin interacting protein 1	Dysfip1	-0.48524	0.714378	7.61982	2.00026
CGEN_MOUSE_EXT_3112769_1	AK017232	Tetratricopeptide repeat domain 18	Ttc18	-0.488398	0.712816	11.4753	4.01277
CGEN_MOUSE_3001837_1	NM_023040, AK146579, NM_013222, AB041561, AF148688, NM_005262, BC023941, NM_001020405	Growth factor, erv1 (S. cerevisiae)-like (augmenter of liver regeneration)	Gfer	-0.491772	0.711151	7.8417	2.29559
CGEN_MOUSE_EXT_3109268_1	RP_050309_02_F02, AK077990, NM_177949, BC049088, AK034621, AK172960, BC052383, BC054839, AK053354, AK014329, NM_001014274, NM_026139, AK034185, BC006943, NM_014782, AK081299, AK044926, AK043440, NM_001076960	Armadillo repeat containing, X-linked 2	Armcx2	-0.492682	0.710703	7.42444	2.99295
CGEN_MOUSE_EXT_3108168_1	NM_001096000, NM_001017191, AK080720, NM_201991, NM_141442, BC003341, AK042405, NM_016301, NM_024216, AK016996, NM_001075272, AK146783, NM_001007370, NM_001113961, AK087968, RP_040923_01_F03	ATP binding domain 1 family, member C	Atpbd1c	-0.493674	0.710214	7.72279	3.72996
CGEN_MOUSE_3007081_1	AK173011, NM_014363	Sacsin	Sacs	-0.494021	0.710043	7.61257	1.577
CGEN_MOUSE_EXT_3105366_1	NM_001034562, NM_057141, AK167600, AK160887, AK160615, NM_002140, AK152927, AK151689, NM_025279, NM_031263, AK011428, AK088462, AK166656, AK208657, AK078777, AK128891, NM_031262, AK205281, BC006694, AK144245, AK168918, AK169064, AK135519, AK166927, NM_001082125, BC089328, AK150848, AK051313	CDNA, clone:Y0G0110B16, strand:plus, reference:ENSEMBL:Mouse-Transcript-ENST:ENSMUST00000058619, based on BLAT search, Heterogeneous nuclear ribonucleoprotein K	Hnrpk	-0.494888	0.709617	10.1768	2.5191
CGEN_MOUSE_EXT_3103844_1	U12914, NM_016841, NM_010838, RP_040922_01_E01, M18776, AK147636, U12916, NM_001034967, NM_016835, AK078167, Z12133, AF483518, NM_001110801, M18775, NM_016834, NM_001009068, NM_174106, M93266, AF483519, BC014748, NM_005910, U12915, NM_001038609, NM_001088761, NM_017212	Microtubule-associated protein tau	Mapt	-0.496626	0.708762	10.3432	2.31444
CGEN_MOUSE_3000397_1	NM_140266, NM_060397, AK050475, NM_200910, AK169254, NM_166343, AK153085, DQ402975, AK188951, AK209906, BC011301, AK075990, NM_023281, AF095938, AK147286, NM_001019741, NM_130428, NM_001015989, NM_174178, AK216171, AK049590, AK145923, NM_001087301, NM_001090004, AK029520, NM_126074, AK010561, AK215982, NM_001065380, NM_004168, NM_077045, AK034928, AK162148, AK147624, NM_057862, NM_166344, NM_2088…	Succinate dehydrogenase complex, subunit A, flavoprotein (Fp)	Sdha	-0.498591	0.707798	8.35682	2.70241
CGEN_MOUSE_EXT_3112567_1	NM_001015626, AK007340, AK008766, NM_001091065, AK193298, NM_203658, NM_017838, BC024944, AK199159, NM_026631, NM_001105779, AK019134, RP_050125_01_B09, NM_067014	Nucleolar protein family A, member 2	Nola2	-0.499308	0.707446	9.61544	2.27474
CGEN_MOUSE_EXT_3107354_1	NM_179048, NM_001016441, NM_001025350, NM_031287, BC006603, NM_001002478, NM_175102, NM_113235, AK003475, NM_001068457, AK009874, NM_143932, AK010348, RP_050317_04_B07	Splicing factor 3b, subunit 5	Sf3b5	-0.499412	0.707395	9.51649	5.22046
CGEN_MOUSE_3000542_1	AK157773, AK028811, AJ567911, NM_014608, AK146613, NM_212759, NM_001107517, AK044175, AK152558, AK220320, BC052713, NM_142190, BC047135, AF072697, AK128952, AK167068, NM_011370, NM_001033028, BC086625, BC054429	Cytoplasmic FMR1 interacting protein 1	Cyfip1	-0.499471	0.707366	7.44705	1.5063
CGEN_MOUSE_EXT_3113316_1	NM_032343, AK087642, NM_025351, AK144093, AK002980, NM_001106608, RP_060606_01_E05, AK015314, BC052929, NM_001076402, AK167314, AK006192, BC011331, RP_051012_02_B08, AK005696, RP_040923_01_H10	Coiled-coil-helix-coiled-coil-helix domain containing 6	Chchd6	-0.501708	0.70627	8.53677	3.15567
CGEN_MOUSE_3000685_1	BC054530, BC052442, AF290209, NM_013723	Podocalyxin-like	Podxl	-0.502147	0.706055	8.8913	3.84424
CGEN_MOUSE_EXT_3113238_1	BC043701, NM_024635, BC056435, NM_133324, NM_030153, AY102701, AK210077, NM_199550, NM_001031452, AK021042, BC027201	MAK10 homolog, amino-acid N-acetyltransferase subunit, (S. cerevisiae)	Mak10	-0.504266	0.705019	7.59583	1.20116
CGEN_MOUSE_EXT_3105124_1	NM_054082, AF288138, NM_199912, AK145942, AK129318, BC022124, AK146905, AK146721, AK003306, AK158866, NM_001101964, AK147197, AK154856, NM_020744	Metastasis associated 3	Mta3	-0.505132	0.704596	6.78918	3.76917
CGEN_MOUSE_3004392_1	AK168033, AK160862, NM_001090673, AK168162, AK167983, NM_001031297, AK167766, NM_001044582, AK169335, AF133818, AK146275, NM_017381, NM_005455, AK146854, NM_203350, AK167862, BC049115, AK152536, AK168613, AK150291, BC051187, AK169114, AK166534, AK167756, NM_031616, NM_001105346	Zinc finger, RAN-binding domain containing 2	Zranb2	-0.506274	0.704038	8.52281	4.44788
CGEN_MOUSE_3006015_1	NM_009672, RP_Baylor_253873, BC062899, AY702092, NM_012903, NM_001005233, AK020753, NM_012404, AF022957, NM_001006564, NM_204073, NM_001003013, NM_012403, NM_199986, NM_006305, U73478	Acidic leucine-rich nuclear phosphoprotein 32 family member C, Acidic (leucine-rich) nuclear phosphoprotein 32 family, member A	Anp32a, Anp32c	-0.506316	0.704018	7.19579	1.7952
CGEN_MOUSE_EXT_3113105_1	BC008101, NM_026878, AK004534, BC083068	RAS-like, family 11, member B	Rasl11b	-0.506317	0.704017	7.05026	2.90949
CGEN_MOUSE_EXT_3108625_1	NM_001011907, NM_001037417, NM_004550, NM_066022, AK150431, AK078474, BC003898, NM_001071826, NM_001046901, NM_204032, AK168971, NM_078168, NM_153064, NM_143669, NM_001020645, AK188143, NM_001075137, NM_143135, AK167016, NM_001096360, AK165426, BC016097, AK153364, AK146269, AK151746	NADH dehydrogenase (ubiquinone) Fe-S protein 2	Ndufs2	-0.507259	0.703558	8.50439	3.44734
CGEN_MOUSE_3004556_1	AK165978, NM_165571, NM_012042, NM_003592, NM_165569, AK164274, NM_199659, NM_165570, AF083216, NM_213495, NM_001095895, NM_001045790, BC004836, BC029260, AK147004, AF136441, NM_001096006, NM_001108627, AF176910, NM_078931	Cullin 1	Cul1	-0.509059	0.702681	7.82374	3.21321
CGEN_MOUSE_EXT_3104273_1	NM_001024385, AK017718, BC048702, AK002408, AK018180, BC086619	Cardiolipin synthase 1	Crls1	-0.509712	0.702363	7.11195	2.05749
CGEN_MOUSE_EXT_3107209_1	AK077439, NM_002766, BC029621, NM_001087072, AK011290, NM_022545, AK160763, AK082484, NM_203622, AK218181, NM_001002199, NM_001076857	Phosphoribosyl pyrophosphate synthetase-associated protein 1	Prpsap1	-0.510431	0.702013	7.45712	2.82863
CGEN_MOUSE_3000447_1	AK088152, RP_040825_02_E07, AK017774, NM_199229, AK007735, AK029088, AK150008, Z78161, NM_066219, NM_001098079, NM_001094495, BC006953, BC019126, NM_201312, NM_001033903, NM_025683, NM_006916	Ribulose-5-phosphate-3-epimerase	Rpe	-0.511985	0.701257	7.03967	1.28493
CGEN_MOUSE_EXT_3108865_1	NM_001107263, BC023770, RP_050203_01_H11, AK212411, NM_026890, NM_015514, NM_001046459, AK005098, AK200275, BC052790, NM_001042635, AK214945	Neuroguidin, EIF4E binding protein	Ngdn	-0.514034	0.700262	7.36665	1.25034
CGEN_MOUSE_EXT_3107632_1	NM_024177, NM_001035489, NM_001009369, RP_041129_01_D04, AK159033, NM_212945, BC002319, AK013126, BC052494, NM_032478, BC030739, AK010798, AK151598, NM_001017146, AK014632, AK088343, NM_001097107	Mitochondrial ribosomal protein L38	Mrpl38	-0.514401	0.700084	8.23071	4.8706
CGEN_MOUSE_3004838_1	NM_001007497, NM_001006506, NM_001007793, NM_004725, AK039977, NM_001090299, AK079742, NM_001076177, AK088534, U67327, AK217256, AK180056, NM_001047906, AK201702, NM_009774, BC025089, AF149822, BC086790, AK012744, NM_205709, AK203218	Budding uninhibited by benzimidazoles 3 homolog (S. cerevisiae)	Bub3	-0.514464	0.700053	8.87132	3.05307
CGEN_MOUSE_EXT_3104168_1	RP_060315_05_D05, RP_050609_02_D06, BC048512, BC116975, AY262012, AK166492, AK007894, AB183434, NM_174889, BC116977, NM_001077029	Ndufa12-like	Ndufa12l	-0.515476	0.699562	9.29215	2.8852
CGEN_MOUSE_3003896_1	NM_001005330, AK004825, AK134226, NM_019301, NM_175710, BC092048, AK160440, NM_013499, BC028945, M23529, RP_040526_02_D12, NM_001005265	Complement receptor related protein	Crry	-0.51603	0.699293	7.2707	5.65111
CGEN_MOUSE_EXT_3113956_1	NM_001016379, NM_001003539, AK031779, AK004388, NM_001009621, AK005909, NM_026023, NM_145266, NM_001095382, NM_001040553, RP_041129_02_C01, AK010850, BC005646, AK012388	NudC domain containing 2	Nudcd2	-0.516454	0.699088	8.64364	2.25029
CGEN_MOUSE_EXT_3105299_1	AK159398, AK079282, NM_001046911, NM_001079524, AK012118, NM_001097216, NM_025939, NM_001092779, BC052691, AK075949, AK149036, AK002669, NM_062370, AK166264, AK146722, NM_205813, NM_132598, NM_006452, AK013426, NM_205524, NM_001079525, AK010462, BC018153, NM_199537, NM_080910, NM_001086694	Phosphoribosylaminoimidazole carboxylase, phosphoribosylaminoribosylaminoimidazole, succinocarboxamide synthetase, 2 days neonate sympathetic ganglion cDNA, RIKEN full-length enriched library, clone:7120478C10 product:Multifunctional protein ADE2 [Includes: Phosphoribosylaminoimidazole- succinocarboxamide synthase (EC 6.3.2.6) (SAICAR synthetase); Ph ...	Paics	-0.516667	0.698985	9.6397	6.08673
CGEN_MOUSE_EXT_3109664_1	BC125638, AK146429, NM_145632, AK161617, NM_006232, NM_001016113, NM_065635, NM_001092001, NM_141095, BC092087, NM_001058415, BC125612, BC002306, NM_001017600	Polymerase (RNA) II (DNA directed) polypeptide H	Polr2h	-0.517318	0.698669	8.433	4.00666
CGEN_MOUSE_3004909_1	NM_000163, BC056645, NM_001042667, NM_010284, AK143925, BC024375, NM_001082636, NM_001048178, NM_017094, M31680, BC075720, NM_001001293, NM_001003123, NM_001112616, AK143886, NM_001032976, NM_214254, NM_001048147, M33324, NM_176608, NM_001009323	Growth hormone receptor	Ghr	-0.518585	0.698056	7.70594	4.3481
CGEN_MOUSE_EXT_3106243_1	NM_001035257, AK200178, NM_020312, NM_001095315, NM_001046302, BC036386, AK154343, NM_001011181, NM_026452, NM_001095651, AK009179, AK217654, AK158979	Coenzyme Q9 homolog (yeast)	Coq9	-0.518877	0.697915	8.1488	3.00977
CGEN_MOUSE_3005404_1	AK002965, NM_175812, AK012433, NM_005340, NM_001044061, NM_001109607, NM_008248, NM_204689, U60001, RP_051101_02_G03, NM_022192, NM_001093724, BC070415, NM_001082623, NM_001016165, RP_050503_01_H04, NM_164500, BC080296, NM_059655, NM_134867	Histidine triad nucleotide binding protein 1	Hint1	-0.518891	0.697908	10.6685	3.72094
CGEN_MOUSE_EXT_3107218_1	NM_006802, NM_001095022, AK151141, BC092058, AK150733, AK151382, BC009141, NM_001034548, NM_057766, AK168966, NM_001025698, EI183090, NM_001004289, AK030743, NM_001017118, NM_063398, AK161646, AK015776, AK169324	Splicing factor 3a, subunit 3	Sf3a3	-0.51934	0.697691	8.34319	4.37499
CGEN_MOUSE_EXT_3113356_1	BC005737, BC092086, NM_001017629, NM_001037556, AK041526, NM_001013224, AK041897, NM_178177, NM_144533	Nicotinamide nucleotide adenylyltransferase 3	Nmnat3	-0.520052	0.697347	9.40762	4.25858
CGEN_MOUSE_EXT_3107853_1	NM_001114170, AF318058, AK181664, BC008274, AK012976, NM_025580, NM_001046583, BC116237, BC058945, NM_015488, NM_001039509, AK166548, NM_001077399, AK009545, AK173125, AY299972, AY039041, AK179109, BC116236	Paroxysmal nonkinesiogenic dyskinesia	Pnkd	-0.520787	0.696992	8.4994	3.12699
CGEN_MOUSE_3001691_1	RP_040923_01_C04, BC016587, NM_205610, AK168781, NM_023130, NM_007367, S72641, NM_001014847, L17076, AK135386, AK014356, NM_016732, AK152290, BC004851, AK154787, NM_001011958	HnRNP-associated with lethal yellow	Raly	-0.521007	0.696885	7.20567	2.16687
CGEN_MOUSE_EXT_3110572_1	BC115568, AK030175, AY820308, NM_001034153, NM_177880, AK015441, NM_029048, BC115569, NM_001031618, NM_001004351, RP_051005_04_E07, AK015385	Speedy homolog B (Drosophila), RIKEN cDNA 4933411G11Rik gene	Spdyb, 4933411G11Rik	-0.52126	0.696763	9.09123	2.55304
CGEN_MOUSE_EXT_3110963_1	BC110358, AK038479, AK017491, AK076613, AK146428, NM_031052, BC049871, NM_005932	Mitochondrial intermediate peptidase	Mipep	-0.521815	0.696495	7.84683	1.73923
CGEN_MOUSE_EXT_3108501_1	BC018553, NM_025999, AK139910, AK011839, AK154417	Ring finger protein 141	Rnf141	-0.522076	0.696369	8.00494	3.19159
CGEN_MOUSE_3002571_1	NM_001087365, NM_175036, AK168597, AK088848, AK218321, NM_001093878, NM_020099, NM_001017102, AK159489, NM_001034741, BC010289, AJ011565, BC004744, AK009569, AK152008, NM_017526, AK165821, AK160453	Leptin receptor overlapping transcript	Leprot	-0.522228	0.696296	7.48594	3.09446
CGEN_MOUSE_EXT_3109291_1	AK145025, NM_001079685, NM_020444, BC054417, BC033445, NM_001030610, AK169399, NM_133797, AK173126, NM_001014007, AK167616, AK206163, BC043040, BC067010, NM_001034325, AK016176, AK159945, AK028697, NM_001079684, AK004845, BC039775	RIKEN cDNA 4833439L19 gene, RIKEN cDNA 2410017P09 gene	2410017P09Rik, 4833439L19Rik	-0.526099	0.69443	7.72158	5.0081
CGEN_MOUSE_3005058_1	AK051097, RP_Baylor_102784, NM_014344, NM_010218, BC051990, NM_001108955	Four jointed box 1 (Drosophila)	Fjx1	-0.526811	0.694087	8.18319	4.74705
CGEN_MOUSE_EXT_3113059_1	BC116947, BC049748, AK160488, AK028102, RP_050324_03_A07, BC116949, AK131950, AK019037, AK218122, NM_175277, AK161878	BolA-like 3 (E. coli)	Bola3	-0.527886	0.69357	8.86836	4.93269
CGEN_MOUSE_EXT_3104314_1	AK168279, AK167386, AK166111, BC006865, AK151008, AK005989, AK165877, AK192813, AK152960, AK168136, NM_076789, AK186142, NM_197933, AK179393, NM_001093174, AK076558, NM_001086836, AK133792, RP_050324_01_B04, NM_005742, NM_027959, NM_135948, NM_001007973, NM_001004442	Protein disulfide isomerase associated 6	Pdia6	-0.530025	0.692543	11.0787	1.8704
CGEN_MOUSE_EXT_3113377_1	AY425619, AK012850, NM_001002573, NM_001109104, BC100483, NM_200034, BC115492, NM_001113721, NM_001010897, BC115493	RIKEN cDNA 2810032E02 gene	2810032E02Rik	-0.531368	0.691898	8.31369	3.41898
CGEN_MOUSE_EXT_3108269_1	NM_026280, AK012601, AK075801	Matrix-remodelling associated 7	Mxra7	-0.531921	0.691633	9.64445	3.91177
CGEN_MOUSE_EXT_3112434_1	BC028523, AK003286, AK003192, NM_026729, NM_001034493, NM_001545, BC079614, AK160697, RP_050208_01_G03	Immature colon carcinoma transcript 1	Ict1	-0.531988	0.691601	9.3798	3.80631
CGEN_MOUSE_EXT_3106459_1	NM_080853, NM_001009982, NM_001005321, NM_001005398, BC038375, NM_020346, NM_001079140, NM_001089635, AF324864, NM_053427, NM_001103110, AK045409	Solute carrier family 17 (sodium-dependent inorganic phosphate cotransporter), member 6	Slc17a6	-0.532659	0.691279	6.40416	2.57423
CGEN_MOUSE_EXT_3105256_1	NM_140841, NM_001030492, BC027547, NM_001096448, AK013063, NM_001099135, NM_014168, RP_060321_02_F06, AK133594, NM_001005949, NM_029280	Methyltransferase like 5	Mettl5	-0.533017	0.691108	7.3162	3.46962
CGEN_MOUSE_EXT_3103090_1	NM_001039697, AK031924, NM_029949, BC048713, AK049933, NM_001080258, AK016168, AK019863, NM_001110190, NM_001013212, AK031870, AK007563, AK010932	Small nuclear RNA activating complex, polypeptide 3	Snapc3	-0.533113	0.691062	7.4667	1.92373
CGEN_MOUSE_EXT_3107304_1	RP_060530_01_D04, NM_130981, RP_040916_02_H12, NM_014669, NM_001011925, AK169693, AK169194, AK185910, NM_001087122, AK167105, NM_213714, AK028864, AK010450, NM_001098921, BC023140, AK045380, NM_172410	Nucleoporin 93	Nup93	-0.535394	0.68997	8.11514	3.67883
CGEN_MOUSE_EXT_3112010_1	AK169429, BC024342, NM_025677, NM_052965, NM_001076312, RP_050921_01_A04, AK017650, AK004261, AK011608	RIKEN cDNA 5730449L18 gene	5730449L18Rik	-0.535582	0.68988	8.14972	2.47004
CGEN_MOUSE_3002424_1	AK146445, NM_213927, J02623, RP_040810_02_B02, NM_213057, NM_012571, NM_002079, BC002057, NM_177502, NM_001087074, NM_213664, AK147934, NM_001098541, AK147807, RP_060518_04_C09, NM_010324, NM_205321	Glutamate oxaloacetate transaminase 1, soluble	Got1	-0.536929	0.689236	8.0854	2.28068
CGEN_MOUSE_EXT_3103646_1	NM_024753, NM_001047604, AK010712, NM_001102108, DQ011164	Tetratricopeptide repeat domain 21B	Ttc21b	-0.537657	0.688889	9.90646	3.99332
CGEN_MOUSE_EXT_3108028_1	BC004022, NM_001030570, NM_001004870, AK172981, NM_001087403, RP_040907_01_E07, AK147522, NM_153029, AK044775, BC089324	CDNA sequence BC004022	BC004022	-0.539272	0.688118	8.32413	2.34588
CGEN_MOUSE_3001625_1	BC108363, BC041148, AF093821, BC050079, NM_001031083, BC004001, NM_199679, NM_001091484, AB035725, NM_001047916, AK083398, AK077588, AK078158, BC080309, NM_019796, AF408434, AK076026, AK034845, NM_006372, NM_019666, BC055863, AK162448, BC058807, NM_214696	Synaptotagmin binding, cytoplasmic RNA interacting protein	Syncrip	-0.539734	0.687898	9.25592	2.34613
CGEN_MOUSE_3005082_1	AK078129, BC015268, AK149086, AK005078, AK075729, NM_010882, AK135444, M80840, AK076025, AK075735	Necdin	Ndn	-0.539751	0.68789	9.66367	5.52695
CGEN_MOUSE_EXT_3112312_1	NM_001003990, NM_027347, AK129312, AK028545, AF507918, NM_001090215, BC005508, NM_004830, BC040398, NM_015979, BC050916	Mediator complex subunit 23	Med23	-0.540211	0.68767	6.98284	2.45219
CGEN_MOUSE_3000699_1	NM_199108, AK028181, NM_016287, AK161041, AK043260, RP_040831_01_C08, BC020024, NM_001075436, NM_001006560, AK050234, AK150784, AK166161, AK169740, NM_010470, BC004053, AK075725, AK004938	Heterochromatin protein 1, binding protein 3	Hp1bp3	-0.540743	0.687417	8.12292	5.26121
CGEN_MOUSE_3006747_1	NM_200897, NM_007792, AK003328, NM_001093973, AK010626, NM_177425, NM_001321, NM_001094200, NM_205208, NM_001016615, BC012663, AF037208, AK012647, NM_001038183, D88792	Cysteine and glycine-rich protein 2	Csrp2	-0.542583	0.686541	6.95351	3.47978
CGEN_MOUSE_EXT_3105100_1	NM_001107249, CT010388, BC019467, AK007659, NM_001105368, BC049670, NM_144589, AK054334, NM_026965	Catechol-O-methyltransferase domain containing 1	Comtd1	-0.54388	0.685924	7.37574	5.57774
CGEN_MOUSE_3003218_1	U03434, AK155643, U71091, NM_009726, AK172209, AB007134, NM_052803, AK171563, U03736, NM_000052, AK017506	ATPase, Cu++ transporting, alpha polypeptide	Atp7a	-0.54442	0.685667	6.72738	1.99723
CGEN_MOUSE_3003532_1	NM_007586, BC017646, X73985	Calbindin 2	Calb2	-0.545334	0.685233	7.90986	2.36407
CGEN_MOUSE_3006532_1	NM_176190, NM_204324, NM_176193, NM_206130, NM_176192, NM_057812, NM_176191			-0.545681	0.685068	7.27158	3.32894
CGEN_MOUSE_EXT_3111863_1	NM_145544, AK160989, NM_001040690, AK172052, AK166315, BC011279	RAP1, GTP-GDP dissociation stimulator 1	Rap1gds1	-0.547298	0.684301	8.35486	3.89655
CGEN_MOUSE_3000579_1	AK163992, AK168718, AK004746, AK128984, NM_009009, D37790, AK168896, AK139492, AK129050, D49429, BC043032, AK145591	RAD21 homolog (S. pombe)	Rad21	-0.548286	0.683832	8.67289	3.34279
CGEN_MOUSE_3007516_1	NM_001029903, BC010826, NM_027342, NM_001046592, M97159, RP_041207_01_D12, AK009946, NM_014367	RIKEN cDNA 2310056P07 gene	2310056P07Rik	-0.548673	0.683649	9.26955	4.99578
NCRNA_0181	BC005724, BC012700, AK008909, RP_041018_01_A08, NM_009372, AK160193	TG interacting factor 1	Tgif1	-0.550389	0.682836	7.87713	5.22414
CGEN_MOUSE_EXT_3108060_1	NM_001017780, NM_001004898, AK011654, NM_027420, NM_001107530, BC031379, AK051261, AK039350, AK156013, NM_182616, NM_001076304	RIKEN cDNA 2610034B18 gene	2610034B18Rik	-0.550584	0.682744	6.94389	3.2653
CGEN_MOUSE_EXT_3113185_1	NM_199538, NM_001092159, AK167749, NM_001101940, AK149832, NM_024941, NM_001093756, AK013956, AK010346, NM_001013908, NM_001016427, NM_001093755, AK084373, AK163342, NM_025879, BC021756	RIKEN cDNA 2410002O22 gene	2410002O22Rik	-0.550935	0.682578	7.84258	1.43532
CGEN_MOUSE_3007404_1	BC130012, RP_050505_02_G01, NM_023554, NM_001034384, NM_016167, AK032963, AB041566, AK008670, AK019972	Nucleolar protein 7	Nol7	-0.550966	0.682563	7.69581	2.28285
CGEN_MOUSE_EXT_3114305_1	NM_029338, NM_001046267, AK165820, BC019423, NM_152732, RP_040914_01_G12, NM_001108205, AK006440	RIKEN cDNA 1700027N10 gene	1700027N10Rik	-0.551207	0.682449	10.1832	4.96296
CGEN_MOUSE_EXT_3108454_1	AK016646, AB059278, NM_015446, BC005735, NM_026375	AT hook containing transcription factor 1	Ahctf1	-0.551524	0.682299	6.9788	2.37411
CGEN_MOUSE_3001638_1	NM_016132, NM_001013205, AK129336, AF483505, AK048404, NM_001096673, NM_010852, NM_001016035, AK012133, AK143230, U13262, NM_001012768, AF483504	Myelin basic protein expression factor 2, repressor	Myef2	-0.551962	0.682092	8.07996	3.08152
CGEN_MOUSE_EXT_3105127_1	NM_001038532, AK141948, NM_028007, AK171415, NM_133557, RP_040324_01_C12, BC003977, NM_030790, AK009867, AK132242, NM_001005840	Integrin alpha FG-GAP repeat containing 1, B6-derived CD11 +ve dendritic cells cDNA, RIKEN full-length enriched library, clone:F730210L17 product:hypothetical protein, full insert sequence	Itfg1	-0.552818	0.681687	8.26387	4.22371
CGEN_MOUSE_3000338_1	NM_013509, BC009018, AK134571, BC043708, AK131652, AK146655, BC031739, X52380, AK003051, AK170169	Enolase 2, gamma neuronal	Eno2	-0.553937	0.681159	7.08885	1.15131
CGEN_MOUSE_3001664_1	AK133959, NM_001009889, AK044216, NM_001093159, BC076604, NM_018868, AK134286, NM_021754, RP_051130_01_F05, NM_203967, NM_015934, EI183378, AF053232, BC085135	Nucleolar protein 5	Nol5	-0.554097	0.681083	8.01167	3.35504
CGEN_MOUSE_EXT_3114217_1	AK170697, AK161096, AK203327, AK198710, BC018491, AK008408, NM_001075223, NM_133718, AK150071, AK170171, AK178013, NM_018247, AK200429, NM_203802, BC018367, NM_001012879, AK159364, AK077065, AK192822	Transmembrane protein 30A	Tmem30a	-0.556252	0.680067	7.64681	3.93018
CGEN_MOUSE_3003938_1	BC012712, BC057002, RP_050927_04_G07, RP_041018_01_E01, RP_060518_01_B07, BC110662, AK163459, U23921, AB001926, D49482, NM_014278, AK144225, NM_001012576, NM_011020	Heat shock protein 4 like	Hspa4l	-0.556318	0.680036	7.42596	1.34161
CGEN_MOUSE_3001229_1	NM_001052819, NM_001088022, AK076080, NM_173236, NM_214546, NM_063277, BC092285, X98207, NM_001068131, NM_008228, NM_001111431, NM_001085042, BC092070, NM_139661, NM_212123, NM_143721, NM_001085927, NM_001025409, NM_001021241, NM_004964, U80780, NM_074198, BC108371, NM_060625, NM_001064478, NM_119974, NM_001030393, NM_001019506, NM_204156, NM_001111594, NM_001037444	Histone deacetylase 1	Hdac1	-0.55726	0.679592	7.23578	4.32627
CGEN_MOUSE_EXT_3105660_1	RP_051005_03_C09, NM_199496, NM_006977, BC068249, AK013374, NM_028356, AK137486	Zinc finger and BTB domain containing 25	Zbtb25	-0.558543	0.678988	7.61381	1.00067
CGEN_MOUSE_3002039_1	NM_001082727, NM_017042, AB221678, NM_079861, NM_021132, NM_001083189, NM_167524, NM_001099214, NM_001017856, NM_001026121, AK135203, BC066000, M81483, NM_001030340, NM_001080594, NM_167523, NM_008914, NM_001043560, BC037668	Protein phosphatase 3, catalytic subunit, beta isoform	Ppp3cb	-0.558945	0.678798	9.03139	6.23303
CGEN_MOUSE_EXT_3113560_1	NM_001009391, AK080714, AK009954, NM_026421, NM_001075875, NM_001045647, AK167575, AK168696, AK159356, AK082747, BC021429, AK152021, RP_040825_02_D08, NM_001095889, AK177339, NM_021204, NM_001002226, AK079062	Enolase-phosphatase 1	Enoph1	-0.560379	0.678124	7.96664	3.93381
CGEN_MOUSE_EXT_3111844_1	AK017876, BC064749, AK007498, NM_026168, BC006895, AK010529, NM_200407, AK162267, AK009483, RP_041129_01_E02, NM_026355, AK008971, NM_016570, NM_203538, AK135968, AK030045, NM_001075563, AK004661, NM_001094197, AK086727, AK167391, AK016275, BC018188, AK014413, BC026558	ERGIC and golgi 2	Ergic2	-0.562047	0.67734	8.1446	6.60663
CGEN_MOUSE_EXT_3100436_1	NM_017867, AK151754, RP_050623_01_E08, NM_001005769, AK157260, NM_001081593, BC042740, AK012304, AK082094, AK205659, AK150453, RP_060608_01_E07	RIKEN cDNA 2700029M09 gene	2700029M09Rik	-0.563103	0.676845	8.11081	3.56789
CGEN_MOUSE_EXT_3106643_1	NM_152816, AK051443, NM_001086714, BC079635, NM_001079722, NM_012063, AK190489, NM_005690, AK080871, NM_053655, NM_001046494, AK018195, AK135420, AK154123, BC040777, NM_001025947, NM_001086088, BC085158, AB079133, NM_012062	Dynamin 1-like	Dnm1l	-0.563174	0.676812	8.58123	6.08031
CGEN_MOUSE_EXT_3107748_1	AK003010, BC034160, AK008902, RP_040604_02_B08, NM_025464, AK161115, NM_001080546, AK007575, NM_001008325	RIKEN cDNA 1810021J13 gene	1810021J13Rik	-0.563448	0.676683	7.44676	2.41562
CGEN_MOUSE_EXT_3114402_1	AK003492, AK008533, AK003309, RP_041214_02_G04, BC029669, RP_050725_02_G06, AK003476, AK003246, AK135742, NM_025569	Microsomal glutathione S-transferase 3	Mgst3	-0.563888	0.676477	7.59605	4.02426
CGEN_MOUSE_3001775_1	AK088912, NM_001007975, BC003307, NM_001091520, AK076290, AK180880, AK169211, NM_206829, BC057977, NM_001106655, AK156254, NM_053179, NM_001046482, NM_018946, NM_001007420, AB041263, NM_001094124	N-acetylneuraminic acid synthase (sialic acid synthase)	Nans	-0.564709	0.676092	7.91525	1.29452
CGEN_MOUSE_3004444_1	NM_001039264, NM_001016730, NM_001076369, BC103772, NM_001087388, BC083075, NM_001113751, BC006910, AK004852, NM_013812, NM_004642, AF011644, M88755	CDK2 (cyclin-dependent kinase 2)-associated protein 1	Cdk2ap1	-0.56795	0.674575	10.5006	1.78587
CGEN_MOUSE_EXT_3109468_1	NM_137226, NM_001011290, AY166672, NM_026917, NM_001039014, NM_001002602, BC052464, NM_001093232, BC018334, BC025126, AK080541, NM_016598, NM_001075278, AK018755, NM_059301, AK169197, NM_001093641, BC005531, AK007355, NM_001002725, NM_001077757, AB088044, AK046166	Zinc finger, DHHC domain containing 3	Zdhhc3	-0.568897	0.674132	7.69008	3.15616
CGEN_MOUSE_EXT_3103539_1	NM_022782, BC076624, AK016065	M-phase phosphoprotein 9	Mphosph9	-0.569404	0.673895	10.4925	5.89393
CGEN_MOUSE_EXT_3114029_1	AK015591	RIKEN cDNA 4930479D17 gene	4930479D17Rik	-0.571189	0.673062	8.75122	5.55401
CGEN_MOUSE_3002640_1	NM_001045785, NM_213897, AK005140, BC027412, NM_001076936, RP_051017_01_C04, AK151845, NM_012819, NM_001608, NM_001093365, NM_007381, U21489, AK167537, AK018319, RP_050118_03_A09, NM_201181, NM_001006511, AK184517	Acyl-Coenzyme A dehydrogenase, long-chain	Acadl	-0.574293	0.671615	8.47425	4.87416
CGEN_MOUSE_EXT_3112980_1	NM_001006445, NM_207084, NM_001044221, NM_001110281, NM_001005847, NM_165684, NM_001031641, NM_001095431, BC048230, NM_136660, NM_000027, S81393	Aspartylglucosaminidase	Aga	-0.576287	0.670688	7.5921	2.01602
CGEN_MOUSE_EXT_3114296_1	NM_174855, NM_053581, NM_001031387, NM_001091926, AK046059, NM_006899, NM_130884, BC009022, AY035212, NM_001044575, NM_001002157	Isocitrate dehydrogenase 3 (NAD+) beta	Idh3b	-0.576682	0.670504	9.1407	4.05678
CGEN_MOUSE_3003050_1	NM_001001599, X80502, NM_001001746, AK134678, NM_001037297, NM_015879, AK161482, NM_001113432, AK133780, BC075645, NM_013029, NM_009182	ST8 alpha-N-acetyl-neuraminide alpha-2, 8-sialyltransferase 3	St8sia3	-0.576902	0.670402	6.55088	4.61033
CGEN_MOUSE_3006081_1	BC090838, AK151864, AK145568, NM_201484, AK180520, AK150850, AK201174, AK151715, D87662, BC003837, NM_001036791, U57312, BC080802, AK185231, AK151437, NM_001082168, AK159817, NM_201513, AK198944, NM_013053, AK145523, NM_001078127, BC085299, RP_Baylor_103129, NM_001059538, AK012540, AK190134, BC106164, NM_180943, AK163237, U56243, RPS_Baylor_37069, NM_001006415, AK008948, AK146371, NM_006826, BC11…	Tyrosine 3-monooxygenase/tryptophan 5-monooxygenase activation protein, theta polypeptide	Ywhaq	-0.580388	0.668784	10.3514	2.7215
CGEN_MOUSE_EXT_3114018_1	BC117055, NM_001105025, AK144741, NM_027178, NM_001109483, BC022648, NM_203467, RP_051012_03_F05, NM_207085, BC075711, BC117053, NM_152329, AK010419	Peptidylprolyl isomerase (cyclophilin) like 5	Ppil5	-0.580426	0.668766	8.04778	5.78607
CGEN_MOUSE_EXT_3112565_1	AK132171, AK033858, AK149909, AK150180, AK154308, AK019034, NM_030209, BC090642, AK149925	Cysteine-rich secretory protein LCCL domain containing 2	Crispld2	-0.580755	0.668614	6.48546	1.52201
CGEN_MOUSE_EXT_3107591_1	NM_204678, X80232, AK152519, AK150007, NM_201197, NM_009186, AK152761, BC057996, BC086795, Y08948, AK167387, NM_001034776, AK049573, NM_200416, BC061177, AK167544, NM_001077221, NM_001006877, NM_057119, NM_004593, AK080046	Splicing factor, arginine/serine-rich 10 (transformer 2 homolog, Drosophila)	Sfrs10	-0.581404	0.668313	9.48216	5.02723
CGEN_MOUSE_EXT_3113376_1	NM_001034715, NM_001082827, BC107215, NM_141206, AK007511, AK185064, NM_017824, NM_027314, AK009364, AK021403, BC107214, NM_001012906, NM_001092666, NM_001106372, AK009232, BC064752	Membrane-associated ring finger (C3HC4) 5	2005-03-01	-0.581428	0.668302	7.56846	4.86428
CGEN_MOUSE_EXT_3112588_1	AK006606, RP_050316_02_F07, NM_029671, BC048592, NM_001109392	RIKEN cDNA 1700034O15 gene	1700034O15Rik	-0.583015	0.667567	8.03284	4.26785
CGEN_MOUSE_EXT_3108482_1	NM_025440, AK005206, NM_001109518, AK019243, BC024656, NM_016065, AB049949, NM_001075474, RP_050113_01_E05, NM_001006030, NM_001016347	Mitochondrial ribosomal protein S16	Mrps16	-0.585031	0.666635	9.93512	4.59552
CGEN_MOUSE_3004062_1	RP_040916_01_E04, BC014736, AK133629, NM_007694, AK077489, AK133739, X51429, X53028, AK077487, RP_050725_01_H10, AK133786, NM_012526, AK158857	Chromogranin B	Chgb	-0.586836	0.665801	7.75199	6.06503
CGEN_MOUSE_EXT_3112566_1	NM_001106890, NM_080309, AK144153, NM_032111, NM_001114002, AK003500, NM_201147, AK050273, RP_041214_02_G01, BC027021, NM_026732, NM_001076337	Mitochondrial ribosomal protein L14	Mrpl14	-0.58734	0.665569	9.26202	3.88848
CGEN_MOUSE_EXT_3110990_1	AK007115, NM_198562, NM_001100318, RP_050321_01_B10, NM_053216, NM_001109113, BC061048	RIKEN cDNA 1700102P08 gene	1700102P08Rik	-0.587453	0.665517	7.21866	2.20198
CGEN_MOUSE_3000512_1	BC002275, NM_006231, AK161515, AK143509, AK136313, RP_060601_03_C10, RP_050321_03_A12, AF123502, BC063246, BC048166, AK171004, AK171267, NM_011132	Polymerase (DNA directed), epsilon	Pole	-0.587779	0.665366	7.47133	4.94323
CGEN_MOUSE_EXT_3110761_1	NM_023077, NM_001106674, NM_001095751, AK168344, AK044999, BC012391, NM_001093824, AK168902, NM_001030084, AK008518, AK081388, RP_040804_01_B10, NM_027250	RIKEN cDNA 2010305A19 gene	2010305A19Rik	-0.588777	0.664906	6.84095	1.3907
CGEN_MOUSE_3006165_1	BC060045, AK168413, AK165947, AK169087, AK051272, AK051691, NM_009498, AK169056, U60961	Vesicle-associated membrane protein 3	Vamp3	-0.589252	0.664687	6.89953	5.15904
CGEN_MOUSE_3005526_1	AK147698, AK028509, S57168, AK032223, X65138, BC052164, NM_007936	Eph receptor A4	Epha4	-0.592089	0.663382	6.92112	2.15425
CGEN_MOUSE_3001384_1	NM_022123, NM_013780, AF173871, NM_001079179, BC120885, NM_173159	Neuronal PAS domain protein 3	Npas3	-0.59346	0.662752	7.45984	3.53373
CGEN_MOUSE_EXT_3108449_1	NM_001031715, NM_001106830, AK019535, AK029502	IQ motif containing H	Iqch	-0.593924	0.662538	9.22976	5.9102
CGEN_MOUSE_EXT_3100044_1	NM_018010, AF274590, NM_028680, DQ266091, NM_001001832, AK014731, NM_001016561, NM_001105403, AK047217, NM_001107093	Intraflagellar transport 57 homolog (Chlamydomonas)	Ift57	-0.59544	0.661843	7.26168	3.45081
CGEN_MOUSE_EXT_3110893_1	AK007617, NM_001034258, NM_026950, NM_152398, BC044883, NM_001014446	OCIA domain containing 2	Ociad2	-0.59951	0.659978	6.87755	2.17153
CGEN_MOUSE_3006176_1	D38613, NM_009946	Complexin 2	Cplx2	-0.599696	0.659893	6.85503	3.4828
CGEN_MOUSE_EXT_3109243_1	BC007481, RP_Baylor_103342, BC003293, NM_001108106, NM_001017322, NM_012401, AK147538, AK154627, BC036274, RPS_Baylor_37111	Plexin B2	Plxnb2	-0.601901	0.658885	8.39783	6.98161
CGEN_MOUSE_EXT_3106425_1	AK082815, NM_015454, BC020127, AK162147, AK015041, NM_199930, NM_001037823, NM_138593, BC023165, NM_016648, AK012772, NM_001045703, NM_001044290	La ribonucleoprotein domain family, member 7	Larp7	-0.602279	0.658713	8.89682	1.63993
CGEN_MOUSE_EXT_3103775_1	AK002367, BC061144, NM_001093839, NM_001003069, M91602, NM_010861, AK146674, NM_000432, NM_001035252, NM_001017871, NM_213791, NM_001040045, NM_001004668, NM_001035025	Myosin, light polypeptide 2, regulatory, cardiac, slow	Myl2	-0.602376	0.658668	6.64023	2.72027
CGEN_MOUSE_3006738_1	BC018482, AK189304, NM_001087284, AK179983, NM_007725, NM_213349, NM_213676, NM_004368, NM_001092412, BC008181, AK218463, AK180336, Z19543, BC009144, NM_001035420, AK218047, NM_201277, AK051845	Calponin 2	Cnn2	-0.6037	0.658064	6.37603	1.58447
CGEN_MOUSE_EXT_3104911_1	BC069898, AK028182, AK187688, AK209394, AK132766, RP_050321_03_A02, AK081223, NM_001020560, AK088616, NM_001080914, NM_001004212, NM_030254, BC003311, NM_178234, NM_006765	Tumor suppressor candidate 3	Tusc3	-0.6048	0.657563	9.86957	4.49756
CGEN_MOUSE_EXT_3106557_1	NM_213400, BC024049, NM_025591, NM_001106605, BC013621, AK141279, BC103775, AK008550, NM_001046588, AK138142, NM_001094654, NM_032822, CT010180, AK005280, NM_001016187	RIKEN cDNA 2010309E21 gene	2010309E21Rik	-0.604906	0.657514	7.9078	7.45247
CGEN_MOUSE_EXT_3104866_1	NM_001037699, NM_001097097, NM_001014460, NM_001099052, RP_040825_01_F08, NM_001095340, AK167675, AK008434, BC027194, NM_146133, AK169724, BC047147, NM_001018789, NM_001032049, NM_001011166, NM_018178, NM_001007698, AK160454, NM_134814	Golgi phosphoprotein 3-like	Golph3l	-0.605608	0.657194	7.52938	4.25976
CGEN_MOUSE_EXT_3106620_1	NM_001001483, NM_001031171, NM_028031, AK049640, AK010382, AK145855, BC019493, NM_001039037, BC046599, AK146196, NM_019028, NM_001008650	Zinc finger, DHHC domain containing 13	Zdhhc13	-0.606259	0.656898	6.9081	4.47652
CGEN_MOUSE_EXT_3111635_1	BC038276, AK149891, NM_017653, AK049909, AK149628, AK016957, NM_001031398, NM_001093588, BC092283, AK080149, AK081242, AK149879, AK154794, AK199364, NM_027727, NM_001106133, NM_001045778	Dymeclin	Dym	-0.607679	0.656252	6.87351	3.62071
CGEN_MOUSE_3003376_1	AK158727, NM_001094522, NM_002866, NM_001016426, NM_174446, NM_001095062, NM_009001, AK005307, NM_001100276, AK005362, NM_001002679, BC018451, BC053519, NM_078963, NM_001003419, NM_001002530, NM_001017761, NM_001044155, AK161975, NM_013018, AB232587	RAB3A, member RAS oncogene family	Rab3a	-0.611087	0.654703	7.69948	5.36645
CGEN_MOUSE_EXT_3109668_1	NM_002623, AK007940, NM_001013369, BC065407, BC048510, RP_060315_04_G02, RP_050505_04_C01, AK136249, NM_001038540	Prefoldin 4	Pfdn4	-0.613567	0.653579	8.44305	2.71637
CGEN_MOUSE_EXT_3109449_1	NM_001031281, NM_001015588, AK084194, NM_025962, NM_015506, BC054756, AK007725, NM_001107962, AK213975, AK012761, NM_001016931	Methylmalonic aciduria cblC type, with homocystinuria	Mmachc	-0.614229	0.653279	7.62324	1.59007
CGEN_MOUSE_3006673_1	L29454, NM_007993, U22493, BC003905	Fibrillin 1	Fbn1	-0.614251	0.653269	7.06886	3.00671
CGEN_MOUSE_EXT_3111186_1	RP_040507_03_B06, NM_001033754, BC020113, NM_027212, NM_001096838, NM_080651, AK146250, NM_001079618, NM_200717, AK007739, AK011104, NM_001017241	Mediator complex subunit 30	Med30	-0.615202	0.652838	7.63065	6.87437
CGEN_MOUSE_EXT_3108554_1	AK169417, BC060662, BC087943, NM_069175, AK013995, NM_001095449, BC065095, NM_211591, BC038321, RP_050505_04_H01, NM_028431, NM_004279, NM_001045638, AK152673, NM_001012496, NM_111075, NM_001034613, NM_169607, BC051216, NM_001091668, NM_180169, NM_142144, NM_001055892, NM_022395	Peptidase (mitochondrial processing) beta	Pmpcb	-0.615219	0.652831	8.77962	6.5174
CGEN_MOUSE_EXT_3106653_1	NM_023537, AK082959, AF312036, NM_002867, AB232588, BC057173, NM_031091, NM_174447, AK012165, NM_001100276, BC051918	RAB3B, member RAS oncogene family	Rab3b	-0.616916	0.652063	7.7479	6.37833
CGEN_MOUSE_EXT_3113119_1	NM_005277, BC033357, NM_214687, BC023461, AK147280, AK053538, NM_201592, NM_213200, BC033394, BC029711, NM_001079383, NM_001087635, BC043130, AK147245, NM_001075309, NM_178105, NM_201591, BC029683, AK081877, NM_153581, NM_001012579, BC024759, S65735	Glycoprotein m6a	Gpm6a	-0.619684	0.650813	8.40591	2.68122
CGEN_MOUSE_EXT_3103635_1	AK005969, BC050749, AK133385, NM_028502	RIKEN cDNA 1700013N18 gene	1700013N18Rik	-0.620996	0.650222	10.2698	5.43439
CGEN_MOUSE_EXT_3104095_1	BC023874, AK165634, NM_001011169, BC024411, AK161256, AK152076, AK188429, NM_001094219, AK040703, AF527631, AK203933, BC023067, NM_178082, NM_212804, NM_133748, NM_178091, AK154543, AK050394, BC015288, NM_016133	Insulin induced gene 2	Insig2	-0.622406	0.649587	7.01977	3.65447
CGEN_MOUSE_EXT_3108744_1	BC058618, AK030247, NM_015295, AK083637, RP_050414_03_C06, AK016419, BC058205, BC044905, BC062946, NM_028887, BC076627, AK129181	SMC hinge domain containing 1, 9 days embryo whole body cDNA, RIKEN full-length enriched library, clone:D030057M02 product:unclassifiable, full insert sequence	Smchd1	-0.623119	0.649266	7.25523	4.77552
CGEN_MOUSE_EXT_3100180_1	BC059872, NM_129184, NM_001025178, NM_026921, NM_030940, NM_001034470, AK045175, AK090000, AK153820, AK169028, BC018547, AK007415, NM_181626, BC085482, NM_132834, NM_171606	Iron-sulfur cluster assembly 1 homolog (S. cerevisiae)	Isca1	-0.624512	0.648639	8.70769	6.50627
CGEN_MOUSE_EXT_3103320_1	AK150999, AK152949, AK152004, AK166121, AK151520, AK152825, BC010334, AK169110, AK010399, AK028163, NM_028035, AK151320, AK153127, AK150878, AK153356, AK150704	Sorting nexin 10	Snx10	-0.62651	0.647741	8.67977	6.83806
CGEN_MOUSE_3005139_1	U18933, AK134607, NM_019392, U05683, AK141198, BC082325, U18343, D17393, U18342, BC066058	TYRO3 protein tyrosine kinase 3	Tyro3	-0.62666	0.647674	7.73116	5.00566
CGEN_MOUSE_EXT_3107928_1	BC058573, AK219320, NM_031905, AK012872, AK011303, BC027343, BC046281, AK015272, NM_001014273, BC038487, AK009821, NM_001106576, NM_026034	Armadillo repeat containing 10	Armc10	-0.627888	0.647123	6.98358	2.98858
CGEN_MOUSE_EXT_3104048_1	NM_172947, NM_001105843, NM_214817, BC027784, NM_001037267, AK075668, NM_213148, NM_001076098, NM_152344, NM_001092255, AK081685, AK132889, AK151118, NM_001080895, AK011126	LSM12 homolog (S. cerevisiae)	Lsm12	-0.628716	0.646752	7.7247	1.5631
CGEN_MOUSE_EXT_3104723_1	BC004847, NM_021626, NM_200192, BC021399, AK217296, NM_133383, NM_029023, AK153225, AK014680, AK050181, AK186804, AK188859, AK206268, AF330052, RP_040923_02_A11, AK200306, NM_001095268, NM_001045909	Serine carboxypeptidase 1	Scpep1	-0.630293	0.646045	7.11398	3.14743
CGEN_MOUSE_EXT_3107798_1	BC022734, NM_001013984, NM_001045978, RP_040920_02_E03, NM_214071, NM_030769, AK002734, AK088859, NM_028749, NM_001011207, NM_001031560	N-acetylneuraminate pyruvate lyase	Npl	-0.63049	0.645957	7.5444	1.0362
CGEN_MOUSE_3005064_1	NM_001035277, NM_019707, AK048724, AB022100, NM_001001760, NM_001109812, AK134649, BC021628, RP_Baylor_102674, NM_001109945, AK028002, AK032409, NM_138889, NM_001257, AK039438	Cadherin 13	Cdh13	-0.631437	0.645533	8.21455	4.57583
CGEN_MOUSE_EXT_3108258_1	NM_200975, EI182929, AK075923, NM_026578, BC048685, BC021873, NM_018983, NM_001035303, NM_001011252, AK021256, NM_057695, AK167001, NM_001024306, NM_032993, RP_050614_04_E12	Nucleolar protein family A, member 1 (H/ACA small nucleolar RNPs)	Nola1	-0.631717	0.645408	9.14483	4.94836
CGEN_MOUSE_EXT_3113912_1	NM_026161, NM_001045007, BC087832, NM_001107745, DQ002397, NM_001094101, AK004340, AK029777, NM_001017702, BC027315, NM_001011345, RP_060502_02_A09, NM_031909, AK002948	C1q and tumor necrosis factor related protein 4	C1qtnf4	-0.631887	0.645332	7.44299	5.79989
CGEN_MOUSE_3006828_1	NM_011173, L27439, AK145501	Protein S (alpha)	Pros1	-0.632705	0.644966	8.48894	7.38209
CGEN_MOUSE_EXT_3109000_1	AK172947, AK004818, NM_003003, NM_001101975, NM_001094401, AK195036, RP_060315_05_D08, NM_001007909, NM_001039573, BC005766, BC086620, RP_050614_01_F05, AK200242, NM_201098, NM_001092237, NM_001108309, NM_028777	SEC14-like 1 (S. cerevisiae)	Sec14l1	-0.633422	0.644646	7.71446	1.18896
CGEN_MOUSE_3005374_1	U58886, AK139337, AK134970, RP_060117_02_C06, BC018385, AK044370, RP_040407_01_F10, RP_040928_01_B03, NM_019535	SH3-domain GRB2-like 2	Sh3gl2	-0.635285	0.643814	7.00414	1.96861
CGEN_MOUSE_EXT_3113237_1	NM_001035406, AK009715, RP_050126_01_A10, NM_001039611, AK011011, BC049558, NM_145080, BC031848, AK166410, NM_026330, AK160217	Non-SMC element 1 homolog (S. cerevisiae)	Nsmce1	-0.637625	0.64277	8.71476	5.49557
CGEN_MOUSE_3002492_1	NM_005181, AK017227, BC011129, AK075630, NM_019292, AK003671, NM_007606, AK002349, NM_001034437, M27796, NM_001008688	Carbonic anhydrase 3	Car3	-0.639474	0.641947	6.9546	1.98537
CGEN_MOUSE_3000469_1	AK004631, AF007267, BC006809, AK166999, RP_041102_01_A04, RP_051010_03_C09, NM_013872	Phosphomannomutase 1	Pmm1	-0.639592	0.641894	8.31133	5.6947
CGEN_MOUSE_EXT_3104871_1	NM_025706, BC032087, BC053395, AK078875, NM_022771, AK147085, NM_203892, AK135905, NM_001012809, AK014477, AK014795, DQ054831	TBC1 domain family, member 15	Tbc1d15	-0.640252	0.641601	7.10362	3.41639
CGEN_MOUSE_EXT_3104533_1	AK077613, AK014781, NM_131904, AK169519, AK044963, NM_012215, NM_023799, BC054821, AF132214, AK129188	Meningioma expressed antigen 5 (hyaluronidase)	Mgea5	-0.64217	0.640748	7.63276	5.59476
CGEN_MOUSE_3004405_1	AK161932, NM_001048235, AK005172, NM_015326, AK132220, BC030457, NM_001030095, U40752, AY057900, NM_001042758	SLIT-ROBO Rho GTPase activating protein 2	Srgap2	-0.646283	0.638924	7.55892	1.08705
CGEN_MOUSE_3005686_1	AK162534, NM_001031689, AK019070, NM_001105335, AK075934, AK081641, M57958, NM_212690, NM_172695, NM_053866, AK166122, NM_004253	Phospholipase A2, activating protein	Plaa	-0.650304	0.637146	6.33798	2.07343
CGEN_MOUSE_3005975_1	AF068198, AK134786, NM_009628, NM_015339, BC057666, NM_022681, AK129214, BC050833, NM_181442, BC052455, BC090840	Activity-dependent neuroprotective protein	Adnp	-0.652903	0.635999	7.39383	3.04423
CGEN_MOUSE_EXT_3112596_1	NM_134466, NM_001087315, NM_014393, AF459100, NM_200925, NM_001103313, AF459099, AK015087, NM_001093449, NM_001007150, NM_001007149, NM_001011376, NM_025303, BC025118, BC010300, NM_001012831, AK031102, AK171076	Staufen (RNA binding protein) homolog 2 (Drosophila)	Stau2	-0.653508	0.635733	8.16928	3.00366
CGEN_MOUSE_EXT_3104347_1	AK010592, NM_001087283, RP_040916_01_G02, NM_001006477, NM_004094, NM_199569, BC016448, NM_019356, AK167763, AK009934, NM_131800, NM_001005630, BC005463, AK003094, AK089698, BC016497, NM_175813, NM_026114, AK143499, NM_001044051	TAO kinase 1, Eukaryotic translation initiation factor 2, subunit 1 alpha	Taok1, Eif2s1	-0.653797	0.635605	8.57853	3.77045
CGEN_MOUSE_EXT_3103235_1	NM_213481, AK219535, AK209108, NM_001092672, AK180196, AB246710, NM_175777, NM_001007452, AK213242, BC003294, U29055, NM_212609, NM_030987, NM_001006834, NM_001016952, NM_008142, NM_001104853, NM_001012835, AB246709, AK163844, NM_001003236, AK156101, AK182351, NM_002074, NM_064107, NM_213202, NM_001090671, AK178125, AK217766, BC013058, AK177796	Guanine nucleotide binding protein, beta 1	Gnb1	-0.655108	0.635028	10.8329	5.1413
CGEN_MOUSE_EXT_3103745_1	BC034890, NM_027078, AK006283, NM_001081736, NM_201612, RP_050120_01_C06, AK209988	RIKEN cDNA 1200009F10 gene	1200009F10Rik	-0.658173	0.63368	7.80968	2.84213
CGEN_MOUSE_3000647_1	AK151157, AK076468, RP_051005_04_F06, AK151177, RP_040604_02_G08, AK160282, AK148165, D13473, AK011242, NM_011234, BC027384	RAD51 homolog (S. cerevisiae)	Rad51	-0.659267	0.6332	7.01845	4.80374
CGEN_MOUSE_3004593_1	AK032692, M59821, AK170433, NM_010499, AK150860, AK152747, AK172332, BC002067, AK144601, M31042	Immediate early response 2	Ier2	-0.660515	0.632652	6.87925	1.80972
CGEN_MOUSE_EXT_3103518_1	NM_144605, AK077091, NM_027669, AK016798, BC115619, NM_001098143, AK006458	Septin 12	2012-09-01	-0.6608	0.632527	6.62639	1.75354
CGEN_MOUSE_3002954_1	X83562, BC096546, NM_009181	ST8 alpha-N-acetyl-neuraminide alpha-2, 8-sialyltransferase 2	St8sia2	-0.661535	0.632205	6.4294	3.64775
CGEN_MOUSE_EXT_3106271_1	NM_182835, NM_001092557, AK049361, NM_019364, AK044943, AK014070, AK041028, NM_182861, NM_016106, AK129238, AK050504, NM_029825, BC027793	Sec1 family domain containing 1	Scfd1	-0.663113	0.631514	7.81592	9.10888
CGEN_MOUSE_EXT_3107988_1	NM_001682, NM_174696, BC057180, BC030901, AK013291, BC049262, BC025199, NM_214352, NM_001044757, NM_026482, NM_001101719, AK161995, BC029045	ATPase, Ca++ transporting, plasma membrane 1	Atp2b1	-0.664745	0.6308	7.54471	2.24697
CGEN_MOUSE_3000358_1	NM_100321, NM_001046792, NM_001060030, NM_125055, NM_001089866, AK008270, AK002404, NM_213874, NM_001104836, AK002395, NM_001006395, RP_050505_01_C05, NM_135550, NM_033235, AK005237, NM_001112133, M29462, NM_072255, NM_182353, BC050940, NM_001006693, NM_008618, NM_005917, NM_001034628, NM_001071395, NM_199947, NM_199969, NM_123699, AK164785, AK168545, NM_001009329	Malate dehydrogenase 1, NAD (soluble)	Mdh1	-0.665232	0.630587	10.7157	8.86083
CGEN_MOUSE_3006016_1	NM_013880, AB033615, AK122439, AK154288, AK134985, AK165548, BC027746	Phospholipase C-like 2	Plcl2	-0.666147	0.630187	7.19204	4.82125
CGEN_MOUSE_EXT_3103447_1	NM_206827, NM_001002829, NM_026864, NM_001017840, RP_050913_01_E08, BC118009, RP_060620_02_E07, AK004371	RAS-like, family 11, member A	Rasl11a	-0.666915	0.629852	7.88301	4.67805
CGEN_MOUSE_3004331_1	U96760, AK159284, AK008847, AK167742, AK167064, AK153069, NM_001020624, NM_011692, NM_001087380, NM_001038516, AK169185, AK151527, AK002282, NM_003372, AK077923	Von Hippel-Lindau binding protein 1	Vbp1	-0.668458	0.629179	9.07309	4.65463
CGEN_MOUSE_3000256_1	AB025198, AK051811, RP_040804_01_H10, AK134537, NM_016893, RP_051017_01_A10, AK183245, BC010666, AK048520	Fucosyltransferase 8	Fut8	-0.66976	0.628611	8.32164	2.67831
CGEN_MOUSE_EXT_3112366_1	AK145022, BC054724, NM_001031602, BC049897, AK168798, NM_024086, AK012739, NM_001091865, AK145662, BC003467, EI183003, NM_026197, BC022902, AK029045, AK013306, BC037452, AK011780, NM_001003611	Methyltransferase 10 domain containing	Mett10d	-0.671825	0.627712	7.02	5.37656
CGEN_MOUSE_EXT_3105006_1	NM_214397, AK169943, AK054053, NM_001087234, AK193350, AK203473, AK211646, NM_072299, AK204193, NM_201487, AK197945, NM_030225, AK149664, AK005477, BC024066, AK220022, NM_001933, NM_001006981, NM_001059187, AK019713, AK214016, AK158877, AK168570, NM_001012901, CT010197, NM_001022252, NM_179122, BC006702, RP_040617_01_C02, NM_141807, NM_001075282, AK201288, AK184655, NM_001004929	Dihydrolipoamide S-succinyltransferase (E2 component of 2-oxo-glutarate complex)	Dlst	-0.671987	0.627642	8.1745	6.25209
CGEN_MOUSE_EXT_3106972_1	AK006246, BC046807, AK145373, AK017813, AK017740, NM_025853, AK139887, BC025079	DSN1, MIND kinetochore complex component, homolog (S. cerevisiae)	Dsn1	-0.672446	0.627442	7.35424	2.14981
CGEN_MOUSE_EXT_3105990_1	NM_001099825, NM_001083302, AK147188, AK150427, NM_079465, AK051068, NM_001091615, NM_001014594, NM_001079454, NM_001014597, NM_002734, NM_001014596, AK150927, AK152044, NM_001014598, BC003461, AK083383, AK145860, AK153227, AK027916, NM_001014595, NM_001092907, NM_001014593, AK151556, NM_001029671, NM_001030359, AK151124, NM_001009989, NM_001076358, AK146380, NM_001017732, NM_214026, NM_168877, A…	Protein kinase, cAMP dependent regulatory, type I, alpha	Prkar1a	-0.673414	0.627021	9.55279	2.40544
CGEN_MOUSE_3004111_1	NM_200286, NM_001108197, AK045108, NM_001030923, BC023756, NM_001016717, AK161658, BC057895, AK076486, AK049949, AK086656, AK162110, NM_022015, AF222802, NM_001087040, NM_138572	TAF8 RNA polymerase II, TATA box binding protein (TBP)-associated factorq	Taf8	-0.673605	0.626938	6.88768	5.16673
CGEN_MOUSE_EXT_3107693_1	AK154057, BC039915, BC064461, RP_050224_01_A03, BC051099, AK141264, NM_199196, BC084591, BC003922, BC031375	Suppressor of zeste 12 homolog (Drosophila)	Suz12	-0.673712	0.626892	8.52848	5.87885
CGEN_MOUSE_3004640_1	NM_007671, BC027026, U19596, AK003933, RP_040526_02_C10, AK157209	Cyclin-dependent kinase inhibitor 2C (p18, inhibits CDK4)	Cdkn2c	-0.67403	0.626753	8.23556	3.54212
CGEN_MOUSE_EXT_3108030_1	NM_001107117, AK028937, AK210387, AY029531, NM_026058, AK021316, AK134887, AK028945, RP_040507_02_B11, AK013554, AK051336, AK076409, AK030280, NM_024552, BC003946	Longevity assurance homolog 4 (S. cerevisiae)	Lass4	-0.675113	0.626283	7.47493	4.31887
CGEN_MOUSE_EXT_3110689_1	AY036116, BC116341, AK087239, AK087079, AK082859, AK030986, BC116342, AK045134, NM_001107625, NM_145307	Pleckstrin homology domain containing, family K member 1	Plekhk1	-0.676921	0.625499	6.64162	3.81841
NCRNA_1406	AK083075	Liver glycogen phosphorylase	Pygl	-0.679355	0.624444	6.01062	2.59838
CGEN_MOUSE_3003448_1	RP_051017_02_D02, AK137489, NM_170798, AK152100, NM_001002539, NM_001284, NM_001106933, NM_080532, AK002565, NM_001086668, AF084575, NM_001006586, NM_001046416, NM_009681, BC108327, NM_001005131, NM_001005964, RP_041129_02_H11, BC012656	Adaptor-related protein complex 3, sigma 1 subunit	Ap3s1	-0.682003	0.623299	7.72563	2.97595
CGEN_MOUSE_3000751_1	BC100382, AF102817, AK138278, BC004661	LIM domain only 4	Lmo4	-0.682996	0.62287	7.2591	3.92092
CGEN_MOUSE_EXT_3109137_1	BC021840, AF428262, RP_050725_01_G08, NM_182842, NM_144817, NM_020439, NM_001076836, AY212936, RP_040914_01_G09	Calcium/calmodulin-dependent protein kinase I gamma	Camk1g	-0.683814	0.622517	6.48187	1.828
CGEN_MOUSE_EXT_3114075_1	NM_200663, NM_145513, NM_001031800, BC002098, BC058250, NM_152902, NM_001091536, NM_001015736, AK049784, AK075774, AK049119, NM_001079615	TIP41, TOR signalling pathway regulator-like (S. cerevisiae)	Tiprl	-0.686265	0.621461	7.25572	6.1559
CGEN_MOUSE_EXT_3114249_1	BC086800, AK158560, NM_001008548, AK170573, AK159012, AK158888, AK170395, BC029810, BC057029, AK172397, BC006845	Phosphodiesterase 2A, cGMP-stimulated	Pde2a	-0.686596	0.621318	7.76445	3.51426
CGEN_MOUSE_3000295_1	NM_013743, AK036818, BC026134, AJ001418, AK004543	Pyruvate dehydrogenase kinase, isoenzyme 4	Pdk4	-0.69214	0.618935	8.60247	2.85299
CGEN_MOUSE_EXT_3105477_1	BC094539, AK021400	RIKEN cDNA E130201H02 gene	E130201H02Rik	-0.698191	0.616345	7.12796	2.05285
CGEN_MOUSE_EXT_3110205_1	BC058579, NM_001095542, NM_001007596, BC030455, AK002997, NM_199652, NM_001029967, NM_053865, NM_001075966, AK013731, RP_050725_02_C08, NM_021136, NM_001085350, NM_001034121, NM_001079912, AB074899, NM_001001466, AK014358, AK132364, CT010392, NM_206852, NM_206857, BC027091, RP_040928_01_C01, NM_153457, BC053926, NM_001004555	Reticulon 1	Rtn1	-0.698662	0.616143	10.6291	7.98144
CGEN_MOUSE_EXT_3111721_1	NM_138745, NM_001087105, BC008523, NM_001069845, AK177887, AK133848, NM_001083477, BC013563, NM_169351, NM_001008006, NM_208636, NM_022508, NM_001022356, NM_076960, AK165951, NM_005956, NM_199529, AK129012, NM_001039303, NM_076959, NM_169350, AK088700, NM_210389, NM_001021162, AK210201, AF364579, NM_001014614, AK210275, NM_057906, NM_103931, AK042958, AK159812, AK216784	Methylenetetrahydrofolate dehydrogenase (NADP+ dependent), methenyltetrahydrofolate cyclohydrolase, formyltetrahydrofolate synthase	Mthfd1	-0.70085	0.61521	8.74311	7.73146
CGEN_MOUSE_EXT_3104442_1	AK090091, NM_145381, AK143912, NM_001076045, AK088932, RP_040810_01_G05, NM_016027, NM_001024247, BC004045	Lactamase, beta 2	Lactb2	-0.701851	0.614783	6.4008	2.86429
CGEN_MOUSE_3004597_1	AF059485, AK147329, NM_130969, NM_001098816, RP_Baylor_103146, NM_011858, AK122490, AK147579, AB025413, NM_001102688	Odd Oz/ten-m homolog 4 (Drosophila)	Odz4	-0.703157	0.614227	6.93903	1.44348
CGEN_MOUSE_EXT_3111336_1	NM_029931, BC021420, NM_027326, AK147009, AK019458, AK136066	Myeloid/lymphoid or mixed lineage-leukemia translocation to 3 homolog (Drosophila)	Mllt3	-0.704834	0.613513	7.92747	6.52189
CGEN_MOUSE_EXT_3113507_1	NM_001097487, NM_003709, NM_033563, AK149362, NM_001044766, BC004700, AB221646, RP_040324_01_D09, NM_001079466, AF327568, AF338369, BC019604, BC040794, NM_001020643	Kruppel-like factor 7 (ubiquitous)	Klf7	-0.706285	0.612896	8.80721	9.0269
CGEN_MOUSE_EXT_3106905_1	RP_050725_01_A08, AK220259, RP_060518_04_H01, BC006733, RP_040625_01_F04, NM_170779, AB271907, BC017638, BC037006, DQ256090, NM_001004872, NM_015238, NM_001102742	WW, C2 and coiled-coil domain containing 1	Wwc1	-0.706779	0.612687	7.77761	3.11205
CGEN_MOUSE_EXT_3109527_1	AK028344, RP_050623_04_B04, NM_001038580, NM_001106066, AK003134, AK054257, AK003985, NM_012088, AK036059, NM_025396, BC006594, AK172066	6-phosphogluconolactonase	Pgls	-0.706965	0.612608	10.2232	5.23235
CGEN_MOUSE_3003468_1	AF231925, BC030837, AK161544, NM_080781, NM_033370, NM_078676, AK149828, AK135168, AK011453, RP_050113_02_B08, NM_016451, NM_001002013, AK172214, NM_001078007, NM_001006467, NM_001096614, AK152222, NM_001092390	Coatomer protein complex, subunit beta 1	Copb1	-0.707802	0.612252	7.67646	3.41438
CGEN_MOUSE_3001811_1	AK168923, BC016428, NM_001105021, AK169621, NM_001004252, AK010271, NM_005687, AK076607, AK012154, AK134799, AF123263, AK167945, AK045432, AK165645, BC002313, NM_011811	Phenylalanyl-tRNA synthetase, beta subunit	Farsb	-0.7102	0.611235	8.18533	7.61396
CGEN_MOUSE_EXT_3108664_1	NM_205165, BC055708, NM_018165, NM_018313, NM_181042, AK009120	Polybromo 1	Pbrm1	-0.713675	0.609765	7.70149	5.85297
CGEN_MOUSE_EXT_3104074_1	NM_027975, AK159308, AK156048, AK040615, NM_001107796, BC068129, BC064129, AK009199	RIKEN cDNA 2310007D09 gene	2310007D09Rik	-0.719203	0.607433	8.02337	1.19221
CGEN_MOUSE_EXT_3106396_1	NM_001075285, NM_001001948, BC044303, AK152136, NM_001089733, AK133841, AK151896, AK014260, AK087827, AK150841, NM_001017349, AK150182, BC068114, NM_183392, NM_017426, AK207248, AK162037, AK088855, NM_017361	Nucleoporin 54	Nup54	-0.719246	0.607415	6.89564	4.75366
CGEN_MOUSE_3004860_1	NM_001014350, AK197041, NM_011155, NM_171607, NM_001088229, AF018262, NM_031729, BC003744, NM_006247, AK189512, AK194178, RP_040809_01_F04, NM_001007890	Protein phosphatase 5, catalytic subunit	Ppp5c	-0.720259	0.606988	7.2097	4.96656
CGEN_MOUSE_EXT_3105491_1	NM_001016816, NM_200261, BC060132, NM_001017456, AK039732, AK050289, AK010783, BC057064, NM_014997, AK085116, NM_029742, NM_001075227, AK053834, AK085130, AK172923, RP_060215_04_A01	RIKEN cDNA 2410127E18 gene	2410127E18Rik	-0.72074	0.606786	7.74276	7.79412
CGEN_MOUSE_EXT_3112835_1	NM_001063045, NM_133939, AK008067, NM_001036161, NM_016200, NM_001106585, AK167674, RP_040831_01_G04, NM_001091246, NM_139403, AK088664, AK154446, BC019458, NM_001034740	LSM8 homolog, U6 small nuclear RNA associated (S. cerevisiae)	Lsm8	-0.721688	0.606388	9.71197	6.50363
CGEN_MOUSE_3001997_1	AK150852, AY267188, NM_001002304, NM_001020650, NM_001009897, NM_007284, BC094034, BC015081, NM_002822, AK147990, NM_001094014, AK165561, U82324, NM_001025320, NM_199551, NM_001011469, NM_008971, AK077410, AK168142, NM_001030589, AK168161, NM_199725, NM_001008521	Twinfilin, actin-binding protein, homolog 1 (Drosophila)	Twf1	-0.724262	0.605307	8.04854	10.0997
CGEN_MOUSE_EXT_3106611_1	AK004970, NM_025836, AK012517, AK003971, AK167214, AK132313	Mannose-6-phosphate receptor binding protein 1	M6prbp1	-0.726919	0.604193	6.85673	1.75204
CGEN_MOUSE_EXT_3108458_1	NM_024042, DQ133464, AK007688, NM_133719, NM_001009962, NM_001102026, DQ133462, BC037181, DQ133463, AK087402	Meteorin, glial cell differentiation regulator	Metrn	-0.727296	0.604035	8.41899	8.82685
CGEN_MOUSE_3002005_1	D28577, AK167411, AK144979, BC021630, RP_050120_02_F11, AK220517, NM_008857	Protein kinase C, iota	Prkci	-0.729005	0.60332	6.94271	2.34977
CGEN_MOUSE_3002817_1	AK196936, NM_166808, AK191197, AK159444, AK190147, DQ403100, NM_001111870, AK198338, AK151081, NM_001046985, BC018392, AK084009, NM_001018548, AK166979, BC046616, NM_208470, NM_016774, NM_001024429, AK202885, AK195031, NM_001031391, NM_134364, NM_001062796, NM_001048240, AK150599, AK167160, AK083276, AK002621, AK218870, AK152788, AK168692, NM_065710, AK192149, NM_001001256, AK159737, NM_175796, N…	ATP synthase, H+ transporting mitochondrial F1 complex, beta subunit	Atp5b	-0.729636	0.603056	12.8963	7.35486
CGEN_MOUSE_EXT_3108461_1	AK156485, BC004705, AK142621, AK077612, NM_053246, AK139363, AK032352, AF418207, RP_040420_01_D01	Docking protein 4	Dok4	-0.735106	0.600774	8.84433	10.2532
CGEN_MOUSE_EXT_3106601_1	NM_001013171, AK014093, AK036670, NM_016315, AK017798, AK028490, NM_027506, BC032154, NM_028450	GULP, engulfment adaptor PTB domain containing 1	Gulp1	-0.736828	0.600057	6.41932	2.94282
CGEN_MOUSE_3002529_1	RP_050111_02_H05, NM_013248, NM_001086517, NM_019761, AK168314, NM_001075805, AF156958, NM_001106521, AK003254, BC023672, NM_001045448	NTF2-related export protein 1	Nxt1	-0.7371	0.599944	8.1713	7.59964
CGEN_MOUSE_3003684_1	BC051095, AF133670, NM_001092538, NM_001080695, NM_022374, AK038697, NM_170157, BC006934, NM_178050, NM_143017, BC055466, AK032050, AK135988, NM_001110022, BC060501, NM_019717	ADP-ribosylation factor-like 6 interacting protein 2	Arl6ip2	-0.737399	0.59982	7.83867	7.54701
CGEN_MOUSE_EXT_3107301_1	NM_001030508, NM_002870, NM_001020009, NM_120432, NM_111825, RP_050126_01_B09, NM_026677, NM_001036750, NM_031092, NM_001062296, AB232608, NM_001024540, NM_201329, BC027214, AK002303	RAB13, member RAS oncogene family	Rab13	-0.740641	0.598473	6.53845	2.95011
CGEN_MOUSE_3001276_1	RP_040929_01_G12, NM_001034390, AK007693, NM_001007652, NM_021498, NM_001017264, BC024996, BC034004, AF230806, NM_001025354, NM_017443, NM_200801	Polymerase (DNA directed), epsilon 3 (p17 subunit)	Pole3	-0.745945	0.596277	7.45814	8.37384
CGEN_MOUSE_EXT_3106580_1	NM_001079497, NM_001034359, NM_199373, NM_001006891, RP_Baylor_103276, BC031769, AK172079, AK021091, NM_001003413, NM_001093887, NM_207301, NM_001095948, NM_004627	Tryptophan rich basic protein	Wrb	-0.748188	0.595351	6.80399	4.63929
CGEN_MOUSE_EXT_3105891_1	NM_001013026, AK087352, BC096625, AK014607, BC087733	Transcription termination factor, RNA polymerase II	Ttf2	-0.748308	0.595301	6.7714	3.0639
CGEN_MOUSE_3000408_1	AK002732, BC094054, BC034363, AK003168, AK088098, AK143887, NM_007808	Cytochrome c, somatic	Cycs	-0.749654	0.594746	9.12096	5.86825
CGEN_MOUSE_EXT_3106795_1	AK031490, NM_133194, RP_050512_01_C07, NM_006089, AK016533, AF285577, RP_051214_01_F09, BC056382, NM_001079134, AK040521	Sex comb on midleg-like 2 (Drosophila)	Scml2	-0.751462	0.594001	6.38607	2.34366
CGEN_MOUSE_3004504_1	NM_001104743, NM_001090809, BC010202, NM_031515, NM_033360, NM_001101739, AK164065, NM_021284, NM_001090910, BC004642, NM_001008033, X00485, BC119495, NM_004985, AK155064, NM_001032981, AY487807, NM_001110001	V-Ki-ras2 Kirsten rat sarcoma viral oncogene homolog	Kras	-0.75228	0.593665	7.83703	3.15342
CGEN_MOUSE_EXT_3106578_1	AK129186, BC056365, BC058338, AK170420, AK145112, NM_025958, AK012416	Cullin-associated and neddylation-dissociated 2 (putative)	Cand2	-0.754359	0.59281	7.24773	4.36446
CGEN_MOUSE_EXT_3106595_1	AK147412, AK076210, RP_050414_01_H08, AK013936	Transmembrane emp24 protein transport domain containing 7	Tmed7	-0.75816	0.59125	8.47643	3.90123
CGEN_MOUSE_3005210_1	BC043478, U37501, BC062207, NM_005560, BC020313, AK158204	Laminin, alpha 5	Lama5	-0.758335	0.591178	7.27823	6.43857
CGEN_MOUSE_EXT_3113913_1	NM_020195, NM_001075812, AK009339, NM_001108378, AK049709, BC087941, BC031783, BC058857	RIKEN cDNA 2310014G06 gene	2310014G06Rik	-0.759329	0.590771	7.04884	8.96756
CGEN_MOUSE_EXT_3104489_1	BC024703, AK082178, AK013857, BC061210	RIKEN cDNA 3000002C10 gene	3000002C10Rik	-0.759898	0.590538	8.84786	9.47622
CGEN_MOUSE_EXT_3111929_1	NM_199954, NM_214572, NM_001081973, NM_001087151, NM_001025363, NM_001038549, AY753300, NM_001025360, NM_214571, NM_001028492, NM_001077178, NM_001028495, NM_001098915, NM_001028494, NM_001025362, NM_005552, NM_001017247, NM_182923, NM_069665, NM_001081972, NM_008450, AK031309, NM_001025358, NM_001025361, NM_001028493, NM_001025359, NM_214570, AF055665, NM_214573, NM_079325, NM_001081974, BC05574…	Kinesin light chain 1	Klc1	-0.760164	0.590429	9.02524	9.60991
CGEN_MOUSE_3000602_1	L26320, AK168731, AK153889, AK076977, AK078778, NM_007999, BC027295, AK161047, BC010203, AK166948, AK042942, AK046256	Flap structure specific endonuclease 1	Fen1	-0.761905	0.589717	7.21116	5.1296
CGEN_MOUSE_EXT_3109481_1	NM_000666, NM_001090125, NM_213896, AK003703, NM_200995, NM_141747, NM_025371, RP_041129_02_E03, NM_001077115, NM_001005383, AK002423, BC005631	Aminoacylase 1	Acy1	-0.762985	0.589276	7.31714	5.98211
CGEN_MOUSE_EXT_3113831_1	NM_200908, BC051439, NM_145778, NM_001037615, NM_001070, AB158480, NM_057574, BC078446, NM_001111998, NM_001090573, AB158481, NM_001076255, AK154019, NM_001022066, NM_001003105, BC019652, NM_116030, NM_001095207, NM_120644, BC006581, NM_214492, NM_066730, NM_001041805, AK160125, NM_134024, NM_001111990, NM_134028, NM_057456, NM_016437, NM_001079041, NM_001061233	Tubulin, gamma 1, Tubulin, gamma 2	Tubg2, Tubg1	-0.764776	0.588545	8.18986	8.82768
CGEN_MOUSE_3006063_1	AK137403, NM_204540, RP_050610_01_A05, NM_001095760, NM_001097461, AK144810, AK162591, AK160537, NM_003877, U88327, NM_058208, NM_007706, BC106153, NM_177523, AK033206	Suppressor of cytokine signaling 2	Socs2	-0.765348	0.588311	7.36257	1.38669
CGEN_MOUSE_EXT_3108829_1	AK168244, BC056978, AK006708, AF329695, NM_001015906, NM_168720, NM_001108456, AK159647, NM_058764, NM_054070, BC043320, NM_179798, AK167964, NM_168722, BC060064	AFG3(ATPase family gene 3)-like 1 (yeast)	Afg3l1	-0.765804	0.588126	8.40159	6.98827
CGEN_MOUSE_3002000_1	U58513, NM_004850, NM_009072, NM_001087476, NM_174863, AK172983, AK033588, NM_174452, AK035509, AK045517, NM_013022, NM_001093747, AK149189	Rho-associated coiled-coil containing protein kinase 2	Rock2	-0.766582	0.587808	7.40513	4.70409
CGEN_MOUSE_3004571_1	NM_008923, AK161621, BC011424, AK158994	Protein kinase, cAMP dependent regulatory, type I beta	Prkar1b	-0.766627	0.58779	8.40909	5.21363
CGEN_MOUSE_3004616_1	AK170235, RP_050316_01_G11, NM_145862, AF086905, BC056617, AK044913, NM_016681, NM_001005735, NM_053677, NM_007194	CHK2 checkpoint homolog (S. pombe)	Chek2	-0.767758	0.587329	6.79191	6.08983
CGEN_MOUSE_EXT_3111181_1	NM_205491, AK167011, AK197258, AJ002387, AK152521, AK152958, NM_213058, AK151244, AK151806, AK166739, AK076079, AK144650, NM_013083, AK168012, AK159719, NM_022310, AK168230, AK166207, NM_005347, AK169034, AK148539, AK215673, AK151647, AK152020, AK077463, BC050927, NM_001075148, AK146647, AK160821, D78645, AK149447, AK004578, AK144742	Heat shock protein 5	Hspa5	-0.767827	0.587301	8.59582	4.34287
CGEN_MOUSE_EXT_3104131_1	AY035213, AK165542, NM_025478, AK152763, AK153257, AK010892	Isochorismatase domain containing 1	Isoc1	-0.76827	0.587121	7.66451	3.59131
CGEN_MOUSE_EXT_3110927_1	AK044055, RP_050315_01_F06, BC014687, BC060629, NM_001107010, NM_001013256, AK209872, BC072625, AK176964, AK165906, AK214175, BC066078, AK038651, AK198189, AK213640, NM_026889, NM_025099, AK186509, AK145919, AK217143	RIKEN cDNA 1500010J02 gene	1500010J02Rik	-0.77038	0.586263	7.098	5.5048
CGEN_MOUSE_3006962_1	NM_017012, RP_050825_01_H07, NM_000842, NM_204138, AK078137, AK032422	Glutamate receptor, metabotropic 5	Grm5	-0.778597	0.582933	6.27742	1.7485
CGEN_MOUSE_EXT_3100175_1	BC034628, NM_130457, AK053611, AK142816, AK173255, AF333770	Contactin associated protein-like 4	Cntnap4	-0.778773	0.582862	6.86104	5.73145
CGEN_MOUSE_EXT_3102215_1	NM_145040, NM_028444, AK032154, BC009660, NM_134449, AK014051, RP_050324_01_D02	Protein kinase C, delta binding protein	Prkcdbp	-0.782224	0.58147	8.29478	9.23106
CGEN_MOUSE_EXT_3107619_1	AK145640, AK219020, AK008575, NM_001019067, NM_079125, NM_001027902, NM_001017130, AK020291, NM_200733, NM_026438, NM_205662, NM_001092561, NM_021129, NM_001096055, NM_001075118, NM_210229, NM_006903, BC010468, AK146300, CT010203, NM_001027904, AK088397, NM_001027905, NM_001011461, NM_001027903, NM_001017833, NM_001091466, AK151512	Pyrophosphatase (inorganic) 1	Ppa1	-0.782353	0.581418	8.3832	9.09374
CGEN_MOUSE_3004306_1	NM_001019613, AM051187, AK133900, AF221102, D49544, BC100328, NM_001087534, NM_001005878, BC057162, NM_053173, NM_001101936, AK081484, BC003753, NM_001081698, NM_002263	Kinesin family member C1	Kifc1	-0.782982	0.581164	6.87649	1.18184
CGEN_MOUSE_EXT_3103082_1	RP_050316_02_B11, NM_001083370, NM_204006, NM_016188, NM_001020740, BC049539, NM_001105917, AB075226, NM_173240, NM_137365, NM_001112929, NM_068400, NM_031404	Actin-like 6B	Actl6b	-0.785352	0.58021	6.62833	2.98332
CGEN_MOUSE_EXT_3100462_1	AK160565, BC099557, RP_050412_02_E05, NM_001076295, BC119032, NM_001106909, NM_138779, AK006487, BC116881, NM_001016528	RIKEN cDNA 1700029F09 gene	1700029F09Rik	-0.789535	0.578531	6.93211	1.74016
CGEN_MOUSE_EXT_3103992_1	BC004655, RP_050222_02_A02, NM_020401, NM_001097843, AK133938, AK161665, AK088625, AK088069, BC092261, NM_134010, NM_053830, EI183024, BC057591, AK088303	Nucleoporin 107	Nup107	-0.792518	0.577336	7.57644	7.1136
CGEN_MOUSE_3000185_1	M22012, NM_011428, AK078038, BC018249	Synaptosomal-associated protein 25	Snap25	-0.797665	0.57528	7.19587	2.54027
CGEN_MOUSE_EXT_3104731_1	RP_050224_02_A02, NM_025463, NM_001016100, NM_001038581, AK012061, NM_024099, BC058702, NM_001109581, AK007390, BC047099	RIKEN cDNA 1810009A15 gene	1810009A15Rik	-0.798	0.575146	8.56882	7.27619
CGEN_MOUSE_EXT_3104333_1	BC019565, AK002757, AK005328, NM_001029900, AK168337, RP_050725_01_G03, AK028168, NM_002949, NM_201606, NM_027204, NM_001006885, RP_040907_02_E11, AK134816, AK166969, BC005712	Mitochondrial ribosomal protein L12	Mrpl12	-0.799157	0.574685	10.113	6.41369
CGEN_MOUSE_3006658_1	NM_001106571, BC055741, NM_204889, NM_001037242, NM_004789, AK053572, BC086638, AF124734, RP_Baylor_102883, NM_010710, NM_001040010	LIM homeobox protein 2	Lhx2	-0.79988	0.574397	8.01032	6.85381
CGEN_MOUSE_3002546_1	BC054436, NM_001034765, AY445633, NM_012673, NM_009382, NM_006288, NM_001042638	Thymus cell antigen 1, theta	Thy1	-0.800702	0.57407	6.77692	5.0084
CGEN_MOUSE_EXT_3111982_1	NM_006366, AK010235, NM_001098979, AK035556, NM_053874, AK014979, AK033071, NM_001091774, AK047701, NM_026056, BC057937, AK049813, AK076737, BC050752, AK013331	CAP, adenylate cyclase-associated protein, 2 (yeast)	Cap2	-0.804011	0.572755	7.24611	3.93847
CGEN_MOUSE_3002884_1	AB025349, NM_003860, AK088896, AK011079, NM_001093845, AF037080, AK011100, NM_182988, BC003709, NM_011793, AK004212, NM_053631, AK168039, AK012588, NM_001091089, NM_205562, NM_135332, AK003025, NM_001038231, AK010257, AK189231	Barrier to autointegration factor 1	Banf1	-0.805783	0.572052	9.82197	9.52536
CGEN_MOUSE_3004767_1	BC066041, NM_006603, NM_001042751, NM_001042750, AJ002636, AK161072, NM_021465, NM_001042749, AK034759, NM_001087528, NM_001094828	Stromal antigen 2	Stag2	-0.805838	0.57203	7.52732	4.67369
CGEN_MOUSE_EXT_3114434_1	AK012995, NM_199295, NM_199294, NM_198544, AK013038, AK011725, NM_001038576, NM_027263	Apoptosis-inducing, TAF9-like domain 1	Apitd1	-0.807284	0.571457	6.73271	3.01939
CGEN_MOUSE_EXT_3105962_1	NM_001017735, NM_200042, AK161666, NM_001076929, BC020182, NM_001584, NM_001017101, NM_001092752, AK165186, NM_198778, AK012553	Metallophosphoesterase domain containing 2	Mpped2	-0.808065	0.571147	8.70582	8.70613
CGEN_MOUSE_3000312_1	AK213605, NM_000143, NM_200963, NM_001084606, NM_001006382, NM_132111, NM_066241, RP_040617_01_F08, NM_010209, AK002379, NM_180835, NM_208769, AK147000, NM_001075803, NM_167082, BC006048, NM_130319, NM_181944, NM_167081, NM_140210, U72679, AK194387, BC002322, NM_001023388, NM_124474, NM_017005	Fumarate hydratase 1	Fh1	-0.80819	0.571098	9.44527	7.04797
CGEN_MOUSE_EXT_3112327_1	NM_208820, AK011262, RP_060601_02_B04, NM_001043812, RP_050224_01_F01, NM_130134, NM_001059211, NM_001040578, NM_001059047, NM_001053382, NM_001021121, AK007689, AK151083, NM_015920, BC058115, NM_026467	Ribosomal protein S27-like	Rps27l	-0.81398	0.56881	10.0107	1.71246
CGEN_MOUSE_EXT_3106637_1	NM_018376, AF353623, AK004458, NM_001080298, NM_025623, AK008786, AK012480, NM_001009422, BC019505	Nipsnap homolog 3A (C. elegans)	Nipsnap3a	-0.814457	0.568622	8.20342	8.63998
CGEN_MOUSE_EXT_3100210_1	NM_001079250, NM_001034039, NM_201478, BC051383, NM_012929, NM_204426, NM_000089, NM_031163, NM_001001135, BC052326, NM_001113224, AK028295, BC082331, NM_203889, NM_001081764, NM_001844, NM_001087791, NM_199214, NM_131292, NM_001011005, NM_001006951, NM_033150, NM_182968, BC030913, NM_001087789	Procollagen, type II, alpha 1	Col2a1	-0.815777	0.568102	6.97511	4.80432
CGEN_MOUSE_EXT_3109531_1	AK168342, AK003380, NM_001009290, NM_176642, AK153547, BC002097, AK008502, NM_024220, AK002373, AK166594, RP_040810_02_A05, AK008889, AK019002	NADH dehydrogenase (ubiquinone) 1, subcomplex unknown, 2	Ndufc2	-0.817805	0.567304	11.3361	8.21105
NCRNA_0773	AK079373, NM_008421	Potassium voltage gated channel, Shaw-related subfamily, member 1	Kcnc1	-0.819324	0.566707	7.12043	2.9614
CGEN_MOUSE_EXT_3111991_1	NM_204847, NM_001007646, AK212595, AK211009, AF279263, AK218657, NM_012056, NM_001086480, BC043129, AK190681, NM_001086969, AF090334, NM_007270, AK187832, AK007499, BC026133, NM_001046372	FK506 binding protein 9	Fkbp9	-0.819768	0.566533	8.84218	11.9167
CGEN_MOUSE_3002403_1	AK077995, AK077633, NM_019660, AB015858, BC048478, NM_012333, AK033289, AK132198, BC028344, AK145773, NM_001038565, AK037661, AK077762	C-myc binding protein	Mycbp	-0.827591	0.563469	7.28096	8.11664
CGEN_MOUSE_3000438_1	AK166976, AK006763, NM_001625, BC008610, AK168148, NM_173889, NM_001086763, NM_001033966, NM_013411, NM_212596, NM_079112, AK167797, NM_030986, NM_001004791, NM_066329, AK077519, AK050133, AK010936, NM_001019117, AK168056, AK010951, AB020202, NM_016895, NM_001033967	Adenylate kinase 2	Ak2	-0.828407	0.563151	8.8291	11.181
CGEN_MOUSE_3005978_1	NM_205473, NM_131074, NM_001032814, NM_001014845, AF286199, NM_001087831, BC043012, NM_001078959, NM_000905, AF286198, NM_023456, AF273768, NM_001009452, NM_131016, NM_012614, AK002982	Neuropeptide Y	Npy	-0.831486	0.56195	6.93975	6.41199
CGEN_MOUSE_3003523_1	NM_057248, NM_001030632, BC092051, AK153510, NM_001055054, NM_001002100, AK159371, NM_165063, NM_001043746, NM_001006823, NM_019289, NM_201841, AK170759, AK147731, AF162768, NM_067169, BC010275, AK171364, AK172124, NM_001092368, NM_210880, NM_213156, NM_128643, AK157098, AK005378, AK148145, AK151911, AK002274, AK159477, NM_001021817, NM_001086947, NM_005720, NM_201343, NM_128686, NM_023142, NM_00…	Actin related protein 2/3 complex, subunit 1B	Arpc1b	-0.831526	0.561935	9.84136	8.91314
CGEN_MOUSE_EXT_3112879_1	NM_001013234, BC038158, NM_200226, NM_006397, AK146518, AK010292, NM_001038534, NM_027187, RP_050120_02_A05, BC029252	Ribonuclease H2, large subunit	Rnaseh2a	-0.832214	0.561667	8.22963	9.11076
CGEN_MOUSE_3004058_1	AK152865, AK166586, BC108386, AK197794, NM_079244, NM_204307, AK153150, AK179637, RP_050419_03_H06, NM_001086923, AK167148, AK159668, AK145536, NM_023735, AK208920, AK191050, AK187649, NM_005721, AK150487, AK153204, NM_204037, NM_031068, BC005557, AK211935, AK208071, NM_001089556, AK150991, AK168568, NM_001003944, AK216681, AK159135, AK159775, AK150589, AK216313, NM_058665, AK153079, AK160047, AK…	ARP3 actin-related protein 3 homolog (yeast)	Actr3	-0.832968	0.561373	9.31186	11.1111
CGEN_MOUSE_EXT_3104617_1	AK137776, AK016321, BC096378, RP_050414_03_B12, BC052483	RIKEN cDNA 4930579G24 gene	4930579G24Rik	-0.833485	0.561172	6.63768	3.88197
CGEN_MOUSE_3004900_1	AK015162, AK006102, NM_019670, BC085191, BC086779, BC028920, AF094519, NM_001042517, AK220493, NM_030932, AK166882	Diaphanous homolog 3 (Drosophila)	Diap3	-0.833512	0.561162	6.70125	1.33392
CGEN_MOUSE_3002518_1	BC017629, AK207171, BC085265, AF115778, BC092071, AK002521, AK076085, BC108407, RP_040831_02_H12, NM_019708, NM_001039137, AK167488	Short coiled-coil protein	Scoc	-0.834932	0.560609	7.61897	4.1829
CGEN_MOUSE_EXT_3109783_1	AK151409, NM_001007701, NM_001001210, AK155905, NM_204400, NM_014294, AK088814, AK146207, NM_213325, AK028304, NM_001003267, CT010238, AK150551, AK164347, AK145291, AK150777, NM_213071, AK142658, BC012401, NM_153669, AY029764, NM_001093156, AK152338, AK159878, NM_001040476, AK152343, AK153379, AK152991, AK159350, AK151240, NM_001014341, NM_001088639, NM_028173, NM_152402, AK168708, RP_040810_01_A…	Translocating chain-associating membrane protein 1	Tram1	-0.83688	0.559853	7.56715	6.85011
CGEN_MOUSE_EXT_3111237_1	BC049639, AK081091, AK003598, NM_024112, RP_050125_01_D08, BC024615, AK079725, NM_198001, RP_050725_02_H12	RIKEN cDNA 1110008P14 gene	1110008P14Rik	-0.837135	0.559754	8.23422	9.45095
CGEN_MOUSE_EXT_3114346_1	NM_001008834, NM_001008838, NM_002117, NM_001008845, NM_001008842, AK161769, NM_001033985, NM_001099766, NM_001099765, NM_001082506	Predicted gene, ENSMUSG00000073403	ENSMUSG00000073403	-0.8373	0.55969	7.19619	7.46477
CGEN_MOUSE_EXT_3111455_1	NM_136380, AK134995, NM_064856, AK014665, NM_001058208, NM_001021345, NM_028677, BC016565, NM_001075618, NM_129430, RP_050201_02_A01, NM_001009902, AK136330, BC050116, NM_201205, BC098490, NM_113192, NM_204035, AK008394, NM_001070723, NM_079049, AK003179, AK005202, AK164299, NM_006347	Peptidyl prolyl isomerase H	Ppih	-0.83822	0.559333	8.67989	7.35284
CGEN_MOUSE_3004844_1	NM_001093183, RP_060601_01_A05, RP_040916_02_E07, NM_199691, NM_102447, NM_001054649, NM_001106923, NM_001092208, NM_165111, NM_003590, NM_078849, NM_165110, NM_016716, NM_001015975, AF129738, BC027304, NM_105635	Cullin 3	Cul3	-0.842169	0.557804	7.16717	6.97083
CGEN_MOUSE_EXT_3104418_1	AK151798, NM_133815, BC029171, BC021516, BC010261, BC014835, AK167157, AK033459, AK089042, AK028426, BC025583, AK030606, AK161762, AK088179, BC042522, AK166850	Lamin B receptor	Lbr	-0.843696	0.557214	6.89845	5.73951
CGEN_MOUSE_3005075_1	AK048639, BC060216, NM_007697, NM_006614, X94310, AK132840	Cell adhesion molecule with homology to L1CAM	Chl1	-0.844886	0.556755	7.98052	9.77935
CGEN_MOUSE_EXT_3103246_1	NM_017785, NM_001095839, BC025900, AK139553, BC006674, NM_001091334, RP_050317_04_A02, NM_001034138, NM_001076854, AK011138, NM_027411	Coiled-coil domain containing 99	Ccdc99	-0.846426	0.556161	6.48336	2.69464
CGEN_MOUSE_EXT_3110207_1	BC024663, NM_100687, NM_001030374, NM_136426, NM_001061648, NM_207594, NM_001035919, NM_001083496, AK003567, AK031832, AK005055, NM_025374, NM_179278, NM_001094108, AK049703, NM_006708, NM_001035918, AK005215, BC081432, NM_213151, AK002386	Glyoxalase 1	Glo1	-0.846723	0.556046	8.88278	11.6098
CGEN_MOUSE_EXT_3107505_1	AK159051, BC049956, AK152353, NM_005530, AK032787, AK153459, NM_167657, NM_200951, AK158646, NM_168297, NM_133160, AK168149, AK010065, AK160054, AK151304, NM_209226, AK167822, NM_029573, NM_138068, NM_001092521, AK169152, NM_204021, NM_059929, NM_211038, NM_001021109, BC052208, NM_053638, AK146717, AK003393, AK047951, AK150618, AK117103, AK168049, BC034273, AK164038, NM_174644, AK168034, AK159666	Isocitrate dehydrogenase 3 (NAD+) alpha	Idh3a	-0.854466	0.55307	8.73762	8.51537
CGEN_MOUSE_3001607_1	AK137214, AK089012, NM_016806, NM_001104613, NM_200104, BC059107, NM_031243, NM_001086002, NM_001086921, NM_001045975, AF073993, NM_001030985, NM_200495, AF406651, AK049771, NM_067925, NM_001016926, NM_002137, NM_182650, NM_001028028, NM_001047479, NM_001047480, NM_001011094	Heterogeneous nuclear ribonucleoprotein A2/B1	Hnrnpa2b1	-0.854863	0.552918	8.84544	7.60233
CGEN_MOUSE_EXT_3106509_1	RP_040907_02_G07, NM_174251, BC006617, NM_001106236, AK153153, BC027279, NM_144923, NM_000713	Biliverdin reductase B (flavin reductase (NADPH))	Blvrb	-0.85787	0.551767	8.14597	9.7285
CGEN_MOUSE_EXT_3110395_1	NM_001085986, NM_017812, NM_001004897, AK193067, NM_001106588, RP_040604_01_E12, BC032987, AK006643, NM_001035475, RP_041018_01_C08, AK002889, BC021941, AK145337, AK003519, AK217481, BC016528, NM_025336, AK002263, AK213116	Coiled-coil-helix-coiled-coil-helix domain containing 3	Chchd3	-0.859229	0.551247	9.11512	9.39165
CGEN_MOUSE_3001646_1	NM_031159, AK151799, BC003792, AK165209, AK146427, U22262, U22263, U22264	Apolipoprotein B editing complex 1	Apobec1	-0.859949	0.550972	8.40525	12.1364
CGEN_MOUSE_3000340_1	NM_058844, AK167459, NM_204985, AK207010, BC083355, AK177443, AK164440, NM_008828, RP_050505_04_C05, BC032167, NM_000291, NM_001099932, NM_134860, NM_053291, AK188712, NM_213782, AK145846, NM_001083594, NM_057328, AK167710, M15668, NM_001034299, NM_001093459, NM_213387, NM_001086901, BC108372, BC023819, AK167441, AK133877, NM_001022656, NM_210177, NM_001016545, NM_138733	Phosphoglycerate kinase 1	Pgk1	-0.86151	0.550376	8.80515	4.86342
CGEN_MOUSE_3006094_1	AK036599, BC057346, AK036883, NM_007399, AF011379, AK036918	A disintegrin and metallopeptidase domain 10	Adam10	-0.862526	0.549989	7.32531	7.07953
CGEN_MOUSE_EXT_3110212_1	AK146642, AK080447, AK031135, AK037175, NM_025795, NM_001024877, AK002487, NM_001077043, NM_014551, AK085584, NM_001044499, AK152158, NM_152299, AK163958, AK088294, AK083981, AK165250, RP_040617_01_F05, BC003900, AK153528, NM_001094379	Non-SMC condensin II complex, subunit H2	Ncaph2	-0.863396	0.549657	8.70291	5.20661
CGEN_MOUSE_EXT_3113195_1	NM_001034468, NM_001086510, AK155759, NM_080102, AK165454, AK030554, NM_201213, NM_005051, AK171293, AK145632, NM_001007624, AK167782, NM_070411, NM_001012782, AK004814, AK088049, NM_133794, RP_050321_04_D07, BC079854, AK170826, BC023023	Glutaminyl-tRNA synthetase	Qars	-0.864282	0.54932	7.46332	7.87763
CGEN_MOUSE_EXT_3105334_1	BC059089, AJ505005, NM_001105147, NM_001095312, BC004769, AK220227, NM_181503, BC067250, NM_001007918, NM_001002865, AK047257, NM_027148, NM_001085922, RP_050428_03_B12, RP_060220_04_D04, AK169719, NM_001079606, AK009584	Exosome component 8	Exosc8	-0.869487	0.547341	9.22283	11.9698
CGEN_MOUSE_3000513_1	D17384, NM_008892, D13543	Polymerase (DNA directed), alpha 1	Pola1	-0.870425	0.546986	7.05802	1.75603
CGEN_MOUSE_EXT_3112290_1	NM_146171, NM_014865, NM_001080862, BC029133, BC008592, BC023750, AK019259, BC025460, BC026982, NM_001088371, AK129068, BC006673, AK156143	Non-SMC condensin I complex, subunit D2	Ncapd2	-0.872885	0.546054	8.43207	7.84386
CGEN_MOUSE_3006026_1	AK052258, AK089538, AJ001616, NM_016969, BC056355, AK159160	Myeloid-associated differentiation marker	Myadm	-0.875404	0.545101	6.38583	3.11073
CGEN_MOUSE_EXT_3107747_1	NM_080652, NM_025693, RP_050725_01_G09, NM_001075200, BC011512, AK013518, NM_001079845, NM_001020765, RP_040914_02_A03, AK007685, NM_213083, AK160292, BC019770	Transmembrane protein 41a	Tmem41a	-0.879373	0.543604	6.85009	1.71825
CGEN_MOUSE_EXT_3106625_1	AK077943, NM_020650, NM_001008694, BC092069, AK082762, NM_001046260, NM_026555, RP_050113_02_E09, AK086705, BC055903, BC005487, BC025602, AK132143	Reticulocalbin 3, EF-hand calcium binding domain	Rcn3	-0.879802	0.543442	7.51231	7.89344
CGEN_MOUSE_3005653_1	U73198, NM_001108269, NM_001176, AK144321, L42463, NM_008113, BC002032, NM_001076286, RP_040324_01_C10	Rho GDP dissociation inhibitor (GDI) gamma	Arhgdig	-0.892904	0.538529	7.26057	4.781
CGEN_MOUSE_3004027_1	NM_009129, NM_003469, NM_001012299, BC014717, NM_174176, NM_001078843, BC048249, NM_022669	Secretogranin II	Scg2	-0.895449	0.53758	7.07638	6.2549
CGEN_MOUSE_3003741_1	NM_001108324, AK008276, RP_050329_02_B03, AK002989, X56045, L25255, BC061140, AK167053, NM_001006183, AK153074, NM_001088108, NM_203689, NM_001034586, NM_212766, NM_002882, NM_210216, AK151167, NM_001021029, AK088781, NM_001086295, NM_011239, X56046, AK166642	RAN binding protein 1	Ranbp1	-0.896684	0.53712	9.2913	5.96555
CGEN_MOUSE_3005061_1	NM_031891, AK034475, BC119606, NM_011800, BC119607, NM_001012748, NM_204134, AF007116	Cadherin 20	Cdh20	-0.901726	0.535246	6.97767	10.177
CGEN_MOUSE_EXT_3111477_1	NM_025281, AK076727, RP_050503_04_F07, NM_001031769, S60885, BC116927, NM_017816, BC116923, AK006373, NM_001092287, NM_001011911	Ly1 antibody reactive clone	Lyar	-0.903598	0.534552	7.91839	1.53768
CGEN_MOUSE_EXT_3109271_1	AK161732, D89656, AK178061, AK004023, NM_203769, NM_134387, NM_204225, NM_026428, AK002803, AK153521, NM_001075891, BC012247, NM_016286, AK007627	Dicarbonyl L-xylulose reductase	Dcxr	-0.906027	0.533653	7.68085	7.18575
CGEN_MOUSE_3003801_1	NM_001103224, AK169774, AK160754, BC005595, AK146509, NM_013472, AK204469, X13460, NM_204730, AK150035, AK147066, NM_024156, AK087941, AK146592, NM_004033, NM_001155, AK030728, AK010342	Annexin A6	Anxa6	-0.908645	0.532685	7.46961	9.17149
CGEN_MOUSE_3000281_1	NM_001003906, AK159922, AK216935, AK150901, AK166763, AK151969, AK178969, NM_009388, AK030446, AK140965, NM_001064, AK152460, AK145677, AK150139, NM_001015866, AK146157, NM_001112681, AK151916, AK150769, AK167084, NM_022592, BC055336, AK002627, AK050793, AK150844, AK152886, AK144146, NM_001089843, AK150856, U05809, AK152245, NM_001009097, AK012794	Transketolase	Tkt	-0.913822	0.530777	8.23061	6.94678
CGEN_MOUSE_3002792_1	BC004703, AK008113, X97755, NM_057137, NM_001034500, RP_040907_02_B05, NM_007898, AK027977, BC004620, NM_006579, AK012266	Phenylalkylamine Ca2+ antagonist (emopamil) binding protein	Ebp	-0.914284	0.530607	7.99859	7.46028
CGEN_MOUSE_3003344_1	NM_001081913, NM_001009917, BC067403, NM_214001, NM_001003111, NM_011638, NM_001009312, AK088961, X57349, NM_003234, NM_205256, BC054522, AJ426432	Transferrin receptor	Tfrc	-0.920799	0.528216	7.5771	8.10241
CGEN_MOUSE_EXT_3100227_1	NM_174988, AK140248, AB019618, NM_019161, NM_021248, BC112407	Cadherin 22	Cdh22	-0.923054	0.527391	7.15342	4.72853
CGEN_MOUSE_EXT_3110416_1	NM_026565, AK079141, NM_198450, AK012804, NM_001035031, NM_001014105, BC024334, NM_001006434, RP_050623_01_H09, AK012398	Apolipoprotein O-like	Apool	-0.924052	0.527027	8.06785	6.83475
CGEN_MOUSE_3001352_1	AK147655, NM_024137, NM_006734, AK137384, Y15907, AK137291, AK147419, RP_050407_02_E01, NM_010437, AK147348, AK147244	Human immunodeficiency virus type I enhancer binding protein 2	Hivep2	-0.924538	0.526849	6.61245	4.79769
CGEN_MOUSE_EXT_3106735_1	NM_014350, NM_001107387, NM_001092068, NM_001006343, AK150965, NM_001077654, NM_134131, NM_001017184, AK090316, NM_001083711, AK090350, BC009090, RP_051206_02_C03, AK087478, AK149901, AK151622, NM_001031441, AK152426, AK150445	Tumor necrosis factor, alpha-induced protein 8	Tnfaip8	-0.925154	0.526624	7.79431	1.73596
CGEN_MOUSE_EXT_3112680_1	BC026968, AK003043, NM_001035476, NM_001031011, NM_025531, BC004775, NM_016045, AK150668, NM_001030866, AK013197, NM_001113697, AK008542, NM_001009543, NM_001086075, RP_040920_01_G04	Slowmo homolog 2 (Drosophila)	Slmo2	-0.926351	0.526188	8.67799	13.2705
CGEN_MOUSE_EXT_3105929_1	NM_027127, BC019664, RP_041214_01_E08, AK009378	RIKEN cDNA 2310016C16 gene	2310016C16Rik	-0.927499	0.525769	8.79641	7.13974
CGEN_MOUSE_EXT_3107266_1	NM_174649, NM_001091168, BC033267, AK138963, AK041013, NM_002736, NM_011158, NM_001030020, AK011647, RP_051214_02_F03, NM_212958, RP_050201_01_A04, BC048710, AK135621, NM_001077370, AK081805	Protein kinase, cAMP dependent regulatory, type II beta	Prkar2b	-0.930831	0.524556	7.38058	6.89405
CGEN_MOUSE_EXT_3106651_1	AK006529, BC100365	RIKEN cDNA 1700030C10 gene	1700030C10Rik	-0.935062	0.52302	6.7395	4.42237
CGEN_MOUSE_EXT_3109593_1	RP_041018_01_C07, AK018776, NM_026616, AF346604, NM_032193, NM_001045921, AK011556, BC024333, RP_041209_01_A03	Ribonuclease H2, subunit C	Rnaseh2c	-0.942694	0.52026	8.61283	9.43143
CGEN_MOUSE_3003526_1	AF099016, AK007792, AF099019, NM_011464, BC026419, AF099020, RP_051214_01_H11, NM_001082549, RP_050623_04_F02, NM_199087, NM_021102, NM_001045971, BC003431	Serine protease inhibitor, Kunitz type 2	Spint2	-0.943262	0.520056	6.82409	4.71206
CGEN_MOUSE_EXT_3104001_1	AK135875, NM_031816, NM_009031, NM_001070345, NM_001034638, U35142, AK078349, AK146904, AK145531, AK146014, NM_125208, AK206156, NM_060151, NM_002893, NM_119671, NM_001086895, AK146439, AK132101, NM_079630, NM_203954, AK135869, NM_127230, AK136110, AK160023, AK146967, NM_001112086, AK082892, AK135779, AK153913, AK148852, NM_212610, AK135956, AK145651, AK076016, BC003785, NM_001057276, AK147062, N…	Retinoblastoma binding protein 7	Rbbp7	-0.949009	0.517988	8.15785	3.85118
CGEN_MOUSE_EXT_3109319_1	NM_001079895, NM_175387, NM_001112875, NM_001008084, AF229055, NM_001082576, NM_001082578, DQ017388, AY659952, NM_014309, NM_053104, AK044929, AK077594, AK139555, NM_001031695, AY904025, NM_001082579, AY659951, AF387322, NM_001082577, DQ017389, BC027263, BC002124, AY659953, NM_214746	RNA binding motif protein 9	Rbm9	-0.949109	0.517952	8.33532	11.6008
CGEN_MOUSE_3003026_1	AB026806, NM_003180, NM_001083744, RP_Baylor_103190, RPS_Baylor_37076, NM_016908, BC047148, NM_019350	Synaptotagmin V	Syt5	-0.951722	0.517015	6.8906	10.0006
CGEN_MOUSE_EXT_3113443_1	NM_028454, AK134512, AK037325, AK043687, AK039028, AK014166, AK155475, AK040016, BC014769	Transmembrane 7 superfamily member 2	Tm7sf2	-0.953159	0.5165	8.57165	9.62224
CGEN_MOUSE_3002579_1	AK028279, AK084175, NM_125573, NM_172008, NM_001024649, NM_001059227, NM_079569, NM_213448, AK166649, NM_001005668, NM_007597, BC012408, RP_050324_01_D06, NM_001003232, NM_001019043, NM_001746, BC040244, AK165508, NM_001086857, NM_001085946, AK159298, NM_120816, L23865, NM_001030620, NM_001105612, L18888	Calnexin	Canx	-0.955196	0.515772	8.63075	8.14814
CGEN_MOUSE_EXT_3109936_1	BC005642, AF480298, AK042347, AF480297, NM_139164, NM_133774, AK054501, AK042691, AK014587, NM_001106159, RP_050317_04_B04, AK078858, AK085331	StAR-related lipid transfer (START) domain containing 4	Stard4	-0.962792	0.513063	6.93024	5.77844
CGEN_MOUSE_3004555_1	BC046784, AF121344, AK013350, NM_019571, BC058695	Tetraspanin 5	Tspan5	-0.963286	0.512887	9.73705	12.3516
CGEN_MOUSE_EXT_3111062_1	NM_145810, AK075882, NM_001025693, NM_001037488, AK011289, AK028671, NM_001011378, NM_031942, NM_025866, AK153943, AK167734, BC066169, NM_001017574, NM_001097814	Cell division cycle associated 7	Cdca7	-0.963302	0.512882	7.40944	3.92266
CGEN_MOUSE_3005554_1	U94828, NM_011267, AK079543, BC049968, BC010980, BC055459, AK154324	Regulator of G-protein signaling 16	Rgs16	-0.964117	0.512592	7.2549	3.47495
CGEN_MOUSE_EXT_3113907_1	NM_001008977, AK217305, AK207164, AK012714, NM_001025453, NM_001030804, NM_001022280, NM_206509, AK134969, AK005185, AK166629, NM_001106963, NM_001091069, NM_210486, NM_001004814, NM_122959, AK031113, NM_001025329, AK012233, AK030774, NM_126483, AK134827, AK165574, NM_001053154, NM_180764, NM_079989, BC027284, NM_001064106, NM_001412, AK007301, AK077710, NM_004681, AK187388, NM_068249, AK012464, …	Eukaryotic translation initiation factor 1A, Y-linked	Eif1ay	-0.966121	0.511881	8.82246	6.16493
CGEN_MOUSE_EXT_3106224_1	AK133403, NM_204069, NM_001090497, AK160938, AK145541, RP_040324_01_C08, NM_001043561, AK160423, NM_001004553, NM_204376, NM_001092906, BC002267, NM_000945, S43864, AK163241, NM_080002, AY266418, NM_080135, NM_024459, NM_174583, NM_073484, NM_017309, RP_050927_01_A09	Protein phosphatase 3, regulatory subunit B, alpha isoform (calcineurin B, type I)	Ppp3r1	-0.967226	0.511489	7.01345	5.43824
CGEN_MOUSE_EXT_3110286_1	AK076084, NM_133859, AK143728, NM_020190, AK002518, NM_001075197, AK131879, BC005485, NM_001040018, NM_001077251, RP_050111_01_A08, NM_001107708	Olfactomedin-like 3	Olfml3	-0.96789	0.511253	6.78029	1.94531
CGEN_MOUSE_3004126_1	AK016557, NM_005936, AK166398, NM_001040001, NM_013217, NM_001040000, AF172447	Myeloid/lymphoid or mixed lineage-leukemia translocation to 4 homolog (Drosophila)	Mllt4	-0.968147	0.511162	8.50454	9.80208
CGEN_MOUSE_EXT_3108072_1	AK003135, RP_050315_01_F02, NM_001105842, BC055013, AK169668, BC026811, AK010457, NM_145654, NM_025654, NM_001034836	RAD52 motif 1	Rdm1	-0.970684	0.510264	7.25933	3.72289
CGEN_MOUSE_3004189_1	AK154935, AF364051, AF010305, AK048242, BC010720, BC094057, AK090032, NM_011498	Basic helix-loop-helix domain containing, class B2	Bhlhb2	-0.976176	0.508325	8.5216	9.3298
CGEN_MOUSE_EXT_3103406_1	NM_024194, AK148748, AK011726, AK152244, NM_001034926, BC002279, AK034978, NM_017768, AK170052, AK017814, AK163288	Leucine rich repeat containing 40	Lrrc40	-0.976402	0.508246	7.39113	5.22432
CGEN_MOUSE_3004780_1	NM_145468, AK166034, AK032979, AF083215, NM_013787, AK167677, BC092236, BC098371	S-phase kinase-associated protein 2 (p45)	Skp2	-0.978767	0.507413	7.68424	3.47954
CGEN_MOUSE_3000483_1	AK088043, AK137075, K02927, BC066217, NM_009103, BC016450, AK082135, AK168586	Ribonucleotide reductase M1	Rrm1	-0.982596	0.506068	8.69994	6.00552
CGEN_MOUSE_3000440_1	NM_214233, BC054418, NM_001037604, AK153086, NM_002064, NM_053108, AF109314, BC012642, NM_022278, AK013722, AB013137, AF276917	Glutaredoxin	Glrx	-0.983573	0.505726	7.86832	7.48676
CGEN_MOUSE_EXT_3104863_1	NM_001094757, NM_001037699, NM_001014460, AK139545, AK005996, NM_058771, AK136194, AK028409, AK015543, AK077446, AK133763, NM_001092044, BC051035, NM_022130, NM_001075948, BC039909, NM_001006105, NM_001018789, NM_001032049, BC031445, BC027333, NM_025673, NM_208592, NM_134814, NM_023977	Golgi phosphoprotein 3	Golph3	-0.985094	0.505193	8.21538	6.75157
CGEN_MOUSE_3000774_1	AF169036, AF169037, NM_016707, BC010585, AF051525, AK043677, AK045556, AK004395, BC051418	B-cell CLL/lymphoma 11A (zinc finger protein)	Bcl11a	-0.994491	0.501913	7.84381	6.6833
CGEN_MOUSE_EXT_3107248_1	AK009962, AK164386, AK075574, BC029548, AK146929, NM_175360	Oligonucleotide/oligosaccharide-binding fold containing 1	Obfc1	-0.998657	0.500466	7.75266	13.2108
CGEN_MOUSE_EXT_3105812_1	NM_173181, BC087731, NM_001095330, AK085187, NM_016010, NM_001102891, AK083941, NM_001083437, AK014202, AK170609, BC044809, AK034783, NM_199680, NM_001107661	RIKEN cDNA 3110050N22 gene	3110050N22Rik	-1.00348	0.498795	6.76531	5.23714
CGEN_MOUSE_EXT_3108042_1	NM_001090695, AK146607, NM_001078359, RP_060315_02_F01, AK147005, NM_212802, NM_182990, NM_003146, BC004848, AK146585, NM_001101041, BC024835, AK146446, S50213, NM_001005796, NM_031121, AK146691, RP_050224_01_H02, AK158552, BC042502	Structure specific recognition protein 1	Ssrp1	-1.00357	0.498764	7.88133	5.04799
CGEN_MOUSE_EXT_3112654_1	BC086653, AK021160	Lupus brain antigen 1	Lba1	-1.00962	0.496677	6.81783	9.84732
CGEN_MOUSE_3007084_1	AK080036, BC005500, NM_022045, AJ278508, NM_134092, BC052197, AK088652, BC038684, AK133855	Mdm2, transformed 3T3 cell double minute p53 binding protein	Mtbp	-1.01994	0.493137	7.35589	3.74101
CGEN_MOUSE_EXT_3108451_1	NM_001109475, NM_026633, AK020614, RP_040604_02_B10, NM_001044420, BC024332, NM_001079511, NM_138418, AK003564	RIKEN cDNA 9530058B02 gene	9530058B02Rik	-1.02178	0.492508	7.85784	11.2361
CGEN_MOUSE_EXT_3112146_1	BC018317, AK090322, AK167495, NM_001013244, NM_001005970, AK090217, NM_014399, AK008175, NM_001095046, AK158761, NM_001035362, NM_203853, AK165768, AK012571, AK167979, NM_025359, RP_040826_01_H11	Tetraspanin 13	Tspan13	-1.02203	0.492423	10.2898	13.26
CGEN_MOUSE_3003165_1	BC125470, AK162964, NM_001013605, NM_012856, NM_001082182, NM_001113281, NM_001003113, RP_050705_02_H01, Y07521, NM_001112741, NM_008421, AK147476, NM_001089529, NM_004976, AK147682	Potassium voltage gated channel, Shaw-related subfamily, member 1	Kcnc1	-1.02341	0.491952	7.25127	2.49343
CGEN_MOUSE_EXT_3100833_1	AY082486, NM_030833, NM_030694, BC084679, BC002160, NM_001097805, BC002102, AK141392	Interferon induced transmembrane protein 2	Ifitm2	-1.02538	0.491281	7.88165	10.1702
CGEN_MOUSE_3000585_1	NM_001102548, NM_001088184, NM_000234, BC028287, AK168643, AK153993, NM_137999, NM_010715, AK161793, AK160208, AK178381, U19604, NM_030855, NM_001024268, U04674	Ligase I, DNA, ATP-dependent	Lig1	-1.02582	0.491131	7.56307	7.63736
CGEN_MOUSE_3005245_1	NM_001079250, NM_201478, NM_001105289, L02918, NM_007737, NM_000393, AK160008, AK151929, AK084803, AK084538, AK132413, BC043696, BC055077, NM_131292, AK147328, AK139130, NM_001011005, AK084285, NM_182968, AK147220	Procollagen, type V, alpha 2	Col5a2	-1.03067	0.489483	6.99767	8.11888
CGEN_MOUSE_EXT_3103658_1	AK005948, NM_001081751, AK076753, NM_153216	POU domain class 5, transcription factor 2	Pou5f2	-1.03154	0.489188	7.00263	4.7805
CGEN_MOUSE_EXT_3100401_1	RP_Baylor_102653, AK012564, NM_078986, AK013068, NM_143175, NM_105312, NM_001020306, NM_001036446, NM_165870, NM_115539, NM_179765, NM_001098558, BC021347, NM_214736, AK161268, NM_128261, NM_001087395, NM_001056483, NM_001067226, NM_164559, L31642, NM_213351, AK160636, AK002974, AK152303, NM_001062442, NM_001743, BC051444, BC100301, NM_001049223, NM_017326, NM_007589, NM_001018772, AK168741, NM_0…	Calmodulin 2	Calm2	-1.04031	0.486223	11.605	9.27642
CGEN_MOUSE_EXT_3104081_1	AB093290, RP_051213_01_B07, AK136869, RPS_051213_02_B07, AK014189, RP_050519_02_A10, BC062655	RIKEN cDNA 3110047P20 gene	3110047P20Rik	-1.04501	0.484642	6.74211	10.5628
CGEN_MOUSE_3007339_1	NM_133706, AK155107, BC093511, AK007497, RP_050126_02_D09, BC018156, AK171954	Transmembrane protein 97	Tmem97	-1.04607	0.484286	8.57304	8.18613
CGEN_MOUSE_3006534_1	D78263, NM_001038614, AK214144, AK147618, D78265, NM_001038612, AK003031	Olfactomedin 1	Olfm1	-1.04661	0.484104	8.71954	12.0361
CGEN_MOUSE_EXT_3110544_1	NM_025405, AK004068, NM_001061877, NM_209058, NM_168537, BC047994, NM_001109612, RP_050215_02_F08, NM_001019599, AK012382, NM_001052159, AK132160, NM_068702, RP_060530_01_E09, NM_079329, NM_001022270	Ribosomal protein S4, Y-linked 2	Rps4y2	-1.04968	0.483075	7.1038	6.17295
CGEN_MOUSE_EXT_3104033_1	AK172500, AK006442, NM_001106134, NM_025581, BC019940, DQ926863, AK007138, AK013233, DQ926864, AK021226	RIKEN cDNA 2810433K01 gene	2810433K01Rik	-1.05316	0.481911	7.33651	4.37678
CGEN_MOUSE_3000314_1	AK002216, RP_041130_02_C11, NM_001087059, NM_199942, NM_019395, BC011480, NM_001034447, NM_001004008, NM_213979, NM_136157, NM_058603, AJ132693, NM_203814, NM_165314, NM_213132, AK149527, BC051392, NM_012558, NM_000507	Fructose bisphosphatase 1	Fbp1	-1.05393	0.481654	6.79755	4.42523
CGEN_MOUSE_3003940_1	AF252260, AK049781, NM_020282, BC027629, AK008465, AK010842, AK008138	NAD(P)H dehydrogenase, quinone 2	Nqo2	-1.05682	0.48069	6.83925	3.69018
CGEN_MOUSE_EXT_3108224_1	NM_001034230, NM_025565, NM_020675, AK003408, AK151554, NM_001009654, AK011893, BC027121, AK011241, RP_041116_02_A05, AK146727, BC033605	SPC25, NDC80 kinetochore complex component, homolog (S. cerevisiae)	Spc25	-1.06369	0.478407	7.3966	2.49112
CGEN_MOUSE_3004272_1	AK142764, AK053280, AK051201, RP_050503_03_E04, AK084732, AK083412, NM_005733, BC060608, AK144844, NM_001046288, Y09632, NM_001093170, AK083697, NM_001012783, NM_001095071, AK051995, NM_001108426, NM_009004	Kinesin family member 20A	Kif20a	-1.06767	0.477089	7.41585	1.03
CGEN_MOUSE_EXT_3111642_1	AK075977, AK013556, AK008144, AK004305, NM_147138, AK082215, NM_025635, BC027100, AK134380, AK182584, BC013559, BC034870	ZW10 interactor	Zwint	-1.06968	0.476425	10.3347	10.9725
CGEN_MOUSE_EXT_3106511_1	BC125470, AK162964, NM_001013605, NM_012856, NM_001082182, NM_001113281, NM_001003113, Y07521, NM_001112741, NM_008421, AK147476, NM_001089529, NM_004976, AK147682	Potassium voltage gated channel, Shaw-related subfamily, member 1	Kcnc1	-1.07012	0.476279	7.15138	3.1395
CGEN_MOUSE_3004627_1	AK150433, AK159567, RP_040617_01_E07, AK159726, NM_013642, AK152183, AK152324, AK168627, BC006967, AK167602, AK159658, X61940, AK159251, AK149915, AK159363, AK145903, RP_050927_01_E09, AK152905	Dual specificity phosphatase 1	Dusp1	-1.07628	0.47425	7.23296	11.7053
CGEN_MOUSE_EXT_3103138_1	AK171626, NM_172224, AF353730, BC011093, AK170962, AK154489, NM_053261, RP_041130_01_H11, NM_014214, AK154845	Inositol (myo)-1(or 4)-monophosphatase 2	Impa2	-1.07717	0.473958	7.00167	3.63181
CGEN_MOUSE_3004276_1	AJ223293, NM_010615, AK083324, AK147754, NM_004523, BC060670	Kinesin family member 11	Kif11	-1.08742	0.470602	8.269	9.57175
CGEN_MOUSE_EXT_3100107_1	NM_001025287, BC016211, RP_041214_01_D08, NM_001105336, NM_001003452, AK038111, AK003451, NM_017858, NM_025372, NM_001012690, AK011357, AK003802, NM_001092152	Timeless interacting protein	Tipin	-1.0888	0.470152	7.35472	7.0712
CGEN_MOUSE_3002764_1	NM_001001730, AF166266, AK208162, NM_214432, NM_020010, NM_001025319, NM_001048077, NM_001094307, NM_001097816, NM_001001906, NM_001016194, AK076983, AK031059, NM_000786, AK202785, AK028355, BC031813, AK028815, NM_012941, AK075764	Cytochrome P450, family 51	Cyp51	-1.09015	0.469713	7.68404	10.7432
CGEN_MOUSE_3001516_1	AK133826, AK033196, NM_001086540, BC090645, AK088558, NM_001006243, D26090, AK187287, NM_178436, NM_006739, AK198449, NM_008566, AK051795, NM_001106170, BC094416, NM_001087424, NM_001075290, NM_079584	Minichromosome maintenance deficient 5, cell division cycle 46 (S. cerevisiae)	Mcm5	-1.09095	0.469452	7.99569	12.141
CGEN_MOUSE_3000458_1	NM_001021599, AK169788, AK152691, NM_001034416, NM_199099, NM_167241, NM_001008065, NM_001028225, NM_210331, AK151233, NM_001030601, NM_106595, AK169129, NM_001028224, M33934, NM_001002177, AK150713, BC052671, AK146362, AK151706, AK166667, BC010314, NM_001090521, AK002676, AK011777, NM_001014369, AK215538, AK160569, M98333, AK159822, NM_167240, NM_201464, NM_001088941, NM_000884, AK143505, NM_011…	Inosine 5'-phosphate dehydrogenase 2	Impdh2	-1.09109	0.469407	8.53154	13.7219
CGEN_MOUSE_3001182_1	NM_011803, AK159420, NM_031642, AK151769, AF072403, AK144137, AY027436, NM_201461, NM_001035271, NM_001007505, NM_001030969, AK146615, AK147904, BC020042, AK053584, NM_001086788, NM_001300, RP_050614_02_D12	Kruppel-like factor 6	Klf6	-1.09225	0.469029	7.15983	5.03586
CGEN_MOUSE_EXT_3110600_1	RP_040407_01_A02, EF095212, NM_001006578, AK181314, AK009027, AK184597, AK078086, AK185295, AK151662, AK011354, RP_040922_01_B12, NM_001007291, NM_139426, AK151695, NM_000436, AB085609, AK146342, NM_001089771, NM_001007926, NM_001077150, AK167681, BC003422, AK146158, NM_213938, AK010790, NM_167928, NM_001076070, AK181182, NM_024188	3-oxoacid CoA transferase 1	Oxct1	-1.09769	0.467264	9.65187	11.0159
CGEN_MOUSE_3002353_1	NM_001082257, BC050197, AK160215, NM_005151, AK172477, NM_001038589, NM_021522, NM_001045496, BC005571, AK163391, NM_135533, AK170933, NM_001094403, AK011322, NM_001037334, NM_199973, NM_001005641, AB034633, NM_001008301, AK029977, NM_001075189, AK045909	Ubiquitin specific peptidase 14	Usp14	-1.09798	0.46717	7.72132	7.34667
CGEN_MOUSE_EXT_3108125_1	RP_040923_01_F10, AK004091, NM_001095435, NM_024198, NM_001106673, NM_001101113, NM_001020501, AK014199, BC003228, NM_001078936, AK084382, AK165221, NM_015696, NM_001094531	Glutathione peroxidase 7	Gpx7	-1.10728	0.464168	6.80226	2.30978
CGEN_MOUSE_3006695_1	RP_050310_02_G08, BC057858, NM_009263, BC020355, NM_001040058, AK165393, AK150845, AK145099, AK153089, S78177, BC080720, AK165965, AK133555, X13986, BC014284, AK151069, AK166395, NM_001082194, NM_001040060, AK154908, BC002113, AK151562, NM_000582, AK171158, AK160540, X16151, BC029991, J04806, AK149588, NM_012881, CT010357, AK150819, AF515708	Secreted phosphoprotein 1	Spp1	-1.10839	0.463811	7.01187	1.67876
CGEN_MOUSE_EXT_3107625_1	NM_018003, NM_174209, NM_001003112, BC042415, NM_001008224, AK173203, AB030647, AK012454, NM_028283, BC033470	Uveal autoantigen with coiled-coil domains and ankyrin repeats	Uaca	-1.10902	0.463609	7.2518	2.97157
CGEN_MOUSE_EXT_3104750_1	NM_012410, NM_001107550, BC096615, BC011475, NM_201575, BC079573, NM_001114099, AK165738, NM_001093958, AK034088, NM_001114100, NM_001045927, AB206789, NM_144926	Seizure related 6 homolog like 2	Sez6l2	-1.12963	0.457033	7.86041	9.88822
CGEN_MOUSE_3001829_1	AK167836, BC002045, U28656, NM_007918, AK169979, AK170031, RP_041129_01_B11, AK013033	Eukaryotic translation initiation factor 4E binding protein 1	Eif4ebp1	-1.13214	0.456238	7.72878	8.22333
CGEN_MOUSE_EXT_3105117_1	NM_001034347, BC038262, NM_003642, AK010715, NM_001094404, AK018270, AK014330, BC055460, AK041700, NM_001004572, NM_026115, NM_204207, AK180008, AK169315, NM_001033085, NM_001009657, RP_050310_01_F03	Histone aminotransferase 1	Hat1	-1.13421	0.455584	7.75733	6.284
CGEN_MOUSE_3002481_1	AF096875, NM_010050, AK032038, AF177197	Deiodinase, iodothyronine, type II	Dio2	-1.13738	0.454584	7.13646	5.46576
CGEN_MOUSE_3003807_1	L03529, NM_001085783, AK146194, NM_012950, NM_001992, NM_001103097, NM_010169, AK159282, AK085990, AK160032, BC031516	Coagulation factor II (thrombin) receptor	F2r	-1.14221	0.453065	6.97736	4.23642
CGEN_MOUSE_EXT_3104944_1	AK013150, AK050567, NM_001024800, NM_001075385, AK137059, AK170468, NM_030755, BC021533, AK150511, BC017603, AK153027, AK030429, NM_028339	Thioredoxin domain containing 1	Txndc1	-1.14285	0.452864	8.0651	11.4853
CGEN_MOUSE_3004500_1	BC058261, NM_174556, AK141690, NM_008343, NM_001101034, AK077477, NM_001013398, X81581, BC031421, NM_001005156, NM_012588, NM_000598	Insulin-like growth factor binding protein 3	Igfbp3	-1.14678	0.451632	7.43134	6.38491
CGEN_MOUSE_EXT_3108545_1	BC027012, NM_134081, BC023787, AK075979, AK077324, AK162075, RP_050324_02_F10, AK153033, BC014686	DnaJ (Hsp40) homolog, subfamily C, member 9	Dnajc9	-1.15278	0.449758	9.6728	12.123
CGEN_MOUSE_3000661_1	AK012568, AK135297, AK076075, AK008443, NM_017187, NM_001004674, AK011467, BC046759, AK003773, NM_205486, AK146212, NM_008252, BC083108, NM_203573, NM_002129, NM_214063, NM_001037616, AK135296, Z46757, AK153858, BC002050, NM_001086107, AK151164, NM_001037424	High mobility group box 2	Hmgb2	-1.15568	0.448855	9.07765	6.50401
CGEN_MOUSE_EXT_3112515_1	AK171372, AK170211, NM_028128, AK150036, BC089001, BC023674, AK011489	Replication factor C (activator 1) 5	Rfc5	-1.15916	0.447773	7.76663	3.13706
CGEN_MOUSE_EXT_3108106_1	RP_040923_02_A04, AK150818, AK134906, NM_024184, AK077005, AK151951, BC003428, AK165322, AK005646, AK077718	ASF1 anti-silencing function 1 homolog B (S. cerevisiae)	Asf1b	-1.16586	0.445698	7.59879	2.87187
CGEN_MOUSE_3004010_1	NM_199552, AK153990, AK146077, AK090029, NM_012578, NM_213671, NM_008197, X13171, BC003830, BC011493, BC110361, NM_001076487, AK145675, NM_005318, AK051213, AK155312, AK077473	H1 histone family, member 0	H1f0	-1.17014	0.444378	8.36703	14.2809
CGEN_MOUSE_EXT_3103830_1	AK016609			-1.17229	0.443716	7.12022	5.40831
CGEN_MOUSE_EXT_3113040_1	NM_001048207, AK152607, AK002769, AK082930, AK162472, AY234183, NM_027863, BC027408, AK159730	Glycophorin C	Gypc	-1.17337	0.443384	6.42206	7.11842
CGEN_MOUSE_3004319_1	AK157749, X51396, NM_005909, BC052016, BC019183, NM_019217, BC037105, BC078457, NM_008634, AK158307, AK158442, BC046287	Microtubule-associated protein 1 B	Mtap1b	-1.17457	0.443016	7.6166	4.41288
CGEN_MOUSE_3002787_1	RP_041122_02_G02, NM_018887, RP_051017_02_C10, AF237981, BC037663, AK031733, BC021418	Cytochrome P450, family 39, subfamily a, polypeptide 1	Cyp39a1	-1.17504	0.442871	6.58996	7.88539
CGEN_MOUSE_3004760_1	NM_001025779, BC052434, NM_011799, NM_001007993, AK166003, AJ009559, NM_001254, AK012192, AK075975, AK162669, NM_001108298, AK085020, AJ223087	Cell division cycle 6 homolog (S. cerevisiae)	Cdc6	-1.17607	0.442555	7.0592	4.71972
CGEN_MOUSE_3000439_1	NM_001073248, NM_001079384, AK184157, BC020139, AK088134, NM_019179, NM_059131, M13019, NM_001037816, NM_001041747, NM_131760, NM_119623, RP_050517_01_D07, NM_001071, AK035663, NM_001046816, AK214069, NM_021288, M30774, AK088606, NM_127191, NM_058019, NM_001111446, AK207243, AK011435, NM_001019728, NM_209668, NM_001074443, AK164981	Thymidylate synthase, Thymidylate synthase, pseudogene	Tyms-ps, Tyms	-1.17687	0.44231	7.77057	4.02643
CGEN_MOUSE_3004138_1	BC053740, AJ132771, AK132551, NM_013733, AK161016, AK034839	Chromatin assembly factor 1, subunit A (p150)	Chaf1a	-1.18065	0.441153	7.78007	10.2872
CGEN_MOUSE_3005548_1	NM_011861, X85124	Protein kinase C and casein kinase substrate in neurons 1	Pacsin1	-1.18288	0.440471	6.88921	8.1436
CGEN_MOUSE_3002463_1	NM_004169, BC026055, NM_201046, NM_009171, NM_001015914, AK132342, NM_148918, NM_001086887, AF237702, NM_001047842, AK010439, NM_001101717, NM_001009469, NM_001015553	Serine hydroxymethyltransferase 1 (soluble)	Shmt1	-1.18654	0.439355	7.41301	6.50604
CGEN_MOUSE_EXT_3109894_1	AK088479, AK078697, AK077414, RP_040420_01_D02, BC004617, AK004231, NM_025674	Transcription factor 19	Tcf19	-1.20288	0.434407	7.94858	8.25177
NCRNA_2135	AK007896, BC016250, NM_027219, BC083130	CDC42 effector protein (Rho GTPase binding) 1	Cdc42ep1	-1.20419	0.434013	8.58722	12.2995
CGEN_MOUSE_EXT_3111919_1	RP_040923_02_C09, NM_181573, NM_001105869, NM_001045894, NM_001006550, AK147030, NM_145480, NM_214737, BC003335, NM_001089288, NM_001016363, NM_211324, NM_002916, AK146954, NM_001019969	Replication factor C (activator 1) 4	Rfc4	-1.20912	0.432532	8.07275	3.93786
CGEN_MOUSE_EXT_3106165_1	NM_053307, NM_026322, BC014738, AK002356, BC089311, AK049714, AK009822, RP_050315_01_B09, NM_174114, NM_012331, NM_001082893, AK018338, NM_001086795	Methionine sulfoxide reductase A	Msra	-1.20988	0.432305	8.24726	12.0308
CGEN_MOUSE_3004845_1	X16705, NM_053905, NM_001086584, AK132252, NM_203867, NM_205285, AK089110, NM_205286, NM_005573, NM_010721, NM_001088078, NM_001103295, RP_050503_04_C07, NM_152972, BC052729, M35153, BC058392	Lamin B1	Lmnb1	-1.2212	0.428926	8.40437	6.13932
CGEN_MOUSE_3004808_1	L29479, NM_014264, NM_011495, BC057940, BC051483, BC026785, AK137471, NM_001107669, NM_001089677, NM_001083427, AK006459, AK137080, AK164465	Polo-like kinase 4 (Drosophila)	Plk4	-1.24353	0.422338	7.19062	8.23607
CGEN_MOUSE_3006586_1	L38847, NM_010111, BC057009, AK134108	Ephrin B2	Efnb2	-1.24851	0.420883	7.72018	3.49087
CGEN_MOUSE_3004624_1	NM_001098856, AK003889, NM_001004045, NM_005620, NM_016740, BC021916, NM_001082187, NM_205166, AK164352, RP_040428_01_F10, BC086903, NM_001004095, AK002490, U41341	S100 calcium binding protein A11 (calgizzarin)	S100a11	-1.24884	0.420786	8.12032	8.83258
CGEN_MOUSE_EXT_3112056_1	NM_001008677, NM_028083, NM_001024741, BC013532, NM_005441, AK011243, NM_001096726, NM_001098014	Chromatin assembly factor 1, subunit B (p60)	Chaf1b	-1.25616	0.418657	6.80927	5.33739
CGEN_MOUSE_3000065_1	BC061468, M95200, NM_009505, NM_001025257, NM_001025250	Vascular endothelial growth factor A	Vegfa	-1.25987	0.417582	7.29196	9.90438
CGEN_MOUSE_3006141_1	NM_010350, AK147390, AK165770	Glutamate receptor, ionotropic, NMDA2C (epsilon 3)	Grin2c	-1.26343	0.416552	7.16349	7.70343
CGEN_MOUSE_EXT_3104171_1	AK157569, AK011998, AK020040, BC018524, NM_001078065, AK012179, AK076094, RP_041207_02_A03, NM_001014215, NM_031863, NM_018132	Centromere protein Q	Cenpq	-1.26666	0.415621	7.44213	10.2304
CGEN_MOUSE_3006191_1	AK147117, AK049440, M91380, BC028921, NM_008047	Follistatin-like 1	Fstl1	-1.27656	0.412779	8.13112	11.0136
CGEN_MOUSE_3005909_1	BC021599, AK160396, NM_001038637, AK003588, AK012405, AK075698, NM_010315, AK036138, AK158697	Guanine nucleotide binding protein (G protein), gamma 2 subunit	Gng2	-1.28533	0.410277	7.04807	5.43368
CGEN_MOUSE_EXT_3100105_1	RP_051121_01_H03, NM_170589, NM_144508, AK017750	Cancer susceptibility candidate 5	Casc5	-1.29611	0.407223	7.05944	2.21462
CGEN_MOUSE_3004869_1	AK122415, BC046524, AK141312, AK170048, NM_017380, AK031757, AJ250723	Septin 9	2009-09-01	-1.31052	0.403176	9.96145	14.2386
CGEN_MOUSE_EXT_3113926_1	NM_001075953, NM_026769, RP_050316_02_C05, NM_015722, AK003400, BC049663, RP_060601_02_F07, AK002979, NM_138915	Dopamine receptor D1 interacting protein	Drd1ip	-1.31391	0.402229	7.20601	4.87045
CGEN_MOUSE_3004476_1	AF069051, NM_001080785, AK088387, AF071209, NM_013917, NM_001034310, NM_006607, NM_004219, AK008704, DQ157177, NM_022391, AK002473, BC023324	Pituitary tumor-transforming 1	Pttg1	-1.31766	0.401185	7.66702	3.71514
CGEN_MOUSE_3004851_1	RP_050614_01_G03, NM_001088837, BC006852, NM_009516, NM_003390, NM_001012742, AK011212, AK039572, D30743, NM_001090717, NM_001101205	Wee 1 homolog (S. pombe)	Wee1	-1.32053	0.400388	7.1323	9.18544
CGEN_MOUSE_3001454_1	BC018375, NM_005524, BC051428, AK133538, NM_001034678, NM_008235, NM_024360, AK132536	Hairy and enhancer of split 1 (Drosophila)	Hes1	-1.32836	0.398221	7.02214	6.95009
CGEN_MOUSE_3004013_1	BC054742, AF140224, NM_013915, BC050909, BC089333, BC054529, AK147200, AK088899, NM_001012330	Zinc finger protein 238	Zfp238	-1.33074	0.397564	7.92298	10.5699
CGEN_MOUSE_3000487_1	NM_001091368, AK075997, NM_067668, BC023028, NM_053786, NM_181471, NM_020022, NM_002914, NM_001013326, NM_001080903, AK011649, NM_205530, AK154681, AK011353, NM_001043452, BC099370, NM_079191	Replication factor C (activator 1) 2	Rfc2	-1.33275	0.397011	7.70612	6.16487
CGEN_MOUSE_3004312_1	NM_001044027, AK167779, AK160225, NM_001111988, AK161575, NM_166356, NM_001076773, AK151215, AK167691, NM_001111847, NM_001043500, NM_198809, NM_001006894, NM_077184, NM_123801, AK167926, NM_001087257, BC003825, NM_001076715, AK083327, AK146567, AK169210, NM_066966, NM_001045509, NM_001044612, NM_121263, NM_001043499, AK076196, AK012365, NM_073674, NM_001057360, AK169295, NM_001099609, AK010960, …	Tubulin, beta 5	Tubb5	-1.33781	0.395621	10.8147	11.8897
CGEN_MOUSE_EXT_3110596_1	NM_145462, AK087969, AK079161, NM_001013995, BC004644, AK079852, BC011095, RP_040923_02_C06, AK207801, NM_017815	DNA segment, Chr 14, ERATO Doi 500, expressed	D14Ertd500e	-1.33992	0.395043	7.26905	6.86752
CGEN_MOUSE_3003533_1	NM_021219, AK153636, AJ291757, AF255911, NM_001083736, NM_023844, NM_001034004, RP_Baylor_253927, AK010616, AK028757, AK013914, BC028778, RP_Baylor_253928, AK078128	Junction adhesion molecule 2	Jam2	-1.34718	0.39306	7.71822	7.53414
CGEN_MOUSE_EXT_3113117_1	NM_112897, NM_026785, NM_007019, BC085107, NM_001101813, NM_103932, NM_001084723, NM_001095460, NM_001037449, NM_001092877, RP_050517_01_E07, NM_140325, AK160740, NM_001023061, NM_001037691, NM_001049248, AK003722, NM_181800, NM_181802, AK136186, NM_181801, NM_001106542	Ubiquitin-conjugating enzyme E2C	Ube2c	-1.3537	0.391287	8.99461	3.6929
CGEN_MOUSE_3004367_1	NM_001013912, AK158495, AK152708, AK046005, BC022963, U95498, AB000733, NM_001076169, NM_006818, NM_019914, RP_040324_01_E06	Myeloid/lymphoid or mixed-lineage leukemia (trithorax homolog, Drosophila); translocated to, 11	Mllt11	-1.35732	0.390307	9.00952	15.9537
CGEN_MOUSE_EXT_3105066_1	BC009087, NM_133888, AK154599, AK166253, AK136602, AK004242, NM_001025737	Sphingomyelin phosphodiesterase, acid-like 3B	Smpdl3b	-1.36471	0.388312	6.98963	13.3295
CGEN_MOUSE_3004771_1	U42385, BC071232, AK145341, BC094380, NM_008017	Structural maintenance of chromosomes 2	Smc2	-1.36822	0.387369	8.35688	12.9684
CGEN_MOUSE_3004314_1	AK075922, NM_007317, BC003427, NM_001113591, NM_145588, AK044826, AK088033, AF013119, AK084310, NM_203914, NM_001101868, NM_001009645	Kinesin family member 22	Kif22	-1.36979	0.386948	7.5649	4.28603
CGEN_MOUSE_3006535_1	BC060693, NM_016701, BC062893, BC022629, AK075690, AF076623	Nestin	Nes	-1.37004	0.386881	9.05883	13.3117
CGEN_MOUSE_3006590_1	BC018241, AK018781, AK005073, BC094611, RP_040407_01_F07, AK028055, U28068, NM_010894, RP_060518_02_E06	Neurogenic differentiation 1	Neurod1	-1.37711	0.384989	7.50605	9.6179
CGEN_MOUSE_EXT_3103993_1	NM_002315, NM_057173, NM_176758, NM_139112, NM_001075895, NM_001113055, NM_001096266, NM_001046789, RP_Baylor_103332, NM_173219, BC053074, NM_078678, AK133586	LIM domain only 1	Lmo1	-1.37719	0.384968	8.18903	14.3773
CGEN_MOUSE_3002701_1	AK034387, AB030836, RP_050222_02_G01, AK038434, AB028840, RPS_051222_01_A01, AK042683, RP_051213_01_A01, NM_012028, BC055737	ST6 (alpha-N-acetyl-neuraminyl-2, 3-beta-galactosyl-1, 3)-N-acetylgalactosaminide alpha-2, 6-sialyltransferase 5	St6galnac5	-1.3787	0.384565	7.48693	10.8076
CGEN_MOUSE_EXT_3111917_1	AK014460	Hypothetical LOC665306	LOC665306	-1.39665	0.37981	7.02103	9.80279
CGEN_MOUSE_EXT_3105020_1	NM_001044721, AK167125, NM_132091, NM_026444, AB056479, RP_040916_01_A12, NM_004077, BC029754, RP_060220_02_C08, DQ403125, NM_066863, AK163273, NM_001019149, NM_130755, NM_199598, NM_167072, AK166814, BC013554, AK010298, NM_001086725, AK149990, AK012151, AK145643, NM_001017313, NM_214276, NM_198324	Citrate synthase	Cs	-1.40236	0.37831	9.47982	17.739
CGEN_MOUSE_EXT_3112318_1	NM_028232, AK014357, NM_001012410, AK049517, NM_138484, NM_001012409, BC003987, NM_001012411, NM_001012413, NM_001012412, AK154188, BC089014, AB193067	Shugoshin-like 1 (S. pombe)	Sgol1	-1.40319	0.378092	7.84511	6.45879
CGEN_MOUSE_EXT_3110627_1	BC056965, BC116239, NM_001075391, AK153185, BC116238, BC086683, RP_050324_04_B04, AK075950, AK031680, AK011728, BC098472, NM_026282, NM_182513, AK167877	SPC24, NDC80 kinetochore complex component, homolog (S. cerevisiae)	Spc24	-1.4055	0.377487	7.78049	4.22565
CGEN_MOUSE_3004731_1	AK088502, AF107296, AK133909, NM_009773, NM_001211, BC031577	Budding uninhibited by benzimidazoles 1 homolog, beta (S. cerevisiae)	Bub1b	-1.42804	0.371635	7.79149	4.09218
CGEN_MOUSE_3000106_1	AF179273, RP_Baylor_103043, AF033261, NM_001042451, BC046764, NM_009221, AK156316, RPS_Baylor_37045	Synuclein, alpha	Snca	-1.43496	0.369857	7.55654	11.3302
CGEN_MOUSE_3004522_1	NM_001003890, RP_040324_01_B01, BC006880, AK134045, L19558, AK141202, U01063, NM_213679, AK148076, NM_017100, NM_005030, NM_001038173, AK164027, NM_001030639, AK148050, NM_001087319	Polo-like kinase 1 (Drosophila)	Plk1	-1.44107	0.368294	8.13169	8.77575
CGEN_MOUSE_3004748_1	AK046454, X63615, BC080273, AK163698, AK158794, NM_007595	Calcium/calmodulin-dependent protein kinase II, beta	Camk2b	-1.44232	0.367975	7.28544	15.1481
CGEN_MOUSE_3003091_1	AF233782, NM_177408, AF233784, AF233794, AK047085, AF233775, AF233781, RP_040227_01_01, NM_008073, AF233797, AF233798, AF233793, AF233777, AF233776, M86572, AF233801, AF233779, AF233786, AF233796, AF233800, AF233785, RP_060523_01_A04, AF233789, AF233795, AF233787, BC031762, AF233778, AK141129, AF233788, M62374, AF233791, AF233792, AF233780, AF233790, AF233799, AF233783, AK136889, AK078261, AF2338…	Gamma-aminobutyric acid (GABA-A) receptor, subunit gamma 2	Gabrg2	-1.44482	0.367338	6.75485	8.73269
CGEN_MOUSE_3005886_1	AF326230, NM_031185, AB051563, BC043939, AB070853, BC042461, BC071185, AF326228, AB020886, AB025278, AB070852	A kinase (PRKA) anchor protein (gravin) 12	Akap12	-1.44661	0.366883	8.06905	6.33499
CGEN_MOUSE_EXT_3100002_1	AK004415, NM_025267, NM_001105482, BC057970, AK007198, NM_026865	RIKEN cDNA 1700113I22 gene	1700113I22Rik	-1.45243	0.365405	6.99659	6.25935
CGEN_MOUSE_EXT_3109563_1	AK186157, NM_025639, AY243537, AK011191, NM_001044638, AK011227, RP_041129_01_G11, AK017679, AK011793, NM_178269, AY243536, NM_001038686, AK011755, AK168203, AK010885, AK011464, BC009160, NM_001002876, NM_024053	Centromere protein M	Cenpm	-1.45719	0.364202	8.07154	7.88501
CGEN_MOUSE_3000128_1	RP_050725_02_C05, NM_002045, BC080758, RP_040407_01_F12, NM_203358, NM_001009816, NM_001009303, NM_017195, J02809, BC028288, NM_008083, AK031908	Growth associated protein 43	Gap43	-1.46022	0.363438	10.178	19.5752
CGEN_MOUSE_3000486_1	NM_001045739, AK167569, Z21848, AK168967, NM_021662, NM_001039810, AK169040, BC052670, AK196295, AK166592, NM_011131, AK088310, AK146837, NM_001094225, NM_174427, BC009128, NM_002691	Polymerase (DNA directed), delta 1, catalytic subunit	Pold1	-1.46296	0.362748	7.93571	6.88892
CGEN_MOUSE_3000437_1	AK044866, AF249295, NM_023047, BC065054	Dihydropyrimidinase-like 5	Dpysl5	-1.47004	0.360972	8.31505	17.7588
CGEN_MOUSE_3000107_1	NM_002417, BC053453, X82786, AK133964	Antigen identified by monoclonal antibody Ki 67	Mki67	-1.4727	0.360307	8.46274	10.0474
[truncated: 51 more rows]

## Sheet: PMO
Probe ID	Target Accession ID	Target UniGene Name	Target UniGene Symbol	M-Value	Fold Change	A-Value	B-Statistic
CGEN_MOUSE_3004112_1	K01347, M25937, AK079577	Glial fibrillary acidic protein	Gfap	4.12312	17.4254	7.88956	18.0926
[truncated: 979 more rows]

## Sheet: MYO
Probe ID	Target Accession ID	Target UniGene Name	Target UniGene Symbol	M-Value	Fold Change	A-Value	B-Statistic
[truncated: 833 more rows]
