# Supplementary material for: Long noncoding RNAs in neuronal-glial fate specification and oligodendrocyte lineage maturation
Source: BMC Neurosci. 2010 Feb 5;11:14. doi: 10.1186/1471-2202-11-14 (PMC2829031; doi:10.1186/1471-2202-11-14)
Supplement: Additional file 2 — Expression of ncRNAs according to microarray analysis at different stages of oligodendrocyte and neuronal differentiation. Abbreviations are: bipotent progenitor cells, N/OP; GABAergic neurons, GABAN; oligodendrocyte progenitors, OLP; post-mitotic oligodendrocytes, PMO; myelinating oligodendrocytes: MYO). Probe IDs for targeted mRNA may be queried in the NRED database [102]. Information for targeted ncRNAs shown includes Accession IDs, M-statistic, Fold Change, A- and B-statistic as calculated from microarray analysis. [file 1471-2202-11-14-S2.XLS]

## Sheet: NOP
Additional File 2: Expression of ncRNAs according to microarray analysis at different stages of oligodendrocyte and neuronal differentiation (bipotent progenitor cells, N/OP; GABAergic neurons, GABAN; oligodendrocyte progenitors, OLP; post-mitotic oligodendrocytes, PMO; myelinating oligodendrocytes: MYO). Probe IDs for ncRNAs that may be queried in the NRED database (Dinger et al., Nucleic Acids …
Target Accession ID	Probe ID	Sense Genomic Context	M-Value	A-Value	B-Statistic
AK045353, U69888	NCRNA_2116	Intergenic	-0.791555	8.04821	6.39221
BC063774, BC038528, AK142484	NCRNA_1569	Intergenic	0.736915	7.40755	2.09707
AK140174, AK139402	NCRNA_1153	Intergenic	1.12399	7.93205	7.31901
AK140174, AK139402	NCRNA_1048	Intergenic	1.17337	7.66124	10.4965
AK043166, AK036616, AK051045	NCRNA_1013	Intergenic	0.62946	9.20305	3.55151
AK004333, RP_Baylor_102615, AK080350, AK041908	NCRNA_0978	Intergenic	1.28312	7.67504	9.9218
AK041072	NCRNA_0942	Intergenic	-0.596123	8.11162	3.69782
AK036616	NCRNA_0786	Intergenic	0.857827	7.20657	3.04717
AK137519, AK051330	NCRNA_0785	Intron	0.464496	9.45131	1.89951
AK079380	NCRNA_0778	Intergenic	-0.54027	8.34033	2.46983
BC051529, BC032181, AK136728	NCRNA_0660	Intergenic, Intron	0.527573	8.88987	2.67683
BC094045, AK033655	NCRNA_0648	Intergenic	-0.58147	7.55552	1.272
AK181344, AK136654, AK161599	NCRNA_0424	Intergenic	0.538918	7.73727	1.32483
AK028326	NCRNA_0257	Intergenic	-0.799811	9.86284	3.83264
BC048953, AK149418, AK020182	CGEN_MOUSE_EXT_3114449_1	Intergenic	-0.689011	9.27985	1.38483
AK006941	CGEN_MOUSE_EXT_3113112_1	Intergenic	0.512237	7.6669	1.55929
AK141413	CGEN_MOUSE_EXT_3112762_1	Intergenic	-0.561694	10.6181	2.25686
AK013928	CGEN_MOUSE_EXT_3112093_1	Intron	-0.702109	6.53173	1.79004
AK134698, BC078451, AK013557, BC060256	CGEN_MOUSE_EXT_3111146_1	Intergenic	-0.925478	7.72464	1.40528
AK053349, AK017164	CGEN_MOUSE_EXT_3110905_1	Intergenic	0.799835	6.86886	1.44797
AK009268	CGEN_MOUSE_EXT_3110772_1	Intergenic	0.54779	7.35966	3.38916
AK006324, AK002941	CGEN_MOUSE_EXT_3110417_1	Intergenic	-0.655743	7.12272	2.06041
AK079380	CGEN_MOUSE_EXT_3110225_1	Intergenic	-0.842393	9.47311	6.52663
AK017280, AK135056	CGEN_MOUSE_EXT_3109477_1	Intron	-0.55528	7.51676	2.13415
AK020812, AK137339, AK081943, AK007373	CGEN_MOUSE_EXT_3108585_1	Intergenic	-0.863493	8.09641	6.19284
AK020201	CGEN_MOUSE_EXT_3105742_1	Intron	-0.555451	9.8913	4.96655
AK020760, AK169461, AK017871	CGEN_MOUSE_EXT_3105672_1	Intron	-0.401713	8.48848	1.90918
AF241256, AK045353, U69888	CGEN_MOUSE_3007506_1	Intergenic	-0.831977	7.89007	4.49433
AF072244	CGEN_MOUSE_3007327_1	Intron	-0.893803	6.14887	3.28236
AK002727, L04961	CGEN_MOUSE_3006855_1	Intergenic	0.793785	11.8003	5.35787
AJ006837, BC100513, AK076188	CGEN_MOUSE_3002465_1	Intergenic	0.630789	6.62204	2.68664

## Sheet: GABAN
Target Accession ID	Probe ID	Sense Genomic Context	M-Value	A-Value	B-Statistic
AY151253, AY151252	NCRNA_2142	Intron	0.753327	7.48193	10.1051
AY151253, AY151252	NCRNA_2141	Intron	0.603928	7.73558	6.23665
AK032566, AB063319	NCRNA_2105	Intergenic, Intron	1.48028	10.6298	14.4457
AY096003	NCRNA_2104	Intergenic	0.832644	8.7992	10.1695
AK150339	NCRNA_2058	Intergenic	0.794846	8.45131	9.52835
AK167154, AK145725, AK159400, BC095948, AK018202, AK159773, BC064019, AK028745, AK167255, BC025215	NCRNA_2040	Intergenic	1.95536	7.03325	10.9865
AK167154, AK145725, AK159400, BC095948, AK018202, AK159773, BC064019, AK028745, AK167255, BC025215	NCRNA_2039	Intergenic	2.03269	7.17243	8.45197
AK167154, AK145725, AK159400, BC095948, AK018202, AK159773, BC064019, AK028745, AK167255, BC025215	NCRNA_2036	Intergenic	2.30183	7.45392	10.4613
AK167154, AK145725, AK159400, BC095948, AK018202, AK159773, BC064019, AK028745, AK167255, BC025215	NCRNA_2035	Intergenic	2.48917	7.2597	8.03242
AK145182	NCRNA_2025	Intergenic	0.503699	6.57637	2.13422
BC026530, AK165925, AK165823	NCRNA_2002	Intergenic	0.442357	9.37036	4.55371
AK144532, BC058420, BC052319	NCRNA_1999	Intergenic	2.1523	7.3801	16.2436
AK090164	NCRNA_1973	Intergenic	0.930854	11.4892	3.94047
AK167154, AK145725, AK159400, BC095948, AK018202, AK206554, AK159773, BC064019, AK028745, BC025215, AK167255, AK033579, AK148054	NCRNA_1939	Intergenic	1.84391	7.74132	12.578
AK156864	NCRNA_1869	Intergenic, Intron	1.20611	11.9035	11.3419
AK171721, AK156805	NCRNA_1818	Intergenic	1.9877	7.47584	3.65496
AK161435, AK089693	NCRNA_1814	Intergenic	0.50786	7.92847	2.20829
AK143107	NCRNA_1656	Intergenic	0.455373	9.11914	2.03803
BC012698, AK087218	NCRNA_1640	Intergenic, Intron	1.07685	10.9906	8.22385
AK080383, AK086852	NCRNA_1625	Intron	0.831524	7.53709	7.50394
BC094579, AK142841	NCRNA_1607	Intergenic	1.31979	7.181	10.0733
AK085157	NCRNA_1561	Intron	0.548871	8.49433	3.69397
AK084836, AK165232	NCRNA_1545	Intergenic, Intron	0.72647	7.99013	8.66134
AK142308, BC037039	NCRNA_1541	Intergenic	0.482219	8.15711	3.69172
AK083983, BC028448	NCRNA_1503	Intergenic	0.610849	8.95435	2.81959
AK051223	NCRNA_1493	Intergenic	0.787462	10.1975	9.28418
AK050588	NCRNA_1459	Intergenic, Intron	1.05435	11.3139	10.2677
AK049808	NCRNA_1410	Intergenic	0.713939	6.54844	2.19729
AK164126	NCRNA_1404	Intergenic	0.407918	7.79148	1.38855
AK049005	NCRNA_1383	Intergenic	0.547289	7.88801	1.43301
AK040430, AK041031, AK048740, AK048598	NCRNA_1353	Intergenic	0.542566	7.54607	1.17657
BC050144, AK081653	NCRNA_1346	Intergenic	0.42785	8.05154	1.43215
BC055792, BC027568	NCRNA_1287	Intergenic	0.52789	6.87441	1.76279
AK046873	NCRNA_1183	Intron	0.875319	8.28532	7.41526
AK046120	NCRNA_1161	Intergenic	1.11724	9.89419	10.6043
AK038597, AK053590, AK163519, RP_050816_03_A03	NCRNA_1156	Intergenic	-0.593591	8.73676	4.09973
AK053922, AK045960, AK048009, AK037232	NCRNA_1152	Intergenic	-0.524541	8.30168	3.58136
AK045416	NCRNA_1134	Intron	0.616568	7.85372	2.20889
AK044422, AK032410, BC030402	NCRNA_1073	Intergenic	1.21617	7.00341	9.00688
AK044353, AK041174	NCRNA_1068	Intergenic	0.703334	8.01364	8.70402
AK140063, AK044294	NCRNA_1066	Intron	-0.574261	7.19575	1.12847
AK038694, AK032537, AK044034, AK032180	NCRNA_1054	Intergenic	1.02651	6.87661	2.76185
AK139351	NCRNA_1039	Intergenic, Intron	0.847528	9.00326	7.97837
AK139127, AK002713	NCRNA_1007	Intron	0.464711	8.09847	1.40163
AK042209	NCRNA_0984	Intergenic	0.778955	7.38372	9.53908
AK004333, RP_Baylor_102615, AK080350, AK041908	NCRNA_0978	Intergenic	-0.48587	7.67504	1.1526
AK040157	NCRNA_0886	Intron	0.623709	6.80572	1.98073
AK137781, BC021511, AK029058	NCRNA_0804	Intergenic	0.484115	7.49429	2.55143
AK142855, AK137423	NCRNA_0779	Intergenic, Intron	0.895277	8.78064	12.5769
AK079380	NCRNA_0778	Intergenic	-0.468502	8.34033	2.63525
AK033993	NCRNA_0681	Intergenic, Intron	0.846457	9.35741	6.64468
BC051529, BC032181, AK136728	NCRNA_0660	Intergenic, Intron	0.814584	8.88987	9.84136
AK167154, AK145725, AK159400, BC095948, AK018202, AK206554, AK159773, BC064019, AK028745, BC025215, AK167255, AK033579	NCRNA_0645	Intergenic	2.47459	7.61742	11.4412
AK135973, AK156784	NCRNA_0614	Intergenic, Intron	0.874592	7.02035	3.35435
AK149068	NCRNA_0594	Intergenic, Intron	0.883051	8.95466	4.70998
RP_Baylor_103413, AK038694, AK032537, AK044034	NCRNA_0559	Intergenic	1.47068	7.39408	7.46909
AF380423, AK084358, AK080165, AK134888, AK165901	NCRNA_0539	Intergenic	0.529221	6.76264	1.15821
AK038694, AK032537, AK044034, AK032180	NCRNA_0536	Intergenic	1.20315	6.93735	11.8078
AK134619, BC049236	NCRNA_0509	Intergenic	1.26128	9.33974	12.4728
AK078080, AK053100	NCRNA_0505	Intergenic	1.06064	10.1952	11.722
AK161816	NCRNA_0490	Intergenic, Intron	1.01767	7.98853	9.26599
AK081581, AK030946	NCRNA_0471	Intergenic	1.6203	8.27522	9.06319
AK077278, BC026648	NCRNA_0409	Intergenic	1.0353	9.78623	10.9877
BC020361, AK082757, AK077073	NCRNA_0393	Intergenic	0.438505	8.27916	4.12407
AK028863	NCRNA_0284	Intergenic, Intron	1.33913	12.9206	2.65913
AK167154, AK145725, AK159400, BC095948, AK018202, AK159773, BC064019, AK028745, AK167255, BC025215	NCRNA_0281	Intergenic	2.48765	7.49879	13.8172
AK028326	NCRNA_0257	Intergenic	1.44153	9.86284	13.3146
AK162474, AK013071	NCRNA_0222	Intergenic	0.8101	7.98066	6.53295
AK171830, AK035703, AK012687, BC037520	NCRNA_0212	Intergenic	0.740017	8.29485	4.78663
AK011395, AK008271	NCRNA_0187	Intergenic	0.435712	7.73766	1.53422
AK167154, AK145725, AK159400, BC095948, AK018202, AK159773, BC064019, AK028745, AK167255, BC025215	NCRNA_0173	Intergenic	2.75441	7.51113	11.3407
AK028133, AK084336, AK086443, AK019083, AK020134, AK088913, AK009681, BC107410	NCRNA_0171	Intergenic	0.712868	10.9318	5.09087
AK011395, AK008271	NCRNA_0146	Intergenic	0.89885	8.44877	9.84993
AK131685, AK015953	NCRNA_0055	Intergenic	0.756145	8.30869	4.76957
AK027951	NCRNA_0024	Intergenic	1.0088	9.85417	13.5806
AK003573, RP_050816_03_C02	NCRNA_0015	Intergenic	-0.543894	10.0102	1.51928
BC048953, AK149418, AK020182	CGEN_MOUSE_EXT_3114449_1	Intergenic	1.25395	9.27985	10.2468
AK007344, AK077867	CGEN_MOUSE_EXT_3113697_1	Intergenic	-0.486132	7.54299	1.38139
AK016219	CGEN_MOUSE_EXT_3113227_1	Intergenic	0.560178	7.95526	5.11959
AK006941	CGEN_MOUSE_EXT_3113112_1	Intergenic	0.450681	7.6669	1.79334
AK171830, AK035703, AK012687, BC037520	CGEN_MOUSE_EXT_3113002_1	Intergenic	1.10214	8.71848	7.88789
AK020483, BC055952	CGEN_MOUSE_EXT_3112931_1	Intergenic	1.01107	8.24379	3.4498
BC023710, AK014695	CGEN_MOUSE_EXT_3112836_1	Intron	0.703848	7.08682	6.24323
AK141413	CGEN_MOUSE_EXT_3112762_1	Intergenic	0.548104	10.6181	3.70579
BC042795, AK005231	CGEN_MOUSE_EXT_3112674_1	Intergenic	-0.345518	8.95759	1.42588
AK017934, AK080054	CGEN_MOUSE_EXT_3112628_1	Intergenic	-0.444976	7.72979	1.08365
AK134264, BC080727, AK133106, L31926, AK135613, AK133468	CGEN_MOUSE_EXT_3112177_1	Intergenic, Intron	0.5977	7.54924	3.58019
AK145129, BC031451, AK135086, BC054856, BC048356, AK145655, AK139766, AK136483, AF303453, AF303454, BC067197, AK012536, AF177147	CGEN_MOUSE_EXT_3111688_1	Intergenic, Intron	1.79099	10.2224	20.8219
AK013816	CGEN_MOUSE_EXT_3111600_1	Intergenic	-0.469006	7.02187	2.73959
AK134698, BC078451, AK013557, BC060256	CGEN_MOUSE_EXT_3111146_1	Intergenic	0.787896	7.72464	1.28839
BC071254	CGEN_MOUSE_EXT_3111066_1	Intergenic	-0.427969	9.22808	2.70302
AK009692	CGEN_MOUSE_EXT_3110727_1	Intron	0.799487	7.13138	5.83279
U20263, AK018238, RP_051012_01_E12	CGEN_MOUSE_EXT_3110711_1	Intergenic	1.4139	8.81747	17.0232
AK014267	CGEN_MOUSE_EXT_3110527_1	Intron	0.528712	6.25964	2.18382
BC051496, AK008596, BC092380, BC059891, AK162274	CGEN_MOUSE_EXT_3110504_1	Intron	0.820445	8.70213	8.14674
AK007927, AK012631, AK005116	CGEN_MOUSE_EXT_3110277_1	Intergenic	0.504563	7.74514	2.60216
AK079380	CGEN_MOUSE_EXT_3110225_1	Intergenic	-0.571011	9.47311	4.14987
BC005511, AK076057	CGEN_MOUSE_EXT_3110029_1	Intergenic	0.425471	8.60656	1.30169
AK011616	CGEN_MOUSE_EXT_3108971_1	Intergenic	0.581496	7.45956	6.79069
AK020412	CGEN_MOUSE_EXT_3108387_1	Intron	0.421841	6.6922	1.26435
AK139292	CGEN_MOUSE_EXT_3108276_1	Intergenic, Intron	1.12655	8.23182	12.3295
AK018304	CGEN_MOUSE_EXT_3108080_1	Intron	0.61376	6.19978	2.70632
AK019329, AK013501	CGEN_MOUSE_EXT_3107962_1	Intergenic	1.34358	7.26347	6.0636
AK020201	CGEN_MOUSE_EXT_3105742_1	Intron	0.601921	9.8913	8.11573
AK049668, AK009327, BC046593	CGEN_MOUSE_EXT_3105725_1	Intergenic	-0.926575	9.54182	10.7519
AK016768	CGEN_MOUSE_EXT_3105234_1	Intergenic, Intron	1.18002	8.56493	12.9399
AK006604	CGEN_MOUSE_EXT_3104329_1	Intron	-0.536649	8.50089	4.02709
AK145129, AK135086, BC030479, AK136483, AF303453, AF303454, AK012536, BC067197, BC026940	CGEN_MOUSE_EXT_3103031_1	Intergenic, Intron	1.33586	7.93913	10.6892
AF139238, X06529, DQ372809, M82991, DQ372760, AF178619, AF072794, U30239, AY835665, U55442, M83057, M83048, AY603673, U55597, M64157, U55439, U37882, M83014, AF321960, AF045525, U19312, AF316991, L09047, M83053, AF137624, M83007, M57982, DQ372801, M64153, D50383, X65005, AY661786, U55423, U19316, M83067, L37414, M83017, U29374, AF139214, U55437, M83068, M36240, AF007236, S74100, DQ372782, U55426,…	CGEN_MOUSE_EXT_3101715_1	Intergenic	-0.393695	8.47825	1.66636
X79508	CGEN_MOUSE_3007264_1	Intergenic	-0.576735	7.59492	3.54454
AK014219, AF177020, AF217545	CGEN_MOUSE_3007095_1	Intergenic	1.15072	8.04384	14.6956
U20263, AK018238	CGEN_MOUSE_3007073_1	Intergenic	0.608951	6.99829	2.52346

## Sheet: OLP
Target Accession ID	Probe ID	Sense Genomic Context	M-Value	A-Value	B-Statistic
BC072659	NCRNA_2213	Intergenic	-0.463336	6.28526	3.63953
AK045353, U69888	NCRNA_2116	Intergenic	-0.822057	8.04821	9.17426
AY096003	NCRNA_2104	Intergenic	0.491314	8.7992	3.61067
AK145182	NCRNA_2025	Intergenic	-0.52096	6.57637	2.40561
AK144532, BC058420, BC052319	NCRNA_1999	Intergenic	-1.12603	7.3801	8.37423
AK144330	NCRNA_1981	Intergenic	1.30377	6.83636	7.50632
AK089135, AK149318, AK158237	NCRNA_1925	Intron	0.592139	6.34794	1.41121
AK089810, AK172704	NCRNA_1848	Intron	-0.844332	8.02014	9.25334
AK171786	NCRNA_1821	Intron	0.865981	6.57915	3.63796
AK171721, AK156805	NCRNA_1818	Intergenic	2.02045	7.47584	3.75654
AK161435, AK089693	NCRNA_1814	Intergenic	0.730429	7.92847	6.31688
AK155239, AK052674	NCRNA_1757	Intergenic	0.684224	6.41084	1.59354
AK088432	NCRNA_1703	Intergenic	0.526888	9.09743	2.59596
AK143362	NCRNA_1690	Intergenic	0.733807	6.08567	4.384
AK087483	NCRNA_1669	Intergenic	0.720805	7.39269	6.26237
BC012698, AK087218	NCRNA_1640	Intergenic, Intron	0.683336	10.9906	2.72366
AK080383, AK086852	NCRNA_1625	Intron	0.626411	7.53709	4.01037
AK086455	NCRNA_1610	Intergenic, Intron	0.657046	7.77135	4.23638
AK052609	NCRNA_1571	Intergenic	-1.19236	7.08528	13.8408
AK085021	NCRNA_1556	Intergenic, Intron	0.722458	6.85113	7.57047
AK084836, AK165232	NCRNA_1545	Intergenic, Intron	0.439003	7.99013	2.56654
AK052375	NCRNA_1542	Intergenic	-0.9715	8.18485	1.22473
AK142308, BC037039	NCRNA_1541	Intergenic	0.496904	8.15711	3.95047
AK051223	NCRNA_1493	Intergenic	0.47819	10.1975	3.15865
AK050588	NCRNA_1459	Intergenic, Intron	0.712828	11.3139	5.291
AK083217	NCRNA_1424	Intron	1.08782	7.70507	5.57679
AK083203	NCRNA_1423	Intergenic	1.47655	7.46315	6.25627
AK083124	NCRNA_1418	Intergenic	0.570201	6.43087	4.49012
AK164126	NCRNA_1404	Intergenic	0.526688	7.79148	4.08508
AK142913, AK082861	NCRNA_1394	Intergenic	-0.623855	7.69201	4.52552
AK049005	NCRNA_1383	Intergenic	-0.971872	7.88801	8.02301
AK163860	NCRNA_1358	Intergenic	0.639431	7.93963	3.90386
BC055792, BC027568	NCRNA_1287	Intergenic	0.580166	6.87441	2.68083
AK081195	NCRNA_1208	Intergenic	0.802756	7.05442	6.87488
AK046873	NCRNA_1183	Intron	1.66084	8.28532	15.7094
AK032113, AK163634, AK046796	NCRNA_1181	Intergenic	-0.899152	6.68576	3.20036
AK046120	NCRNA_1161	Intergenic	-0.729552	9.89419	5.18636
AK144670, AK046039	NCRNA_1155	Intergenic	-0.744411	7.79887	7.87556
AK053922, AK045960, AK048009, AK037232	NCRNA_1152	Intergenic	-1.17453	8.30168	13.6567
AK045416	NCRNA_1134	Intron	0.599271	7.85372	1.8186
AK132049, AK044909	NCRNA_1124	Intergenic	1.16464	6.73759	4.81795
AK044353, AK041174	NCRNA_1068	Intergenic	0.70031	8.01364	8.5907
AK140063, AK044294	NCRNA_1066	Intron	-0.770797	7.19575	4.23595
AK048088, AK043997	NCRNA_1052	Intron	0.495278	6.25214	2.40547
AK043958	NCRNA_1051	Intergenic	1.54161	7.09106	13.9731
AK140174, AK139402	NCRNA_1048	Intergenic	-0.456014	7.66124	1.86633
AK139351	NCRNA_1039	Intergenic, Intron	0.865199	9.00326	8.17746
AK053954, AK043101	NCRNA_1011	Intergenic	0.55267	6.64917	1.10712
AK041742, AK041432	NCRNA_0949	Intergenic	0.410718	8.021	1.34876
AK040843	NCRNA_0920	Intergenic	0.72528	6.09074	5.21765
AK079799, AK039480	NCRNA_0889	Intergenic	0.788226	6.39318	2.94645
AK162963	NCRNA_0868	Intergenic	0.756566	6.52908	2.59195
AK162902, AK135387, AK086355	NCRNA_0843	Intergenic	1.33808	7.50099	15.2334
AK137781, BC021511, AK029058	NCRNA_0804	Intergenic	0.840726	7.49429	9.10061
AK137519, AK051330	NCRNA_0785	Intron	-0.555671	9.45131	5.58399
AK142855, AK137423	NCRNA_0779	Intergenic, Intron	0.579603	8.78064	6.93431
AK079380	NCRNA_0778	Intergenic	2.11974	8.34033	21.5976
AK079377	NCRNA_0776	Intergenic	0.584528	7.91389	1.78977
AK161845, AK036194, AK035977, AK051464, AK035875, AK043393, AK042724	NCRNA_0772	Intergenic	1.90453	6.66502	9.89441
BC094045, AK033655	NCRNA_0648	Intergenic	0.610075	7.55552	3.27911
AK162902, AK135387, AK086355	NCRNA_0578	Intergenic	1.13945	7.39115	10.9144
BC055934, AK032694, BC066100	NCRNA_0565	Intergenic	1.38876	7.96557	9.40989
AK134619, BC049236	NCRNA_0509	Intergenic	0.946028	9.33974	8.69571
AK078080, AK053100	NCRNA_0505	Intergenic	0.736787	10.1952	6.99525
AK161816	NCRNA_0490	Intergenic, Intron	0.535701	7.98853	1.60279
BC024713, AK031204, AK011682	NCRNA_0479	Intergenic	0.94382	6.8161	9.7168
AK081581, AK030946	NCRNA_0471	Intergenic	1.8572	8.27522	10.6833
AK017924	NCRNA_0458	Intergenic	0.887851	6.74347	4.62197
AK133808	NCRNA_0439	Intron	1.0294	7.20313	7.74561
AK133659	NCRNA_0416	Intron	0.492458	6.39171	1.87481
AK029956, AK033134	NCRNA_0386	Intergenic	0.598912	7.23161	3.92891
BC089370, AK076492	NCRNA_0302	Intergenic	0.769397	8.2709	3.73344
AK132348	NCRNA_0263	Intergenic	-0.628552	6.69594	3.08467
AK028326	NCRNA_0257	Intergenic	1.61909	9.86284	14.8381
AK162474, AK013071	NCRNA_0222	Intergenic	1.85725	7.98066	17.253
AK171830, AK035703, AK012687, BC037520	NCRNA_0212	Intergenic	1.31769	8.29485	12.0118
BC024713, AK031204, AK011682	NCRNA_0196	Intergenic	1.30326	6.73647	11.8572
AK028133, AK084336, AK086443, AK019083, AK020134, AK088913, AK009681, BC107410	NCRNA_0171	Intergenic	0.947165	10.9318	8.53408
AK009348	NCRNA_0164	Intergenic	1.60673	7.31452	8.68337
AK137724, AK007799, AK162803	NCRNA_0136	Intergenic	0.35466	8.0871	1.01214
AK018936, AK018990, AK015782	NCRNA_0121	Intergenic	0.505236	6.94817	1.5107
AK018927	NCRNA_0104	Intergenic	-0.512666	6.59423	3.74296
AK050707, AK078369, AK007023	NCRNA_0102	Intergenic	0.419759	6.41452	1.38225
AK131685, AK015953	NCRNA_0055	Intergenic	0.68085	8.30869	3.47712
AK003921	NCRNA_0022	Intergenic	0.408278	7.0419	1.06279
AK171523, AK145818, BC010981	CGEN_MOUSE_EXT_3114521_1	Intron	-0.460657	7.62467	1.09939
AK003167	CGEN_MOUSE_EXT_3114378_1	Intergenic	-1.06403	6.6698	4.56002
AK019287, AK028267	CGEN_MOUSE_EXT_3114348_1	Intergenic	0.991186	8.28276	8.5521
AK016331	CGEN_MOUSE_EXT_3114306_1	Intergenic	-0.438961	8.01883	3.26789
BC026913, AK017322, AK017100, AK030275, AK011393, AK009929, AK006166, AK029148, AK011848, AK147270, AK170765	CGEN_MOUSE_EXT_3114215_1	Intron	-0.59507	7.21515	1.01406
AK019609	CGEN_MOUSE_EXT_3114210_1	Intergenic	-0.463867	8.42721	3.21373
AK019563	CGEN_MOUSE_EXT_3114209_1	Intergenic	-0.454211	10.0506	4.07382
AK005401	CGEN_MOUSE_EXT_3113880_1	Intergenic	1.30697	6.57642	6.42647
AK014241	CGEN_MOUSE_EXT_3113862_1	Intergenic	0.59795	7.38875	1.79767
AK017944	CGEN_MOUSE_EXT_3113449_1	Intron	0.575429	7.62279	4.41808
AK017961	CGEN_MOUSE_EXT_3113448_1	Intron	0.590023	7.2915	3.15086
AK020766	CGEN_MOUSE_EXT_3113405_1	Intron	-0.442213	7.88362	2.37425
AK015436	CGEN_MOUSE_EXT_3113404_1	Intron	-0.417509	7.69625	3.28417
AK032294, AK019879, AK028985	CGEN_MOUSE_EXT_3113397_1	Intron	-1.36764	6.99787	5.95528
AK017428	CGEN_MOUSE_EXT_3113381_1	Intron	-0.49174	8.39759	3.20544
AK021385	CGEN_MOUSE_EXT_3113380_1	Intron	-0.417575	8.4694	2.6555
AK005755	CGEN_MOUSE_EXT_3113360_1	Intergenic	-0.454619	7.60709	1.60544
AK016723	CGEN_MOUSE_EXT_3113359_1	Intergenic	-0.4963	7.58022	3.31801
AK005986	CGEN_MOUSE_EXT_3113357_1	Intergenic	-0.446647	9.28643	4.01993
AK020936	CGEN_MOUSE_EXT_3113310_1	Intergenic	-0.411337	7.98518	3.04269
AK017208	CGEN_MOUSE_EXT_3113309_1	Intron	-0.471003	7.97913	4.20769
AK005014, AK079954	CGEN_MOUSE_EXT_3113274_1	Intergenic	-0.50247	9.42668	6.24948
AK018265	CGEN_MOUSE_EXT_3113268_1	Intergenic	0.463134	7.45491	2.04222
AK020875	CGEN_MOUSE_EXT_3113261_1	Intergenic	-0.466037	9.73386	3.895
AK020112	CGEN_MOUSE_EXT_3113251_1	Intron	-0.502112	8.61232	3.4132
AK016219	CGEN_MOUSE_EXT_3113227_1	Intergenic	0.393137	7.95526	1.12298
AK006308	CGEN_MOUSE_EXT_3113003_1	Intergenic	0.428335	6.11377	1.83701
AK171830, AK035703, AK012687, BC037520	CGEN_MOUSE_EXT_3113002_1	Intergenic	1.19797	8.71848	8.88823
AK016717	CGEN_MOUSE_EXT_3112991_1	Intergenic	0.888525	9.3909	13.0113
AK013659	CGEN_MOUSE_EXT_3112948_1	Intergenic	0.500875	6.5868	1.44295
AK020483, BC055952	CGEN_MOUSE_EXT_3112931_1	Intergenic	1.7503	8.24379	10.1165
AK014965	CGEN_MOUSE_EXT_3112794_1	Intergenic	0.407036	7.17509	1.28888
AK141413	CGEN_MOUSE_EXT_3112762_1	Intergenic	0.960619	10.6181	10.5738
AK013794	CGEN_MOUSE_EXT_3112688_1	Intergenic	0.47341	6.81053	1.0439
BC042795, AK005231	CGEN_MOUSE_EXT_3112674_1	Intergenic	0.874177	8.95759	12.6216
AK019302	CGEN_MOUSE_EXT_3112462_1	Intron	-1.25094	7.14311	7.01715
BC048663, AK019082	CGEN_MOUSE_EXT_3112440_1	Intergenic	0.587633	7.44288	2.38402
U55680, AF139231, AF178619, DQ372760, S60860, AY835665, AY646726, AY835663, M17954, M12189, DQ372761, X06526, M64157, U55615, AY247152, AF206030, U55604, M61952, AF137625, M90691, AF137624, X58586, M64153, S76823, U05285, AY787869, AF178620, DQ113490, AF139214, AF139247, DQ372746, DQ868770, X06517, M97864, AF393381, AY860429, U37887, AY058906, M15594, S48339, AJ784037, DQ372753, M16073, AF056217,…	CGEN_MOUSE_EXT_3112386_1	Intergenic	-0.503119	9.82072	4.68957
AK019141	CGEN_MOUSE_EXT_3112289_1	Intergenic	-0.50113	11.1102	2.15418
AK020451	CGEN_MOUSE_EXT_3112098_1	Intron	-0.476808	7.99157	4.80566
AK140833, AK014263	CGEN_MOUSE_EXT_3111951_1	Intron	0.698386	7.33865	2.75571
AK021085	CGEN_MOUSE_EXT_3111690_1	Intron	-0.471697	6.2236	2.71761
AK145129, BC031451, AK135086, BC054856, BC048356, AK145655, AK139766, AK136483, AF303453, AF303454, BC067197, AK012536, AF177147	CGEN_MOUSE_EXT_3111688_1	Intergenic, Intron	1.41839	10.2224	18.0444
AK005824	CGEN_MOUSE_EXT_3111618_1	Intergenic	-0.53628	9.15521	4.80368
AK011173	CGEN_MOUSE_EXT_3111570_1	Intergenic	0.944399	6.85543	6.63956
n1518_u1438_AF357400_snoRNA	CGEN_MOUSE_EXT_3111450_1	Intron	0.634766	6.86407	1.07422
AK019331	CGEN_MOUSE_EXT_3111428_1	Intron	0.868913	6.60267	7.29321
AK020939	CGEN_MOUSE_EXT_3111403_1	Intron	2.05584	7.62505	18.53
AK006725	CGEN_MOUSE_EXT_3111330_1	Intergenic	-0.601481	9.48932	7.3682
AK141895, AK008866, AK151977, RP_051219_01_B09	CGEN_MOUSE_EXT_3111239_1	Intron	1.15495	7.74093	5.50876
AK134698, BC078451, AK013557, BC060256	CGEN_MOUSE_EXT_3111146_1	Intergenic	1.78971	7.72464	11.0234
AK004455	CGEN_MOUSE_EXT_3111119_1	Intergenic	0.476978	8.42837	3.53576
BC071254	CGEN_MOUSE_EXT_3111066_1	Intergenic	-0.727372	9.22808	9.00308
AK029416, AK019023	CGEN_MOUSE_EXT_3110984_1	Intron	0.482838	7.46369	4.15914
AK017720	CGEN_MOUSE_EXT_3110960_1	Intron	0.951135	6.44627	3.20782
AK009064, AK030376, RP_050324_03_D10	CGEN_MOUSE_EXT_3110957_1	Intergenic	-0.510498	8.5791	4.74977
AK053349, AK017164	CGEN_MOUSE_EXT_3110905_1	Intergenic	1.28213	6.86886	8.64642
BC038474, AK012221	CGEN_MOUSE_EXT_3110870_1	Intron	0.848128	7.06216	5.02593
AK009268	CGEN_MOUSE_EXT_3110772_1	Intergenic	-0.387163	7.35966	1.3451
AK020037	CGEN_MOUSE_EXT_3110712_1	Intergenic	0.966581	6.22867	2.91341
AK002420, AK005967	CGEN_MOUSE_EXT_3110611_1	Intergenic	0.753982	7.09433	3.81478
BC051496, AK008596, BC092380, BC059891, AK162274	CGEN_MOUSE_EXT_3110504_1	Intron	0.522131	8.70213	2.68841
AK019402	CGEN_MOUSE_EXT_3110296_1	Intron	0.462656	6.84539	1.05632
AK007927, AK012631, AK005116	CGEN_MOUSE_EXT_3110277_1	Intergenic	0.586405	7.74514	4.20479
AK020343	CGEN_MOUSE_EXT_3110250_1	Intron	0.865318	6.41488	8.25522
AK019657	CGEN_MOUSE_EXT_3110238_1	Intergenic	0.747313	6.8172	5.93593
AK079380	CGEN_MOUSE_EXT_3110225_1	Intergenic	2.30541	9.47311	21.8566
AK008951	CGEN_MOUSE_EXT_3110206_1	Intergenic	-0.550545	8.47618	5.52839
AK016071	CGEN_MOUSE_EXT_3110201_1	Intergenic	-0.446308	7.80327	3.24645
BC049153, AK011524	CGEN_MOUSE_EXT_3110190_1	Intergenic	-1.10174	8.18838	1.87203
AK005744	CGEN_MOUSE_EXT_3110189_1	Intergenic	-0.452527	7.55101	2.21441
AK013549	CGEN_MOUSE_EXT_3110059_1	Intron	1.1567	6.47936	7.34801
AK010390	CGEN_MOUSE_EXT_3109985_1	Intergenic	-0.404519	7.20166	1.1934
AK021079	CGEN_MOUSE_EXT_3109804_1	Intron	-0.985066	7.9656	6.93721
AK019674	CGEN_MOUSE_EXT_3109780_1	Intergenic	-0.447928	8.33792	3.35094
AK019572	CGEN_MOUSE_EXT_3109709_1	Intergenic	-0.451863	8.65607	2.75245
AK006202	CGEN_MOUSE_EXT_3109708_1	Intergenic	-0.485032	9.26634	3.83272
AK020553	CGEN_MOUSE_EXT_3109487_1	Intron	0.758924	7.16464	5.49048
AK015246	CGEN_MOUSE_EXT_3109378_1	Intergenic	0.458405	8.22725	1.27841
AK015244	CGEN_MOUSE_EXT_3109346_1	Intergenic	1.70012	6.5419	9.15703
RP_060215_03_H04, AK010427, AK157519	CGEN_MOUSE_EXT_3109238_1	Intergenic	0.566327	10.0758	5.40443
AK020954	CGEN_MOUSE_EXT_3109229_1	Intergenic	-0.450639	8.07846	1.21658
BC010480, BC039754	CGEN_MOUSE_EXT_3109140_1	Intron	0.58246	6.37363	2.95461
AK021125, AK043657	CGEN_MOUSE_EXT_3108950_1	Intergenic	1.06632	7.10859	3.99344
AK017189, AK037820	CGEN_MOUSE_EXT_3108680_1	Intron	0.684475	7.49651	4.11409
AK015366	CGEN_MOUSE_EXT_3108546_1	Intergenic	-0.640805	8.47898	7.56505
AK021009	CGEN_MOUSE_EXT_3108443_1	Intron	0.901297	6.33524	3.90959
AK013046	CGEN_MOUSE_EXT_3108435_1	Intergenic	-0.72621	6.41175	1.18747
AK017535	CGEN_MOUSE_EXT_3108431_1	Intergenic	1.31615	6.51055	14.6544
AK139292	CGEN_MOUSE_EXT_3108276_1	Intergenic, Intron	0.780936	8.23182	7.5536
AK009163	CGEN_MOUSE_EXT_3108158_1	Intergenic	-0.661202	6.55562	1.95833
AK020959	CGEN_MOUSE_EXT_3107987_1	Intergenic	0.665458	8.13819	6.73614
AK168411, RP_Baylor_102604, AK003349, AK033279	CGEN_MOUSE_EXT_3107945_1	Intergenic	0.669837	8.3995	8.32082
AK033191	CGEN_MOUSE_EXT_3107859_1	Intergenic	-0.423266	7.96162	2.19548
AK013749	CGEN_MOUSE_EXT_3107827_1	Intergenic	0.551433	6.27043	3.11703
BC003348, BC094045, AK033655	CGEN_MOUSE_EXT_3107786_1	Intergenic	1.42831	7.97896	11.9368
AK019035	CGEN_MOUSE_EXT_3107757_1	Intron	0.516336	6.56931	3.5521
AK005503, BC029726	CGEN_MOUSE_EXT_3107596_1	Intergenic	0.760158	6.83265	2.99503
AK020045	CGEN_MOUSE_EXT_3107551_1	Intron	1.04646	6.99305	11.2911
AK020824	CGEN_MOUSE_EXT_3107416_1	Intergenic	1.03702	6.7763	9.24133
AK021082	CGEN_MOUSE_EXT_3107307_1	Intergenic	0.812025	6.49355	4.05766
AK049668, AK009327, BC046593	CGEN_MOUSE_EXT_3105725_1	Intergenic	-0.706754	9.54182	7.2314
AK020760, AK169461, AK017871	CGEN_MOUSE_EXT_3105672_1	Intron	0.352372	8.48848	2.05589
AK134903, AK134962, BC042697	CGEN_MOUSE_EXT_3105567_1	Intergenic	-0.542187	12.8624	2.20736
AK020189	CGEN_MOUSE_EXT_3105527_1	Intron	0.509689	6.4416	3.6104
AK016768	CGEN_MOUSE_EXT_3105234_1	Intergenic, Intron	0.606886	8.56493	4.4837
AK015054	CGEN_MOUSE_EXT_3105209_1	Intergenic	-0.431799	8.88508	3.12617
RP_060502_01_E10, AK015845	CGEN_MOUSE_EXT_3105185_1	Intergenic	-0.355785	10.7548	1.56817
AK009488	CGEN_MOUSE_EXT_3103743_1	Intergenic	-0.489388	12.6527	5.70602
AK017957, AK139092, BC064072	CGEN_MOUSE_EXT_3103665_1	Intergenic	-0.483978	7.93512	4.68664
BC006619	CGEN_MOUSE_EXT_3103129_1	Intergenic	0.642201	6.50755	2.40644
AK145129, AK135086, BC030479, AK136483, AF303453, AF303454, AK012536, BC067197, BC026940	CGEN_MOUSE_EXT_3103031_1	Intergenic, Intron	1.00485	7.93913	6.99666
AK013792	CGEN_MOUSE_EXT_3102005_1	Intron	1.51377	6.79461	12.6264
AK021113	CGEN_MOUSE_EXT_3100374_1	Intron	-1.02198	6.89999	5.63355
U75374	CGEN_MOUSE_3007515_1	Intergenic	0.578237	7.25826	3.7292
AF241256, AK045353, U69888	CGEN_MOUSE_3007506_1	Intergenic	-0.606646	7.89007	2.79138
AK040427	CGEN_MOUSE_3007220_1	Intergenic, Intron	0.638065	9.04996	7.89775

## Sheet: PMO
Target Accession ID	Probe ID	Sense Genomic Context	M-Value	A-Value	B-Statistic
BC072659	NCRNA_2213	Intergenic	-0.463336	6.28526	3.63953
AK045353, U69888	NCRNA_2116	Intergenic	-0.822057	8.04821	9.17426
AY096003	NCRNA_2104	Intergenic	0.491314	8.7992	3.61067
AK145182	NCRNA_2025	Intergenic	-0.52096	6.57637	2.40561
AK144532, BC058420, BC052319	NCRNA_1999	Intergenic	-1.12603	7.3801	8.37423
AK144330	NCRNA_1981	Intergenic	1.30377	6.83636	7.50632
AK089135, AK149318, AK158237	NCRNA_1925	Intron	0.592139	6.34794	1.41121
AK089810, AK172704	NCRNA_1848	Intron	-0.844332	8.02014	9.25334
AK171786	NCRNA_1821	Intron	0.865981	6.57915	3.63796
AK171721, AK156805	NCRNA_1818	Intergenic	2.02045	7.47584	3.75654
AK161435, AK089693	NCRNA_1814	Intergenic	0.730429	7.92847	6.31688
AK155239, AK052674	NCRNA_1757	Intergenic	0.684224	6.41084	1.59354
AK088432	NCRNA_1703	Intergenic	0.526888	9.09743	2.59596
AK143362	NCRNA_1690	Intergenic	0.733807	6.08567	4.384
AK087483	NCRNA_1669	Intergenic	0.720805	7.39269	6.26237
BC012698, AK087218	NCRNA_1640	Intergenic, Intron	0.683336	10.9906	2.72366
AK080383, AK086852	NCRNA_1625	Intron	0.626411	7.53709	4.01037
AK086455	NCRNA_1610	Intergenic, Intron	0.657046	7.77135	4.23638
AK052609	NCRNA_1571	Intergenic	-1.19236	7.08528	13.8408
AK085021	NCRNA_1556	Intergenic, Intron	0.722458	6.85113	7.57047
AK084836, AK165232	NCRNA_1545	Intergenic, Intron	0.439003	7.99013	2.56654
AK052375	NCRNA_1542	Intergenic	-0.9715	8.18485	1.22473
AK142308, BC037039	NCRNA_1541	Intergenic	0.496904	8.15711	3.95047
AK051223	NCRNA_1493	Intergenic	0.47819	10.1975	3.15865
AK050588	NCRNA_1459	Intergenic, Intron	0.712828	11.3139	5.291
AK083217	NCRNA_1424	Intron	1.08782	7.70507	5.57679
AK083203	NCRNA_1423	Intergenic	1.47655	7.46315	6.25627
AK083124	NCRNA_1418	Intergenic	0.570201	6.43087	4.49012
AK164126	NCRNA_1404	Intergenic	0.526688	7.79148	4.08508
AK142913, AK082861	NCRNA_1394	Intergenic	-0.623855	7.69201	4.52552
AK049005	NCRNA_1383	Intergenic	-0.971872	7.88801	8.02301
AK163860	NCRNA_1358	Intergenic	0.639431	7.93963	3.90386
BC055792, BC027568	NCRNA_1287	Intergenic	0.580166	6.87441	2.68083
AK081195	NCRNA_1208	Intergenic	0.802756	7.05442	6.87488
AK046873	NCRNA_1183	Intron	1.66084	8.28532	15.7094
AK032113, AK163634, AK046796	NCRNA_1181	Intergenic	-0.899152	6.68576	3.20036
AK046120	NCRNA_1161	Intergenic	-0.729552	9.89419	5.18636
AK144670, AK046039	NCRNA_1155	Intergenic	-0.744411	7.79887	7.87556
AK053922, AK045960, AK048009, AK037232	NCRNA_1152	Intergenic	-1.17453	8.30168	13.6567
AK045416	NCRNA_1134	Intron	0.599271	7.85372	1.8186
AK132049, AK044909	NCRNA_1124	Intergenic	1.16464	6.73759	4.81795
AK044353, AK041174	NCRNA_1068	Intergenic	0.70031	8.01364	8.5907
AK140063, AK044294	NCRNA_1066	Intron	-0.770797	7.19575	4.23595
AK048088, AK043997	NCRNA_1052	Intron	0.495278	6.25214	2.40547
AK043958	NCRNA_1051	Intergenic	1.54161	7.09106	13.9731
AK140174, AK139402	NCRNA_1048	Intergenic	-0.456014	7.66124	1.86633
AK139351	NCRNA_1039	Intergenic, Intron	0.865199	9.00326	8.17746
AK053954, AK043101	NCRNA_1011	Intergenic	0.55267	6.64917	1.10712
AK041742, AK041432	NCRNA_0949	Intergenic	0.410718	8.021	1.34876
AK040843	NCRNA_0920	Intergenic	0.72528	6.09074	5.21765
AK079799, AK039480	NCRNA_0889	Intergenic	0.788226	6.39318	2.94645
AK162963	NCRNA_0868	Intergenic	0.756566	6.52908	2.59195
AK162902, AK135387, AK086355	NCRNA_0843	Intergenic	1.33808	7.50099	15.2334
AK137781, BC021511, AK029058	NCRNA_0804	Intergenic	0.840726	7.49429	9.10061
AK137519, AK051330	NCRNA_0785	Intron	-0.555671	9.45131	5.58399
AK142855, AK137423	NCRNA_0779	Intergenic, Intron	0.579603	8.78064	6.93431
AK079380	NCRNA_0778	Intergenic	2.11974	8.34033	21.5976
AK079377	NCRNA_0776	Intergenic	0.584528	7.91389	1.78977
AK161845, AK036194, AK035977, AK051464, AK035875, AK043393, AK042724	NCRNA_0772	Intergenic	1.90453	6.66502	9.89441
BC094045, AK033655	NCRNA_0648	Intergenic	0.610075	7.55552	3.27911
AK162902, AK135387, AK086355	NCRNA_0578	Intergenic	1.13945	7.39115	10.9144
BC055934, AK032694, BC066100	NCRNA_0565	Intergenic	1.38876	7.96557	9.40989
AK134619, BC049236	NCRNA_0509	Intergenic	0.946028	9.33974	8.69571
AK078080, AK053100	NCRNA_0505	Intergenic	0.736787	10.1952	6.99525
AK161816	NCRNA_0490	Intergenic, Intron	0.535701	7.98853	1.60279
BC024713, AK031204, AK011682	NCRNA_0479	Intergenic	0.94382	6.8161	9.7168
AK081581, AK030946	NCRNA_0471	Intergenic	1.8572	8.27522	10.6833
AK017924	NCRNA_0458	Intergenic	0.887851	6.74347	4.62197
AK133808	NCRNA_0439	Intron	1.0294	7.20313	7.74561
AK133659	NCRNA_0416	Intron	0.492458	6.39171	1.87481
AK029956, AK033134	NCRNA_0386	Intergenic	0.598912	7.23161	3.92891
BC089370, AK076492	NCRNA_0302	Intergenic	0.769397	8.2709	3.73344
AK132348	NCRNA_0263	Intergenic	-0.628552	6.69594	3.08467
AK028326	NCRNA_0257	Intergenic	1.61909	9.86284	14.8381
AK162474, AK013071	NCRNA_0222	Intergenic	1.85725	7.98066	17.253
AK171830, AK035703, AK012687, BC037520	NCRNA_0212	Intergenic	1.31769	8.29485	12.0118
BC024713, AK031204, AK011682	NCRNA_0196	Intergenic	1.30326	6.73647	11.8572
AK028133, AK084336, AK086443, AK019083, AK020134, AK088913, AK009681, BC107410	NCRNA_0171	Intergenic	0.947165	10.9318	8.53408
AK009348	NCRNA_0164	Intergenic	1.60673	7.31452	8.68337
AK137724, AK007799, AK162803	NCRNA_0136	Intergenic	0.35466	8.0871	1.01214
AK018936, AK018990, AK015782	NCRNA_0121	Intergenic	0.505236	6.94817	1.5107
AK018927	NCRNA_0104	Intergenic	-0.512666	6.59423	3.74296
AK050707, AK078369, AK007023	NCRNA_0102	Intergenic	0.419759	6.41452	1.38225
AK131685, AK015953	NCRNA_0055	Intergenic	0.68085	8.30869	3.47712
AK003921	NCRNA_0022	Intergenic	0.408278	7.0419	1.06279
AK171523, AK145818, BC010981	CGEN_MOUSE_EXT_3114521_1	Intron	-0.460657	7.62467	1.09939
AK003167	CGEN_MOUSE_EXT_3114378_1	Intergenic	-1.06403	6.6698	4.56002
AK019287, AK028267	CGEN_MOUSE_EXT_3114348_1	Intergenic	0.991186	8.28276	8.5521
AK016331	CGEN_MOUSE_EXT_3114306_1	Intergenic	-0.438961	8.01883	3.26789
BC026913, AK017322, AK017100, AK030275, AK011393, AK009929, AK006166, AK029148, AK011848, AK147270, AK170765	CGEN_MOUSE_EXT_3114215_1	Intron	-0.59507	7.21515	1.01406
AK019609	CGEN_MOUSE_EXT_3114210_1	Intergenic	-0.463867	8.42721	3.21373
AK019563	CGEN_MOUSE_EXT_3114209_1	Intergenic	-0.454211	10.0506	4.07382
AK005401	CGEN_MOUSE_EXT_3113880_1	Intergenic	1.30697	6.57642	6.42647
AK014241	CGEN_MOUSE_EXT_3113862_1	Intergenic	0.59795	7.38875	1.79767
AK017944	CGEN_MOUSE_EXT_3113449_1	Intron	0.575429	7.62279	4.41808
AK017961	CGEN_MOUSE_EXT_3113448_1	Intron	0.590023	7.2915	3.15086
AK020766	CGEN_MOUSE_EXT_3113405_1	Intron	-0.442213	7.88362	2.37425
AK015436	CGEN_MOUSE_EXT_3113404_1	Intron	-0.417509	7.69625	3.28417
AK032294, AK019879, AK028985	CGEN_MOUSE_EXT_3113397_1	Intron	-1.36764	6.99787	5.95528
AK017428	CGEN_MOUSE_EXT_3113381_1	Intron	-0.49174	8.39759	3.20544
AK021385	CGEN_MOUSE_EXT_3113380_1	Intron	-0.417575	8.4694	2.6555
AK005755	CGEN_MOUSE_EXT_3113360_1	Intergenic	-0.454619	7.60709	1.60544
AK016723	CGEN_MOUSE_EXT_3113359_1	Intergenic	-0.4963	7.58022	3.31801
AK005986	CGEN_MOUSE_EXT_3113357_1	Intergenic	-0.446647	9.28643	4.01993
AK020936	CGEN_MOUSE_EXT_3113310_1	Intergenic	-0.411337	7.98518	3.04269
AK017208	CGEN_MOUSE_EXT_3113309_1	Intron	-0.471003	7.97913	4.20769
AK005014, AK079954	CGEN_MOUSE_EXT_3113274_1	Intergenic	-0.50247	9.42668	6.24948
AK018265	CGEN_MOUSE_EXT_3113268_1	Intergenic	0.463134	7.45491	2.04222
AK020875	CGEN_MOUSE_EXT_3113261_1	Intergenic	-0.466037	9.73386	3.895
AK020112	CGEN_MOUSE_EXT_3113251_1	Intron	-0.502112	8.61232	3.4132
AK016219	CGEN_MOUSE_EXT_3113227_1	Intergenic	0.393137	7.95526	1.12298
AK006308	CGEN_MOUSE_EXT_3113003_1	Intergenic	0.428335	6.11377	1.83701
AK171830, AK035703, AK012687, BC037520	CGEN_MOUSE_EXT_3113002_1	Intergenic	1.19797	8.71848	8.88823
AK016717	CGEN_MOUSE_EXT_3112991_1	Intergenic	0.888525	9.3909	13.0113
AK013659	CGEN_MOUSE_EXT_3112948_1	Intergenic	0.500875	6.5868	1.44295
AK020483, BC055952	CGEN_MOUSE_EXT_3112931_1	Intergenic	1.7503	8.24379	10.1165
AK014965	CGEN_MOUSE_EXT_3112794_1	Intergenic	0.407036	7.17509	1.28888
AK141413	CGEN_MOUSE_EXT_3112762_1	Intergenic	0.960619	10.6181	10.5738
AK013794	CGEN_MOUSE_EXT_3112688_1	Intergenic	0.47341	6.81053	1.0439
BC042795, AK005231	CGEN_MOUSE_EXT_3112674_1	Intergenic	0.874177	8.95759	12.6216
AK019302	CGEN_MOUSE_EXT_3112462_1	Intron	-1.25094	7.14311	7.01715
BC048663, AK019082	CGEN_MOUSE_EXT_3112440_1	Intergenic	0.587633	7.44288	2.38402
U55680, AF139231, AF178619, DQ372760, S60860, AY835665, AY646726, AY835663, M17954, M12189, DQ372761, X06526, M64157, U55615, AY247152, AF206030, U55604, M61952, AF137625, M90691, AF137624, X58586, M64153, S76823, U05285, AY787869, AF178620, DQ113490, AF139214, AF139247, DQ372746, DQ868770, X06517, M97864, AF393381, AY860429, U37887, AY058906, M15594, S48339, AJ784037, DQ372753, M16073, AF056217,…	CGEN_MOUSE_EXT_3112386_1	Intergenic	-0.503119	9.82072	4.68957
AK019141	CGEN_MOUSE_EXT_3112289_1	Intergenic	-0.50113	11.1102	2.15418
AK020451	CGEN_MOUSE_EXT_3112098_1	Intron	-0.476808	7.99157	4.80566
AK140833, AK014263	CGEN_MOUSE_EXT_3111951_1	Intron	0.698386	7.33865	2.75571
AK021085	CGEN_MOUSE_EXT_3111690_1	Intron	-0.471697	6.2236	2.71761
AK145129, BC031451, AK135086, BC054856, BC048356, AK145655, AK139766, AK136483, AF303453, AF303454, BC067197, AK012536, AF177147	CGEN_MOUSE_EXT_3111688_1	Intergenic, Intron	1.41839	10.2224	18.0444
AK005824	CGEN_MOUSE_EXT_3111618_1	Intergenic	-0.53628	9.15521	4.80368
AK011173	CGEN_MOUSE_EXT_3111570_1	Intergenic	0.944399	6.85543	6.63956
n1518_u1438_AF357400_snoRNA	CGEN_MOUSE_EXT_3111450_1	Intron	0.634766	6.86407	1.07422
AK019331	CGEN_MOUSE_EXT_3111428_1	Intron	0.868913	6.60267	7.29321
AK020939	CGEN_MOUSE_EXT_3111403_1	Intron	2.05584	7.62505	18.53
AK006725	CGEN_MOUSE_EXT_3111330_1	Intergenic	-0.601481	9.48932	7.3682
AK141895, AK008866, AK151977, RP_051219_01_B09	CGEN_MOUSE_EXT_3111239_1	Intron	1.15495	7.74093	5.50876
AK134698, BC078451, AK013557, BC060256	CGEN_MOUSE_EXT_3111146_1	Intergenic	1.78971	7.72464	11.0234
AK004455	CGEN_MOUSE_EXT_3111119_1	Intergenic	0.476978	8.42837	3.53576
BC071254	CGEN_MOUSE_EXT_3111066_1	Intergenic	-0.727372	9.22808	9.00308
AK029416, AK019023	CGEN_MOUSE_EXT_3110984_1	Intron	0.482838	7.46369	4.15914
AK017720	CGEN_MOUSE_EXT_3110960_1	Intron	0.951135	6.44627	3.20782
AK009064, AK030376, RP_050324_03_D10	CGEN_MOUSE_EXT_3110957_1	Intergenic	-0.510498	8.5791	4.74977
AK053349, AK017164	CGEN_MOUSE_EXT_3110905_1	Intergenic	1.28213	6.86886	8.64642
BC038474, AK012221	CGEN_MOUSE_EXT_3110870_1	Intron	0.848128	7.06216	5.02593
AK009268	CGEN_MOUSE_EXT_3110772_1	Intergenic	-0.387163	7.35966	1.3451
AK020037	CGEN_MOUSE_EXT_3110712_1	Intergenic	0.966581	6.22867	2.91341
AK002420, AK005967	CGEN_MOUSE_EXT_3110611_1	Intergenic	0.753982	7.09433	3.81478
BC051496, AK008596, BC092380, BC059891, AK162274	CGEN_MOUSE_EXT_3110504_1	Intron	0.522131	8.70213	2.68841
AK019402	CGEN_MOUSE_EXT_3110296_1	Intron	0.462656	6.84539	1.05632
AK007927, AK012631, AK005116	CGEN_MOUSE_EXT_3110277_1	Intergenic	0.586405	7.74514	4.20479
AK020343	CGEN_MOUSE_EXT_3110250_1	Intron	0.865318	6.41488	8.25522
AK019657	CGEN_MOUSE_EXT_3110238_1	Intergenic	0.747313	6.8172	5.93593
AK079380	CGEN_MOUSE_EXT_3110225_1	Intergenic	2.30541	9.47311	21.8566
AK008951	CGEN_MOUSE_EXT_3110206_1	Intergenic	-0.550545	8.47618	5.52839
AK016071	CGEN_MOUSE_EXT_3110201_1	Intergenic	-0.446308	7.80327	3.24645
BC049153, AK011524	CGEN_MOUSE_EXT_3110190_1	Intergenic	-1.10174	8.18838	1.87203
AK005744	CGEN_MOUSE_EXT_3110189_1	Intergenic	-0.452527	7.55101	2.21441
AK013549	CGEN_MOUSE_EXT_3110059_1	Intron	1.1567	6.47936	7.34801
AK010390	CGEN_MOUSE_EXT_3109985_1	Intergenic	-0.404519	7.20166	1.1934
AK021079	CGEN_MOUSE_EXT_3109804_1	Intron	-0.985066	7.9656	6.93721
AK019674	CGEN_MOUSE_EXT_3109780_1	Intergenic	-0.447928	8.33792	3.35094
AK019572	CGEN_MOUSE_EXT_3109709_1	Intergenic	-0.451863	8.65607	2.75245
AK006202	CGEN_MOUSE_EXT_3109708_1	Intergenic	-0.485032	9.26634	3.83272
AK020553	CGEN_MOUSE_EXT_3109487_1	Intron	0.758924	7.16464	5.49048
AK015246	CGEN_MOUSE_EXT_3109378_1	Intergenic	0.458405	8.22725	1.27841
AK015244	CGEN_MOUSE_EXT_3109346_1	Intergenic	1.70012	6.5419	9.15703
RP_060215_03_H04, AK010427, AK157519	CGEN_MOUSE_EXT_3109238_1	Intergenic	0.566327	10.0758	5.40443
AK020954	CGEN_MOUSE_EXT_3109229_1	Intergenic	-0.450639	8.07846	1.21658
BC010480, BC039754	CGEN_MOUSE_EXT_3109140_1	Intron	0.58246	6.37363	2.95461
AK021125, AK043657	CGEN_MOUSE_EXT_3108950_1	Intergenic	1.06632	7.10859	3.99344
AK017189, AK037820	CGEN_MOUSE_EXT_3108680_1	Intron	0.684475	7.49651	4.11409
AK015366	CGEN_MOUSE_EXT_3108546_1	Intergenic	-0.640805	8.47898	7.56505
AK021009	CGEN_MOUSE_EXT_3108443_1	Intron	0.901297	6.33524	3.90959
AK013046	CGEN_MOUSE_EXT_3108435_1	Intergenic	-0.72621	6.41175	1.18747
AK017535	CGEN_MOUSE_EXT_3108431_1	Intergenic	1.31615	6.51055	14.6544
AK139292	CGEN_MOUSE_EXT_3108276_1	Intergenic, Intron	0.780936	8.23182	7.5536
AK009163	CGEN_MOUSE_EXT_3108158_1	Intergenic	-0.661202	6.55562	1.95833
AK020959	CGEN_MOUSE_EXT_3107987_1	Intergenic	0.665458	8.13819	6.73614
AK168411, RP_Baylor_102604, AK003349, AK033279	CGEN_MOUSE_EXT_3107945_1	Intergenic	0.669837	8.3995	8.32082
AK033191	CGEN_MOUSE_EXT_3107859_1	Intergenic	-0.423266	7.96162	2.19548
AK013749	CGEN_MOUSE_EXT_3107827_1	Intergenic	0.551433	6.27043	3.11703
BC003348, BC094045, AK033655	CGEN_MOUSE_EXT_3107786_1	Intergenic	1.42831	7.97896	11.9368
AK019035	CGEN_MOUSE_EXT_3107757_1	Intron	0.516336	6.56931	3.5521
AK005503, BC029726	CGEN_MOUSE_EXT_3107596_1	Intergenic	0.760158	6.83265	2.99503
AK020045	CGEN_MOUSE_EXT_3107551_1	Intron	1.04646	6.99305	11.2911
AK020824	CGEN_MOUSE_EXT_3107416_1	Intergenic	1.03702	6.7763	9.24133
AK021082	CGEN_MOUSE_EXT_3107307_1	Intergenic	0.812025	6.49355	4.05766
AK049668, AK009327, BC046593	CGEN_MOUSE_EXT_3105725_1	Intergenic	-0.706754	9.54182	7.2314
AK020760, AK169461, AK017871	CGEN_MOUSE_EXT_3105672_1	Intron	0.352372	8.48848	2.05589
AK134903, AK134962, BC042697	CGEN_MOUSE_EXT_3105567_1	Intergenic	-0.542187	12.8624	2.20736
AK020189	CGEN_MOUSE_EXT_3105527_1	Intron	0.509689	6.4416	3.6104
AK016768	CGEN_MOUSE_EXT_3105234_1	Intergenic, Intron	0.606886	8.56493	4.4837
AK015054	CGEN_MOUSE_EXT_3105209_1	Intergenic	-0.431799	8.88508	3.12617
RP_060502_01_E10, AK015845	CGEN_MOUSE_EXT_3105185_1	Intergenic	-0.355785	10.7548	1.56817
AK009488	CGEN_MOUSE_EXT_3103743_1	Intergenic	-0.489388	12.6527	5.70602
AK017957, AK139092, BC064072	CGEN_MOUSE_EXT_3103665_1	Intergenic	-0.483978	7.93512	4.68664
BC006619	CGEN_MOUSE_EXT_3103129_1	Intergenic	0.642201	6.50755	2.40644
AK145129, AK135086, BC030479, AK136483, AF303453, AF303454, AK012536, BC067197, BC026940	CGEN_MOUSE_EXT_3103031_1	Intergenic, Intron	1.00485	7.93913	6.99666
AK013792	CGEN_MOUSE_EXT_3102005_1	Intron	1.51377	6.79461	12.6264
AK021113	CGEN_MOUSE_EXT_3100374_1	Intron	-1.02198	6.89999	5.63355
U75374	CGEN_MOUSE_3007515_1	Intergenic	0.578237	7.25826	3.7292
AF241256, AK045353, U69888	CGEN_MOUSE_3007506_1	Intergenic	-0.606646	7.89007	2.79138
AK040427	CGEN_MOUSE_3007220_1	Intergenic, Intron	0.638065	9.04996	7.89775

## Sheet: MYO
Target Accession ID	Probe ID	Sense Genomic Context	M-Value	A-Value	B-Statistic
AK171721, AK156805	NCRNA_1818	Intergenic	4.05343	7.47584	12.4148
AK167154, AK145725, AK159400, BC095948, AK018202, AK206554, AK159773, BC064019, AK028745, BC025215, AK167255, AK033579, AK148054	NCRNA_1939	Intergenic	3.22357	7.74132	19.9842
AK167154, AK145725, AK159400, BC095948, AK018202, AK159773, BC064019, AK028745, AK167255, BC025215	NCRNA_2036	Intergenic	2.97276	7.45392	13.7211
AK167154, AK145725, AK159400, BC095948, AK018202, AK206554, AK159773, BC064019, AK028745, BC025215, AK167255, AK033579	NCRNA_0645	Intergenic	2.94853	7.61742	13.5304
AK020483, BC055952	CGEN_MOUSE_EXT_3112931_1	Intergenic	2.77611	8.24379	16.1898
AK046120	NCRNA_1161	Intergenic	2.66887	9.89419	22.078
AK167154, AK145725, AK159400, BC095948, AK018202, AK159773, BC064019, AK028745, AK167255, BC025215	NCRNA_0173	Intergenic	2.65583	7.51113	10.7072
AK137060	NCRNA_0719	Intergenic	2.48923	6.62171	9.86644
AK013949, BC052489, RP_050519_02_A05, BC013723	CGEN_MOUSE_EXT_3109465_1	Intergenic	2.44657	8.2071	25.4198
AK167154, AK145725, AK159400, BC095948, AK018202, AK159773, BC064019, AK028745, AK167255, BC025215	NCRNA_0281	Intergenic	2.42824	7.49879	13.4205
AK167154, AK145725, AK159400, BC095948, AK018202, AK159773, BC064019, AK028745, AK167255, BC025215	NCRNA_2035	Intergenic	2.30155	7.2597	6.81868
AK167154, AK145725, AK159400, BC095948, AK018202, AK159773, BC064019, AK028745, AK167255, BC025215	NCRNA_2039	Intergenic	2.20619	7.17243	9.30646
AK167154, AK145725, AK159400, BC095948, AK018202, AK159773, BC064019, AK028745, AK167255, BC025215	NCRNA_2040	Intergenic	1.95418	7.03325	10.8214
AK081581, AK030946	NCRNA_0471	Intergenic	1.89264	8.27522	10.8105
AK141413	CGEN_MOUSE_EXT_3112762_1	Intergenic	1.87766	10.6181	19.4655
BC048591, AK006718, AK047804, AK019698	NCRNA_0088	Intergenic	1.81745	6.47865	4.46941
AK079380	CGEN_MOUSE_EXT_3110225_1	Intergenic	1.79724	9.47311	18.8551
M27348	CGEN_MOUSE_EXT_3101023_1	Intron	1.72782	6.9849	9.20149
AK007232	CGEN_MOUSE_EXT_3111700_1	Intergenic	1.72136	6.8732	10.0617
AK156175	NCRNA_1819	Intergenic, Intron	1.69316	14.0556	5.29399
AK154331, AK004276	CGEN_MOUSE_EXT_3110378_1	Intergenic	1.65244	6.88111	4.19924
BC048591, AK006718, AK047804, AK019698	NCRNA_0353	Intergenic	1.63275	6.38701	2.45307
AK145129, BC031451, AK135086, BC054856, BC048356, AK145655, AK139766, AK136483, AF303453, AF303454, BC067197, AK012536, AF177147	CGEN_MOUSE_EXT_3111688_1	Intergenic, Intron	1.62374	10.2224	19.91
BC055934, AK032694, BC066100	NCRNA_0565	Intergenic	1.52756	7.96557	10.5268
AK167154, AK145725, AK159400, BC095948, AK018202, AK159773, BC064019, AK028745, BC025215, AK167255, AK033579, AK148054	CGEN_MOUSE_EXT_3114180_1	Intergenic	1.48574	6.89476	1.3323
AK162474, AK013071	NCRNA_0222	Intergenic	1.46266	7.98066	14.0562
AK019114, RP_050609_02_E05, AK019104	CGEN_MOUSE_EXT_3108868_1	Intergenic	1.42061	6.55311	10.0134
AK020287	CGEN_MOUSE_EXT_3110093_1	Intron	1.37623	6.81375	5.16711
AK020201	CGEN_MOUSE_EXT_3105742_1	Intron	1.37337	9.8913	18.9261
AK144532, BC058420, BC052319	NCRNA_1999	Intergenic	1.32114	7.3801	10.2066
AK145129, AK135086, BC030479, AK136483, AF303453, AF303454, AK012536, BC067197, BC026940	CGEN_MOUSE_EXT_3103031_1	Intergenic, Intron	1.32056	7.93913	10.372
AK181344, AK136654, AK161599	NCRNA_0424	Intergenic	1.31967	7.73727	13.9643
AK020835, BC051426, AK035831	CGEN_MOUSE_EXT_3113879_1	Intergenic	1.27901	7.60679	3.6653
AK046873	NCRNA_1183	Intron	1.25254	8.28532	11.8822
AK079380	NCRNA_0778	Intergenic	1.23681	8.34033	14.6589
AK028863	NCRNA_0284	Intergenic, Intron	1.21902	12.9206	1.37401
L35549	CGEN_MOUSE_EXT_3104580_1	Intergenic, Intron	1.18957	6.82548	1.46973
AK028133, AK084336, AK086443, AK019083, AK020134, AK088913, AK009681, BC107410	NCRNA_0171	Intergenic	1.18568	10.9318	11.3431
AK139292	CGEN_MOUSE_EXT_3108276_1	Intergenic, Intron	1.18044	8.23182	12.8383
AK171830, AK035703, AK012687, BC037520	NCRNA_0212	Intergenic	1.16727	8.29485	10.2945
AK133808	NCRNA_0439	Intron	1.15773	7.20313	9.10653
AK016768	CGEN_MOUSE_EXT_3105234_1	Intergenic, Intron	1.15089	8.56493	12.5025
AK142161	NCRNA_1520	Intergenic	1.13967	6.44794	2.66269
mmu-mir-338	NCRNA_2361	Intron	1.13711	6.42741	9.29116
AK171830, AK035703, AK012687, BC037520	CGEN_MOUSE_EXT_3113002_1	Intergenic	1.12091	8.71848	7.88366
AK083203	NCRNA_1423	Intergenic	1.10105	7.46315	2.63121
AK032566, AB063319	NCRNA_2105	Intergenic, Intron	1.09498	10.6298	10.3507
AK083217	NCRNA_1424	Intron	1.04459	7.70507	4.91036
AK136482, BC094435, AK145655, M18251, M10062	CGEN_MOUSE_3000645_1	Intergenic, Intron	1.01385	8.12449	11.4516
AK013621	CGEN_MOUSE_EXT_3114529_1	Intron	0.983467	6.96114	1.34286
AK009348	NCRNA_0164	Intergenic	0.972733	7.31452	2.46156
AK161845, AK036194, AK035977, AK051464, AK035875, AK043393, AK042724	NCRNA_0772	Intergenic	0.962396	6.66502	1.52773
AK168411, RP_Baylor_102604, AK003349, AK033279	CGEN_MOUSE_EXT_3107945_1	Intergenic	0.939868	8.3995	12.6503
AK043958	NCRNA_1051	Intergenic	0.939465	7.09106	7.36036
AK013487	CGEN_MOUSE_EXT_3113888_1	Intron	0.917958	6.78672	1.56535
AK013704	CGEN_MOUSE_EXT_3112111_1	Intron	0.913792	6.81142	4.26536
AK149068	NCRNA_0594	Intergenic, Intron	0.905161	8.95466	4.74139
AK141895, AK008866, AK151977, RP_051219_01_B09	CGEN_MOUSE_EXT_3111239_1	Intron	0.874883	7.74093	2.13158
AK135973, AK156784	NCRNA_0614	Intergenic, Intron	0.87034	7.02035	3.02336
BC012698, AK087218	NCRNA_1640	Intergenic, Intron	0.867033	10.9906	5.29462
AK017083, AK005707	CGEN_MOUSE_EXT_3107604_1	Intergenic	0.846453	6.14973	2.41529
AK156864	NCRNA_1869	Intergenic, Intron	0.829477	11.9035	6.33938
AK142855, AK137423	NCRNA_0779	Intergenic, Intron	0.825477	8.78064	11.3756
AK020939	CGEN_MOUSE_EXT_3111403_1	Intron	0.825108	7.62505	7.29272
AK139297	NCRNA_1024	Intron	0.824131	6.56656	2.68146
AK145182	NCRNA_2025	Intergenic	0.81044	6.57637	7.46971
AK007180	CGEN_MOUSE_EXT_3107583_1	Intergenic	0.805478	6.36069	5.46672
AK007379	CGEN_MOUSE_EXT_3109080_1	Intergenic	0.800558	6.75515	4.27892
AK020824	CGEN_MOUSE_EXT_3107416_1	Intergenic	0.791675	6.7763	5.6718
AK027951	NCRNA_0024	Intergenic	0.786175	9.85417	10.1622
AK083983, BC028448	NCRNA_1503	Intergenic	0.770419	8.95435	5.23116
AK010799, AK049160	CGEN_MOUSE_EXT_3112618_1	Intergenic	0.757512	6.84747	3.22327
AK010467	CGEN_MOUSE_EXT_3111226_1	Intergenic	0.720681	6.46853	2.4558
AK086455	NCRNA_1610	Intergenic, Intron	0.712054	7.77135	5.00603
AK044353, AK041174	NCRNA_1068	Intergenic	0.705965	8.01364	8.54612
AK020959	CGEN_MOUSE_EXT_3107987_1	Intergenic	0.703942	8.13819	7.27831
AK048436	NCRNA_1345	Intron	0.703602	6.31532	3.4394
AK139351	NCRNA_1039	Intergenic, Intron	0.695	9.00326	5.28077
BC025009, BC004678, AK142231	CGEN_MOUSE_EXT_3107092_1	Intergenic	0.66816	6.9875	3.00088
AK007315, AK007285	NCRNA_0122	Intron	0.660604	7.26354	3.31
AK078080, AK053100	NCRNA_0505	Intergenic	0.637533	10.1952	5.04604
AK079377	NCRNA_0776	Intergenic	0.633624	7.91389	2.45971
BC051496, AK008596, BC092380, BC059891, AK162274	CGEN_MOUSE_EXT_3110504_1	Intron	0.62949	8.70213	4.64115
AK052609	NCRNA_1571	Intergenic	0.622899	7.08528	5.31862
AK077278, BC026648	NCRNA_0409	Intergenic	0.616429	9.78623	4.26013
AK015246	CGEN_MOUSE_EXT_3109378_1	Intergenic	0.61377	8.22725	4.30349
AF380423, AK084358, AK080165, AK134888, AK165901	NCRNA_0539	Intergenic	0.608286	6.76264	2.32919
AK161816	NCRNA_0490	Intergenic, Intron	0.604363	7.98853	2.70283
BC051529, BC032181, AK136728	NCRNA_0660	Intergenic, Intron	0.593808	8.88987	5.62723
AK015618	CGEN_MOUSE_EXT_3114320_1	Intergenic	0.571604	7.60427	4.93679
AK021103, AK018628, AK008813	NCRNA_0154	Intergenic	0.567635	6.82842	2.0491
AK136633, AK051054	NCRNA_1483	Intron	0.567572	7.28164	1.03122
AK165961, AK144626	NCRNA_2007	Intergenic	0.563326	8.37548	1.72195
AK050588	NCRNA_1459	Intergenic, Intron	0.56318	11.3139	2.39256
AK006941	CGEN_MOUSE_EXT_3113112_1	Intergenic	0.556801	7.6669	3.84432
AK041742, AK041432	NCRNA_0949	Intergenic	0.553526	8.021	4.46226
AK028326	NCRNA_0257	Intergenic	0.548595	9.86284	1.27556
AK142663, AK163532	NCRNA_1165	Intergenic	0.54798	7.32882	3.18525
AY096003	NCRNA_2104	Intergenic	0.545843	8.7992	4.65164
AK020221	CGEN_MOUSE_EXT_3105820_1	Intron	0.540827	6.92965	1.64624
AK165961, AK144626	NCRNA_2009	Intergenic	0.530276	8.29544	3.99683
AK019402	CGEN_MOUSE_EXT_3110296_1	Intron	0.521877	6.84539	2.11467
AK051223	NCRNA_1493	Intergenic	0.508514	10.1975	3.66763
AK011616	CGEN_MOUSE_EXT_3108971_1	Intergenic	0.504366	7.45956	4.8093
AK014219, AF177020, AF217545	CGEN_MOUSE_3007095_1	Intergenic	0.500537	8.04384	3.91615
AK084836, AK165232	NCRNA_1545	Intergenic, Intron	0.500238	7.99013	3.84604
AK162902, AK135387, AK086355	NCRNA_0843	Intergenic	0.498928	7.50099	2.62178
AK034741, BC094254, AK013668, AK162948	CGEN_MOUSE_EXT_3113300_1	Intergenic	0.487579	7.39394	1.46218
AK034224	NCRNA_0692	Intergenic	0.421449	6.15291	1.18975
AK006308	CGEN_MOUSE_EXT_3113003_1	Intergenic	0.41565	6.11377	1.32514
AK020760, AK169461, AK017871	CGEN_MOUSE_EXT_3105672_1	Intron	-0.329436	8.48848	1.15463
AK015158	CGEN_MOUSE_EXT_3113249_1	Intron	-0.348255	7.57799	1.48802
AK015436	CGEN_MOUSE_EXT_3113404_1	Intron	-0.363078	7.69625	1.57003
AK009064, AK030376, RP_050324_03_D10	CGEN_MOUSE_EXT_3110957_1	Intergenic	-0.370647	8.5791	1.01818
AK019580	CGEN_MOUSE_EXT_3114244_1	Intergenic	-0.373895	8.37996	1.1706
AK020454	CGEN_MOUSE_EXT_3114316_1	Intergenic	-0.377714	9.81344	1.44887
AK019674	CGEN_MOUSE_EXT_3109780_1	Intergenic	-0.383035	8.33792	1.45603
AK019563	CGEN_MOUSE_EXT_3114209_1	Intergenic	-0.41135	10.0506	2.75951
BC099379, AK033771, AK160135, AK080832	NCRNA_1158	Intergenic	-0.415433	10.4555	1.4471
AK005986	CGEN_MOUSE_EXT_3113357_1	Intergenic	-0.416098	9.28643	3.02372
AK015366	CGEN_MOUSE_EXT_3108546_1	Intergenic	-0.421689	8.47898	2.4118
AK017428	CGEN_MOUSE_EXT_3113381_1	Intron	-0.434991	8.39759	1.67587
AK006725	CGEN_MOUSE_EXT_3111330_1	Intergenic	-0.441715	9.48932	3.46659
AK013898	CGEN_MOUSE_EXT_3103543_1	Intergenic	-0.49133	8.48786	2.57484
AK018927	NCRNA_0104	Intergenic	-0.504347	6.59423	3.36781
X79508	CGEN_MOUSE_3007264_1	Intergenic	-0.526037	7.59492	2.24649
AK137519, AK051330	NCRNA_0785	Intron	-0.537473	9.45131	5.00475
BC023710, AK014695	CGEN_MOUSE_EXT_3112836_1	Intron	-0.538316	7.08682	2.83462
AK014078	CGEN_MOUSE_EXT_3111708_1	Intron	-0.573349	6.41352	2.61316
AK013576	CGEN_MOUSE_EXT_3110005_1	Intron	-0.58763	7.68268	6.02124
BC063774, BC038528, AK142484	NCRNA_1569	Intergenic	-0.592606	7.40755	1.15214
AK013838	CGEN_MOUSE_EXT_3108753_1	Intergenic	-0.595735	7.61143	1.51123
AK006604	CGEN_MOUSE_EXT_3104329_1	Intron	-0.639086	8.50089	5.84674
AF139238, X06529, DQ372809, M82991, DQ372760, AF178619, AF072794, U30239, AY835665, U55442, M83057, M83048, AY603673, U55597, M64157, U55439, U37882, M83014, AF321960, AF045525, U19312, AF316991, L09047, M83053, AF137624, M83007, M57982, DQ372801, M64153, D50383, X65005, AY661786, U55423, U19316, M83067, L37414, M83017, U29374, AF139214, U55437, M83068, M36240, AF007236, S74100, DQ372782, U55426,…	CGEN_MOUSE_EXT_3101715_1	Intergenic	-0.63927	8.47825	7.01812
AK021079	CGEN_MOUSE_EXT_3109804_1	Intron	-0.643454	7.9656	1.79107
AK021113	CGEN_MOUSE_EXT_3100374_1	Intron	-0.732083	6.89999	1.64468
AK049668, AK009327, BC046593	CGEN_MOUSE_EXT_3105725_1	Intergenic	-0.849622	9.54182	9.44412
AK031243, AK086149, AK042703	NCRNA_1598	Intergenic	-0.853239	7.29141	2.39451
AK049005	NCRNA_1383	Intergenic	-0.870319	7.88801	6.47013
AK019302	CGEN_MOUSE_EXT_3112462_1	Intron	-0.920262	7.14311	3.16715
BC071254	CGEN_MOUSE_EXT_3111066_1	Intergenic	-0.977441	9.22808	12.7854
AK052375	NCRNA_1542	Intergenic	-1.01406	8.18485	1.46731
AK140063, AK044294	NCRNA_1066	Intron	-1.01579	7.19575	7.43274
AK053922, AK045960, AK048009, AK037232	NCRNA_1152	Intergenic	-1.15091	8.30168	13.3137
AK038597, AK053590, AK163519, RP_050816_03_A03	NCRNA_1156	Intergenic	-1.23184	8.73676	13.1762
AK038597, AK053590, AK163519, RP_050816_03_A03	NCRNA_1662	Intergenic	-1.33367	8.87435	14.3921
AK013822	CGEN_MOUSE_EXT_3110981_1	Intron	-1.46046	7.72751	7.57954
AK019327	CGEN_MOUSE_EXT_3110418_1	Intergenic	-1.49256	8.19309	9.6897
