# Supplementary material for: Long noncoding RNAs in neuronal-glial fate specification and oligodendrocyte lineage maturation
Source: BMC Neurosci. 2010 Feb 5;11:14. doi: 10.1186/1471-2202-11-14 (PMC2829031; doi:10.1186/1471-2202-11-14)
Supplement: Additional file 3 — QRT-PCR validation for microarray analysis of ncRNA expression in OL lineage elaboration. QRT-PCR analysis was performed to evaluate expression of 11 ncRNA across five cell types and corroborated microarray data in 48 (87%) of 55 instances. [file 1471-2202-11-14-S3.XLS]

## Sheet: Sheet1
Additional File 3: Validation of microarray expression profiles for select noncoding genes during OL lineage elaboration utilizing QRT-PCR analyses.
No	ProbeID	N/OP	OLP	PMO	MYO	GABAN	Accession ID
QRT-PCR Results for ncRNA Microaarray
1	CGEN_MOUSE_EXT_3107103_1	0	0	0	2.69447	5.03968	CA890311
2	CGEN_MOUSE_EXT_3110225_1	0	4.91321	0	3.97237	0	AK079380
3	CGEN_MOUSE_EXT_3112931_1	0	0	3.75809	5.26585	3.57184	AK020483
4	NCRNA_0222	0	0	0	4.71307	4.66971	AK013071
5	NCRNA_0281	0	0	7.11074	15.455	11.5782	AK159400
6	NCRNA_0471	0	0	4.1315	3.88164	4.94739	AK030946
7	NCRNA_0978	1.8489	0	0	0	0	AK004333
8	NCRNA_1048	1.45397	0	0	0	6.40856	AK139402
9	NCRNA_1161	0	0	0	7.1602	0	AK046120
10	NCRNA_1999	0	0	0	4.89056	7.34451	AK144532
11	CGEN_MOUSE_EXT_3111403_1	0	4.46915	0	3.07375	0	AK020939
ncRNA Microaarray Results
1	CGEN_MOUSE_EXT_3107103_1	0	0	2.48252	2.45245	2.3784	CA890311
2	CGEN_MOUSE_EXT_3110225_1	0	2.30541	0	1.79724	0	AK079380
3	CGEN_MOUSE_EXT_3112931_1	0	1.7503	2.74148	2.77611	1.01107	AK020483
4	NCRNA_0222	0	1.85725	1.5888	1.46266	0.8101	AK013071
5	NCRNA_0281	0	0	2.94238	2.42824	2.48765	AK159400
6	NCRNA_0471	0	1.8572	2.011	1.89264	1.6203	AK030946
7	NCRNA_0978	1.28312	0	0	0	0	AK004333
8	NCRNA_1048	1.17337	0	0	0	0	AK139402
9	NCRNA_1161	0	0	1.63846	2.66887	0	AK046120
10	NCRNA_1999	0	0	0	1.32114	2.1523	AK144532
11	CGEN_MOUSE_EXT_3111403_1	0	2.05584	0	0.825108	0	AK020939
