# Supplementary material for: Long noncoding RNAs in neuronal-glial fate specification and oligodendrocyte lineage maturation
Source: BMC Neurosci. 2010 Feb 5;11:14. doi: 10.1186/1471-2202-11-14 (PMC2829031; doi:10.1186/1471-2202-11-14)
Supplement: Additional file 4 — Noncoding RNAs associated with protein-coding genes. Noncoding transcript accession IDs are shown with associated protein-coding UniGene Common Name and Symbol and relationship of association (intronic, bidirectional, antisense). Evidence for positional conservation of ncRNA with homologous gene in the human genome (hg18) indicated. [file 1471-2202-11-14-S4.XLS]

## Sheet: Sheet1
Additional File 4: NcRNAs associated with protein-coding genes. Noncoding transcript accession IDs are shown with the UniGene symbol for the associated protein-coding gene and the nature of the association (intronic, bidirectional, antisense). Evidence for positional conservation of ncRNA as determined by the presence of noncoding transcript organized in the same relationship with the homologous …
Noncoding Transcript	Associated Protein-Coding Gene	Relationship	Positionally Conserved
AK034426, AK011414	Thnrc1	intronic	no
AK049375, AK049600	Hnrp1	intronic	yes
BC010981, AK145818, AK171523	Nupl1	intronic	no
AK017428	Sntb1	intronic	yes
AK009692	Srgap3	intronic	yes
AK012046	Klhl22	intronic	yes
AK012854	Zfp54	intronic	no
AK012984	D19Ertd386e	intronic	no
AK019302	Bai3	intronic	no
AK020766	Sf3b1	intronic	yes
BC023710, AK014695	Pbx1	intronic	yes
AK169946, AK043699	Rab14	intronic	yes
AK020960	Rapgef4	intronic	no
AK137519, AK051330	B23012H23Rik	intronic	yes
AK149068	Nfe2l2	intronic	yes
AK020679, AK157022, AK089298	Ptprj	intronic	yes
AK015436	A930104D05Rik	intronic	no
AK017944	Wdr40a	intronic	no
BC055348, AK006088, BC059711	Tln1	intronic	yes
AK018288	Ptprd	intronic	no
AK011828	Hip1	intronic	no
AK172704, AK089810	5830415L20Rik	intronic	yes
AK020112	Cacna2d1	intronic	yes
AK020939	Lhfp13	intronic	no
AK034784	Sec31a	intronic	yes
AK013743	Mapk10	intronic	no
AK020385	Auts2	intronic	yes
AK020355	Zkscan1	intronic	yes
AK004251	Zc3hc1	intronic	no
AK014755	Cald1	intronic	yes
AK002713	Zfp235	intronic	yes
AK139127	Zfp235	intronic	yes
AK140833, AK014263, AK021037	Csmd1	intronic	no
AK006604	Hydin	intronic	no
AK011142	Zcchc14	intronic	no
AK156175	Pml	intronic	no
AK017518	Arhgef9	intronic	yes
AK011729	Odz2	intronic	yes
AK085157	Smg6	intronic	yes
AK012323	Med13	intronic	yes
AK019982	Tanc2	intronic	yes
AK021079	Myt1l	intronic	yes
Y17854	Daam1	intronic	no
AK140063, AK044294	Dpf3	intronic	no
AK017501	Ptprn2	intronic	yes
AK019356	Slc22a23	intronic	yes
AK020396	Nrg3	intronic	yes
AK017208	Pdzd2	intronic	yes
AK021064	Cdh10	intronic	yes
AK020451	Pgcp	intronic	yes
AK018491	Npa12	intronic	yes
AY151253, AY151252	Nibp	intronic	yes
AK139351	Zc3h7a	intronic	no
AK017399	Sh3bgr	intronic	no
AK034614, AF032130	Qk	intronic	yes
AK013168	Ppp1r10	intronic	no
AK013822	Nrxn1	intronic	no
AK013628	Gm672	intronic	yes
AK037820	5730446C15Rik	intronic	yes
AJ409503	Tdrd1	intronic	no
AK082220, AK045792, AK017423	Gnas	intronic	yes
AK017401	Mbln2	intronic	yes
AK135959, AK020746	Zfp422-rs1	intronic	no
AK019682	Pcdha4	intronic	no
AK021120	Tcf4	intronic	yes
AK028166, AK011283, BC046478	2610002F03Rik	bidirectional	yes
AK020873	Pols	bidirectional	yes
AK035520	Slco4c1	bidirectional	yes
AK148461	4922503N01Rik	bidirectional	no
AK043339	Krba1	bidirectional	yes
BC058130, AK015614, BC096561, AK011997	Aak1	bidirectional	yes
AK016390	AK016770	bidirectional	no
AK080508, AK078153	Tspan31	bidirectional	yes
DQ517434, AK048213, AK083955, AK033381	Morc2a	bidirectional	yes
AK007927, AK012631, AK005116	Cox10	bidirectional	yes
AK013071, AK162474	Actg1	bidirectional	yes
AK135063, AK164664	Zfyve16	bidirectional	no
AK014899	Vps13b	bidirectional	yes
AY096003	Mrp139	bidirectional	yes
AK079380	Sox8	bidirectional	yes
AK002941, AK006324	Btbd9	bidirectional	yes
AK020839	Phos2	bidirectional	no
AK017527	181009A10Rik	bidirectional	no
BC027679, AK011444, AK043270, AK019951	181009A10Rik	bidirectional	no
AK020959	Saps2	antisense	yes
AK011139	Sec61a2	antisense	yes
AK045416	Tubgcp4	antisense	yes
AK015121	Dmn	antisense	yes
AF177025	Eml2	antisense	yes
AK163795, AK169563	Inpp5f	antisense	yes
AK028520, AK078296	Ikzf5	antisense	yes
AK050588	Ecsit	antisense	no
AK164126	Traf3ip2	antisense	yes
AK018265	Nhsl1	antisense	yes
AK002420, AK005967	Kif3c	antisense	no
AK035515, AK003311	Itsn2	antisense	yes
AK136633, AK051054	Hpb1	antisense	yes
AK051054	Hpb1	antisense	yes
AK076856, BC034330	9130227C08Rik	antisense	yes
BC034330	9130227C08Rik	antisense	yes
AK003921	Donson	antisense	yes
AK133808	Rab11b	antisense	yes
