# Supplementary material for: Long noncoding RNAs in neuronal-glial fate specification and oligodendrocyte lineage maturation
Source: BMC Neurosci. 2010 Feb 5;11:14. doi: 10.1186/1471-2202-11-14 (PMC2829031; doi:10.1186/1471-2202-11-14)
Supplement: Additional file 5 — Noncoding RNA transcripts sequences predicted to fold into high confidence (P > 0.9) secondary structures according to RNAz. Chromosome coordinates and sequences are provided for region of expressed ncRNAs that are predicted to fold into conserved secondary structures. Predicted secondary structures according are provided in dot-bracket annotation (analysis conducted with Vienna RNA Package [101]). Selected high confidence structures are illustrated in Additional file 6. [file 1471-2202-11-14-S5.XLS]

## Sheet: Sheet1
Additional File 5: NcRNA transcripts sequences predicted to fold into high confidence (P>0.9) secondary structures according to RNAz (Washietl, Curr Protoc Bioinformatics, Chapter 12: Unit 12.7, 2007). Chromosome coordinates and sequences are provided for region of expressed ncRNAs that are predicted to fold into conserved secondary structures. Predicted secondary structures according are provide…
>mm8_med_rnaz_p90_locus5281 range=chr1:167542914-167543053 5'pad=0 3'pad=0 revComp=FALSE strand=
CCAAGCCACACAGGAAGUUGCUGGGCUGAUACUUUCAGGGCCUUGGACUCCCUCUGUUUCUUCCUCAGCUGAGGGAGGAAGAAGUGGGCCUGGGAAGGGAGCCCCUUCUGUGUUUCCCUAGAUUAAAGUUAGAGCUUGCA
.(((((.((((((.(((.....(((((....(((((.((((((....(((((((.(((........))).)))))))........)))))).)))))..))))))))))))))....((((.......)))).))))).. -50.70
>mm8_med_rnaz_p90_locus35197 range=chr16:84596685-84596835 5'pad=0 3'pad=0 revComp=FALSE strand=
CAUAUCCCUUAUCCUCUGGCUGCUGGAGGCUUGCUGAAGGCUGUAUGCUGUUAAUGCUAAUUGUGAUAGGGGUUUUGGCCUCUGACUGACUCCUACCUGUUAGCAUUAACAGGACACAAGGCCUGUUACUAGCACUCACAUGGAACAAAUG
...........(((..((..((((((((((((((.....)).((.(.((((((((((((((...(.((((((((..(........).)))))))).).)))))))))))))).).)).))))))....))))))..))...)))....... -50.30
>mm8_med_rnaz_p90_locus52203 range=chr2:172775976-172776086 5'pad=0 3'pad=0 revComp=FALSE strand=
AUGUCACAGAGGACCUGGGGGAGGGGGACGUCUCAGUUUUGACUCUUGGCUCAGGGUCUGGCUGGCACCUCGGGCCUCCAGAUGUCUGCUUCUUUCAGAUCUCUGUAGGGA
.....(((((((..(((..(((((.((((((((.(((....)))...(((((((((((.....))).))).)))))...)))))))).)))))..))).)))))))..... -49.20
>mm8_med_rnaz_p90_locus71253 range=chr6:94916085-94916197 5'pad=0 3'pad=0 revComp=FALSE strand=
CCGGAGGGCAGGAGCCCUGUGUGUCUUGAAGGCCCCACAGAGGUUCCUUCAUCCCCUAAGAGGACUCCACCCCUCCUCCGCAAUCCUGUCCAGGCUUCAGUGGCCACCCGUAA
.(((.((((((((....((((.....((((((..((.....))..))))))........((((........))))...)))).)))))))).((((.....))))..)))... -41.70
>mm8_med_rnaz_p90_locus17071 range=chr11:120043011-120043128 5'pad=0 3'pad=0 revComp=FALSE strand=
AGCUGUACUUCCCGCAAGGCCAGGCUAGGCUGAGUACAGCCAGAGGUGGAAGCAGGUGUUCCUGUGGGUUUGAUGCCAUCUCUACUUUGCGGAUAUACCUGGAAGGAACACACAUGCA
.(((((.....((((((((........(((((....))))).(((((((..(((((....)))))..........)))))))..)))))))).....((.....)).....))).)). -41.30
>mm8_med_rnaz_p90_locus17025 range=chr11:118961534-118961650 5'pad=0 3'pad=0 revComp=FALSE strand=
CUGAACAGGUUGGGUCAGGUCUUGGGGAGCACUGGAGGGGGGAGGACUGUGGGAGCUAGAGACUUAGAAUAAAUGCUGAGACUCUCCAUGGCCAGUAAGUCUUUGGAUCUGCUCCAG
..........(((..(((((((..(((...(((((...((((((..((.(((...))).)).(((((........))))).))))))....)))))...)))..)))))))..))). -40.50
>mm8_med_rnaz_p90_locus17072 range=chr11:120043923-120044015 5'pad=0 3'pad=0 revComp=FALSE strand=
AGGGAAACCUGUGCCUCCCACAGGGGUCCCUCCGGCUUGAGCCAGCUUCAAUUUAGCAAAGCUCCAGGCUUGGUUUGGAGCGGAGUCAGGGAA
(((((..((((((.....))))))..)))))(((((((......(((.......)))...(((((((((...))))))))).))))).))... -40.20
>mm8_med_rnaz_p90_locus66680 range=chr5:112456042-112456154 5'pad=0 3'pad=0 revComp=FALSE strand=
UUAGCUGGGGGAGAGCUAGAGUUAGUGCAAAAGAGCCAGAGGUUAGCCCAGAGAGGCCAUGAGCCUACUGGAGGUGAGGCAUGAAAUCACCCCCAGGUGUGGCCCUGGCUUAG
((((((.......)))))).............(((((((.(((((........((((.....)))).((((.(((((.........))))).))))...)))))))))))).. -40.10
>mm8_med_rnaz_p90_locus49412 range=chr2:119425895-119426017 5'pad=0 3'pad=0 revComp=FALSE strand=
AAAAAGCAGCAACGGAUGCUUUUAAAGAAGUAUUGUGACUGUAGCACUGGGAAAUGUGGCCCGUGCCCCAGCUUGUUGUAGCUGUGGCAUAGAGUUGGGCAAAAGAGCGGUGAUGGACUCAUU
.(((((((........)))))))...((.((.(..(.(((((..(((........)))(((((((((.(((((......))))).)))))......))))......))))).)..)))))... -38.10
>mm8_med_rnaz_p90_locus82249 range=chr8:112616137-112616252 5'pad=0 3'pad=0 revComp=FALSE strand=
UUAUCUUCCCUCCCCUAAGGUGCUAGGCAAGCUGAGAGCAGUCUGCUCUCUGCAGCUGGAACAUAUACUGUUUUGGCUACAGGGAUCCUGCGUGACUAGGAAGUGUGUAGAGUACA
...................(((((..(((.(((......(((((((((((((.(((..(((((.....)))))..))).))))))....))).))))....))).)))..))))). -37.50
>mm8_med_rnaz_p90_locus3494 range=chr1:129312854-129312969 5'pad=0 3'pad=0 revComp=FALSE strand=
AUAGGUGAGAUGUCCCUGAAUGGACGACAGCUCCCAGGCCUCCUCAGUUAGCAAGAUAUGGAUGGCCAAGUGACCCAUCAAGGGGAAACUGACCUGACCUGUGUAUGGGCAUUGAA
...((.(((.((((((.....))..)))).))))).(((((((...(((.....)))..))).)))).((((.(((((((.(((.............))).)).)))))))))... -36.42
>mm8_med_rnaz_p90_locus1575 range=chr1:63964784-63964887 5'pad=0 3'pad=0 revComp=FALSE strand=
CCUGUUUUCCUUCUGCGAAGGUACAGUAGGUAUGUAUGCACACCCAUGCAGGUGUGUGCACACACACCACCCUCAUUAUUCUGACGUGGGGUCCUUUGUAUGGC
........((...((((((((.......(((.(((.(((((((((.....)).))))))).))).)))..((((((.........)))))).)))))))).)). -35.70
>mm8_med_rnaz_p90_locus89081 range=chrM:2422-2539 5'pad=0 3'pad=0 revComp=FALSE strand=
UACGACCUCGAUGUUGGAUCAGGACAUCCCAAUGGUGUAGAAGCUAUUAAUGGUUCGUUUGUUCAACGAUUAAAGUCCUACGUGAUCUGAGUUCAGACCGGAGCAAUCCAGGUCGGUU
..(((((..((..(..(((((((((...((((((((......)))))...))).(((((.....))))).....))))....)))))..)..)).....(((....))).)))))... -35.10
>mm8_med_rnaz_p90_locus36071 range=chr17:23479397-23479508 5'pad=0 3'pad=0 revComp=FALSE strand=
CCAAGUGGGCCCUGGAGACAUCCUUAAGUACAUCUCUGGUGUCUGGUCCUUAAGUGAGGUAAUCACACCUGACACACACAGCCAGGGAGAGGACCCCAUGGCAGGAACUGUG
...(((..(((.(((.((((.((...((.....))..)))))).(((((((..((((.....)))).((((.(.......).))))..)))))))))).)))....)))... -34.70
>mm8_med_rnaz_p90_locus91783 range=chrX:99678775-99678875 5'pad=0 3'pad=0 revComp=FALSE strand=
AAUGAUGGACAACUAACUGCAUUAAUGCACUUAAGUCCAAAUGAAGAGCACUUCGUACAACCCUCUUUCUGCUUUAAAGCGGAGAAGAGGGUACAGUAGUU
.....(((((...(((.((((....)))).))).))))).((((((....))))))...((((((((((((((....))))))).)))))))......... -34.00
>mm8_med_rnaz_p90_locus16051 range=chr11:102774599-102774706 5'pad=0 3'pad=0 revComp=FALSE strand=
AAAAGUGGGGGAGAAGACGACACAGGGAAAAUGGCGGACACUGCUGUUUUCCUGCUCUCUGGUGGUCAGUGAGACUCUUCCCAGGUCCUGACGCCCUGAUUGAUUCAU
.......(((((((..........(((((((((((((...))))))))))))).(((.(((.....))).)))..))))))).(((......))).(((.....))). -33.90
>mm8_med_rnaz_p90_locus42715 range=chr19:8954161-8954273 5'pad=0 3'pad=0 revComp=FALSE strand=
CCUUCUGGAUUCCUGAAGAUACAGAGGGUCAGGAAACUCCCAAUCUCUGUCCUCUUUGGGACCCAACAGGGUCCUGCAUCUAUAGAACACGAUUUAUGGAAUAUCCCCAUUUC
......((((....(((((.(((((((...((....)).....)))))))..)))))(((((((....)))))))...((((((((......))))))))..))))....... -33.80
>mm8_med_rnaz_p90_locus77485 range=chr7:112696779-112696903 5'pad=0 3'pad=0 revComp=FALSE strand=
UUUGUGUGUGUGUCUUGCACCCAAUUCGUUCACGACCAUGGGGUCAGGUCCCACUAGACCUGUCAUACCCAGCCUUGCUCAGCCUGGCCCUUGUCGGUUCUUACUACGGACAUUUUGUCUCUUCU
.(((.(((((.....))))).)))........((((...((((((((((......((..(((.......))).))......)))))))))).))))...........((((.....))))..... -32.20
>mm8_med_rnaz_p90_locus10321 range=chr10:126473567-126473662 5'pad=0 3'pad=0 revComp=FALSE strand=
GACUCAGGUGAACAGAAAAAAGGGGUUUCGUAGAGGUGAGAGGAAGGGGCUCUGCACCUCUAAAGGUAACCCUUUUCCGCCGAUUUCCCGUGUUUC
(((...((..(((.(...(((((((((...((((((((((((.......)))).)))))))).....)))))))))...).).))..))..))).. -31.60
>mm8_med_rnaz_p90_locus85666 range=chr9:58042662-58042778 5'pad=0 3'pad=0 revComp=FALSE strand=
GGUUAAAACCAGCUCUUGUGCCACUCUCCAGCAUAAGCGGCAUGUCAGCUCAAUGACAAAGGCCAGAGUGGUUUAUUUUGACUUGUGGCCAAAAGCAAAUUGUGGGGUCUUUUUUUU
(((....))).(((.(((.(((((....(((.(((((((((.(((((......)))))...)))......)))))).)))....)))))))).)))..................... -31.20
>mm8_med_rnaz_p90_locus45850 range=chr2:26459856-26459963 5'pad=0 3'pad=0 revComp=FALSE strand=
AAAUGUCAGGCUACAAACCAUUCUUAGUGCUCACGGGCUUCUGAGCACUGAGCGUAGAAACAGCCACUUGCUCUUUGCCCCAAUGUCACAGGCUCAGCUGAGCAGCUG
........((((.......((.(((((((((((........))))))))))).))......))))..((((((...(((...........)))......))))))... -31.02
>mm8_med_rnaz_p90_locus45283 range=chr2:5787185-5787290 5'pad=0 3'pad=0 revComp=FALSE strand=
GUCUGAUGAGCUCUGCUACUGUGAUUACCUCAGCUGAUUACAUCAGCUCAAGAAAGGUCAGUUCAGCCACCAGCAGCAGUCGGCAUGAUGCUUGUUGGCCAGCUCA
......((((((..(((((((.....((((.(((((((...)))))))......))))))))..)))..(((((((((.((.....))))).))))))..)))))) -30.60
>mm8_med_rnaz_p90_locus1577 range=chr1:63966663-63966757 5'pad=0 3'pad=0 revComp=FALSE strand=
AGGUUAUUUCUUGAAAAACCUGCUCCCUCCAGAGGCAUCAAGCAACUGCCUCUGCAGUUGAGGAAGAAUGGAGGAGGACGUGUCAUAAACCUAUU
(((((......(((...((.(.((((.((((....(.((...(((((((....)))))))..)).)..)))))))).).)).)))..)))))... -30.00
>mm8_med_rnaz_p90_locus31682 range=chr15:89113592-89113684 5'pad=0 3'pad=0 revComp=FALSE strand=
CCUUCAGAAGUGACCAUCAGUCCUGCCGUGGCUACCAUAGCACCAAGCAAGGCAGGCUCUCCCACGGCCACCAUAGUGGUCUCUUCCUCAGUG
......((((.((((((.......(((((((.......(((.((......))...)))...))))))).......)))))).))))....... -29.34
>mm8_med_rnaz_p90_locus27422 range=chr14:63545686-63545776 5'pad=0 3'pad=0 revComp=FALSE strand=
AAGGAAAGUCUGUUUUGAAGCAGGCUGUCCAGGAACAGAAAGGGUUAAUCCUCCCUCAUCCUGAAGCACCUGCUUCCCAAAUCAGCCCCCA
..((...(.(((.(((((((((((.(((.(((((..((..((((....))))..))..)))))..)))))))))))..))).))))..)). -29.20
>mm8_med_rnaz_p90_locus89078 range=chrM:929-1071 5'pad=0 3'pad=0 revComp=FALSE strand=
AAAUUAAACUUAACAUAAUUAAUUUCUAGACAUCCGUUUAUGAGAGGAGAUAAGUCGUAACAAGGUAAGCAUACUGGAAAGUGUGCUUGGAAUAAUCAUAGUGUAGCUUAAUAUUAAAGCAUCUGGCCUACACCCAGAAGAUU
............((((..((..(((((((((....))))).))))..))................((((((((((....))))))))))...........)))).((((.......)))).(((((.......)))))..... -28.40
>mm8_med_rnaz_p90_locus27423 range=chr14:63545858-63545956 5'pad=0 3'pad=0 revComp=FALSE strand=
GAUGAUGGCCUGGUGGCCGACCUAAACUCAUUAAUUUUCAGGUGGAGUAAAUGGAGGAGGGGCAGGACCCAGCAGCAGAGGGAGGGAAAGGAGGCCAAG
.....((((((..(..((..(((...(((......((((....))))......)))..(((......)))........)))..))...)..)))))).. -27.70
>mm8_med_rnaz_p90_locus89079 range=chrM:1342-1451 5'pad=0 3'pad=0 revComp=FALSE strand=
ACGAGCUACCUAAAAACAAUUUUAUGAAUCAACUCGUCUAUGUGGCAAAAUAGUGAGAAGAUUUUUAGGUAGAGGUGAAAAGCCUAACGAGCUUGGUGAUAGCUGGUUAC
.....((((((((............(((((..((((.((((........))))))))..))))))))))))).(((.....))).(((.((((.......)))).))).. -27.50
>mm8_med_rnaz_p90_locus1574 range=chr1:63964544-63964651 5'pad=0 3'pad=0 revComp=FALSE strand=
GCAAAAAGGAAACAAAAAAGGCUAAUGAGCCCCCAAAUCUUUAGGACCUCGGUUUACAGAAAUUAUUCUGCCUCUGGUCCCAAGGGCUAGGAUUGAAAUGUCCCCUCU
......(((..(((.....((((....)))).((.(..((((.(((((..((....(((((....)))))))...))))).))))..).)).......)))..))).. -27.10
>mm8_med_rnaz_p90_locus27424 range=chr14:63546359-63546454 5'pad=0 3'pad=0 revComp=FALSE strand=
CCUAGGCAUUCCCAGAACCUUCUCCCGCUCUGCAGAAAUAAGCCACCGCCUGCUUACUCUUGCAGGCAGAAAGCUGCAGUGCCCACACCCUGAGGG
((((((.......(((....)))...((.((((((............((((((........))))))......)))))).))......))).))). -27.07
>mm8_med_rnaz_p90_locus38861 range=chr17:88555362-88555477 5'pad=0 3'pad=0 revComp=FALSE strand=
UAGAUACAGUCCUUCUGACCUUAGAAAUGGCGGGAAGUUAAAUGUGACUUCCAAGCCCUGCAUGAAAACUUACUGGGAUGGUGUAAGAAGUAAAAUCUCUCCCCAGAAGCCAGCAG
......(((.....)))...........(((.((((((((....))))))))..)))((((.((....(((.(((((..(((............)))....)))))))).)))))) -27.00
>mm8_med_rnaz_p90_locus7217 range=chr10:18223472-18223583 5'pad=0 3'pad=0 revComp=FALSE strand=
UAAAUAACCUGACGUUUCUACUACUACAGAAUUAUUGAGCAUAUUACUAGAUAUCAAGUAACCAGCAGUAAAAACCCAGGGGAUGUCUGGCGGGUGGGAGUUGGGGUGGGGA
.......((..((..(((((((....((((.((((((......(((((.(....).)))))....))))))...((....))...))))...)))))))))..))....... -26.60
>mm8_med_rnaz_p90_locus80009 range=chr8:50341508-50341602 5'pad=0 3'pad=0 revComp=FALSE strand=
UCCACAGCCCCGGCAAAUGCUGACAUCCCAAGGCUUCCAGCUCUCCCGGAAGUCCCACUGGAGUCCUCCAGAUACCUUCCCAGAGAACCAGAGGU
..........((((....))))..........(((((..(.((((..(((((.....(((((....)))))....)))))..)))).)..))))) -26.60
>mm8_med_rnaz_p90_locus17204 range=chr12:4732463-4732576 5'pad=0 3'pad=0 revComp=FALSE strand=
CUCAGCUUACCAGACCCUUCUUUUCAGCCUCUUUGAUAUCCUGGCUGAGCCUUGAGGCUCUGAACUGCCUUUCAAAAACAAGCUGGCUUCGACUGACAGUCUUCUCUUCCUUAG
.(((((((..((((.((((...(((((((.............)))))))....)))).))))...((.....)).....)))))))....(((.....)))............. -26.32
>mm8_med_rnaz_p90_locus18923 range=chr12:70930479-70930584 5'pad=0 3'pad=0 revComp=FALSE strand=
GGAAUGCUAUAGCAUUGCAGGCAACCCAUUCAGAACAGGACUCGACUAACACUGGACUCAGACUUUUGUGACAGGGAAUGCCUUUAAGAGAUGCUGACAAUAGCAG
....((((((((((((..(((((.(((..(((.((.((..((.(((((....)))..)))).)).)).)))..)))..)))))......))))))....)))))). -26.10
>mm8_med_rnaz_p90_locus75441 range=chr7:73302276-73302381 5'pad=0 3'pad=0 revComp=FALSE strand=
UAUCUUAUCAGCAGGCCACCUCCAUUUCUAUCUCCAGGACCUGUGACUCUCCUUCUCAGCACAGGAAUCAGAAACCCACCAGGGAUUCCUAUUUUCCUGGCUAUAA
.......(((.((((((...................)).)))))))...........(((.((((((...(((.(((....))).))).....))))))))).... -25.61
>mm8_med_rnaz_p90_locus16249 range=chr11:105406633-105406731 5'pad=0 3'pad=0 revComp=FALSE strand=
GAUUGCUAAACGUGGCAAGGAAUGUGGUGCAGAACGAGUUGCAAAAUGUGUCCCUGAAUGCAGCAUAAAAGUAGUUGUGAAAUGUGCCAGGUAAAGGCA
...((((..((.(((((.(((((((..(((((......)))))..)))).)))......(((((.........)))))......))))).))...)))) -25.50
>mm8_med_rnaz_p90_locus5282 range=chr1:167543835-167543924 5'pad=0 3'pad=0 revComp=FALSE strand=
UUUGGAAAUCUAUAGACCUGGAGGAGGAAGCUAGAUGAACUAGCUGGAUGGAAAGUAGUGGCCAGUAUUCUCCACUGAGGUUGGAGAAGC
........(((...(((((((.((((((((((((.....))))))...(((..(....)..)))...)))))).)).)))))..)))... -24.80
>mm8_med_rnaz_p90_locus38708 range=chr17:86140104-86140220 5'pad=0 3'pad=0 revComp=FALSE strand=
AUUCUUUUAAAAGCCGUUUCCCAUGUUUUCCUCUGUUAGAAGCCUGCCCAUAGAUUAAUGACCCCACUGCCAGGCUCUGUGCCAACACUCCUAGGCGCAAGAAGUGGCAACAGAAGG
...(((((....((((((((....................((((((....(((.............))).)))))).((((((..........)))))).))))))))...))))). -24.12
>mm8_med_rnaz_p90_locus51958 range=chr2:165548883-165548972 5'pad=0 3'pad=0 revComp=FALSE strand=
CAGAACUUCCUCCUGGCAAAAAGCAGAUGCAAAGAUGGGGGCUGGGGUAAAACUGUCCCUCUAGCAAAGACUGUGGUGGGAAGGUGGACC
(((..(((((((...(((.........)))...)).)))))))).(((...(((.((((.(((.((.....))))).)))).)))..))) -23.70
>mm8_med_rnaz_p90_locus38860 range=chr17:88554424-88554528 5'pad=0 3'pad=0 revComp=FALSE strand=
AUUUUUUUUCCCAUUUGAUAAAGAGUCCUUCGUGUCGUGUUAAUGUGCAUUCAACUCACGCAGAGCCAUGUUUGUGACGCGAGGCUCUCUUCCCCACAAAACAGG
.............((((...(((((..(((((((((..(...(((.((................)))))...)..)))))))))..))))).....))))..... -23.49
>mm8_med_rnaz_p90_locus5585 range=chr1:172541937-172542027 5'pad=0 3'pad=0 revComp=FALSE strand=
CUGCUUCAUUUCACUAUAGUCACCAGCUUGACGGAGGACAAAAAGCCCACCAGUGUGUUAUUUGUUGACCUCCACAGAUGACUCAUUGACU
..((((....((.((...((((......))))..))))....))))....(((((.(((((((((.(....).))))))))).)))))... -23.30
>mm8_med_rnaz_p90_locus83503 range=chr9:26758303-26758403 5'pad=0 3'pad=0 revComp=FALSE strand=
CCUUCCUCCCCUAAUUUGUAGAUGGUGGGAUGAAAGGGUUUGGGUGGGAGUAAGGACAAAACUUAUACAUGCUUGAAACAAAGCCCAGUUCCAGAAAUCAA
(((((.(((((((.........))).)))).).)))).(((((((((..(((((.......)))))....((((......)))))))..))))))...... -23.10
>mm8_med_rnaz_p90_locus48637 range=chr2:102588598-102588701 5'pad=0 3'pad=0 revComp=FALSE strand=
CCACAUUGCACAACAGUGAUCAGAUCAGCUGGUCACUAUAGAGAUUUGUAUAUAUUAAAACAAACCUACUUUUUGGAGAAUUUUUUGUAUAUUCUUUUCUAUUU
..............(((((((((.....))))))))).((((((...(((((((..(((.....((........))....)))..)))))))...))))))... -22.50
>mm8_med_rnaz_p90_locus17143 range=chr12:3406185-3406292 5'pad=0 3'pad=0 revComp=FALSE strand=
UUGAUUGACAAAGUACGGGCCUUAAUUAGGAUCAAAUUUCUAUGUCUGUUGCUAUGGCCUUUAAUUAAAGUUACACAAAGUGGCCCAUUCUUGUCACUCUAUACAUAU
..((.((((((.(...(((((.....(((((......)))))....(((.(((.(((.......))).))).)))......)))))...))))))).))......... -22.00
>mm8_med_rnaz_p90_locus42716 range=chr19:8954790-8954882 5'pad=0 3'pad=0 revComp=FALSE strand=
UGCCCGGUUUAGGGCUUAAUUUUUAUACCCAGUCCAGCCAUUGGAUUUUUUUUUUCUUACUUCUAGUAGGGCAGCUGAAAAGGAGGGUCCUUG
.((((......))))...........................((((((((((((((...(((((....))).))..))))))))))))))... -21.90
>mm8_med_rnaz_p90_locus32467 range=chr15:102391602-102391707 5'pad=0 3'pad=0 revComp=FALSE strand=
AGAAUAAUGGCACUGAAGGCGGGGAAGAGAGGAGGGAAGAUUGCAUCACCAACUGCUUUAUAUCAUCAGGUACAACCAGGAGGAUAGCCUGUUGCUGAGGUGGGGU
..........((((..(((((((..((((((..((((........)).))..)).)))).((((.((.((.....))..)).)))).)))))..))..)))).... -21.80
>mm8_med_rnaz_p90_locus41707 range=chr18:71381632-71381727 5'pad=0 3'pad=0 revComp=FALSE strand=
AAAUCCUGAGUCCUCCUGCCAAGUUUGAUGUUUUUUCCCAUUUCCAGAGAACUAACUGCUGGUGGCAGAGAUGCUGGCUGCCUCUUCAGCUUUGCC
............(((.((((((((.....(((((((.........))))))).....)))..))))))))..((.(((((......)))))..)). -21.70
>mm8_med_rnaz_p90_locus17070 range=chr11:120042301-120042399 5'pad=0 3'pad=0 revComp=FALSE strand=
UCGUAGAGGUCAGGGGAAAAAAAAAUGGAUCUAUCGACUGAUUUUUAAUUUAAUGGAUCAAAUGUCCUGCUAACAGAAGAGGCAGUGGACGUGCUGCAC
..((((.((((....(((..((((((.(.((....)).).))))))..)))....))))..((((((((((.........))))..)))))).)))).. -20.90
>mm8_med_rnaz_p90_locus10320 range=chr10:126473433-126473530 5'pad=0 3'pad=0 revComp=FALSE strand=
AGAAAGAAAGAAACCGAGGCCAGGGUUUCUAGACAGUGUCUUAGAGACCAGAAGCUAACUAAAAAAAAAAAAAAAAAAUCUUGGAUUCCUGAGUACGG
.............(((.(((...(((((((((((...))).))))))))....))).......................((..(....)..))..))) -19.90
>mm8_med_rnaz_p90_locus49736 range=chr2:125431279-125431368 5'pad=0 3'pad=0 revComp=FALSE strand=
UCCCCGAUGCUACCUCCAGCUCUUCUCACAAGCAGCUUCUGUAACUCAGACAGAUACCCCUGAAGGAGAUGGGCAUGCAAGCAAACACUG
.......((((.....((((((.((((.....(((..(((((.......))))).....)))...)))).)))).))..))))....... -19.90
>mm8_med_rnaz_p90_locus5916 range=chr1:180164410-180164511 5'pad=0 3'pad=0 revComp=FALSE strand=
AAGCAGGCUAUAAACACUAACAACUAGACUAAAUUCUAAUUUUAGUUCUACAGUUUGACUCCUGAUUCCUCACUUCACACAGUGAGGCUCCUUUACAAGAUU
...((((...((((((((((.((.((((......)))).)))))))......)))))...))))...(((((((......)))))))............... -19.00
>mm8_med_rnaz_p90_locus75542 range=chr7:75627949-75628038 5'pad=0 3'pad=0 revComp=FALSE strand=
UGUAUAAAAUUAAGCAGUUUUGAACUGUAAAGAUUUUUCAGUGUGUUUUCUGGAAAUUUGCCACAACAUACUGGCUUUGUAUUUUAUUUA
.(((((((.....(((((.....))))).........((((((((((...(((.......))).)))))))))).)))))))........ -18.90
>mm8_med_rnaz_p90_locus34391 range=chr16:43557435-43557538 5'pad=0 3'pad=0 revComp=FALSE strand=
UUUUUGUAAUUGUUACAAGAAGAAGUUUGUACCCACUGCUGUUUAUUUUGUUUCAGAUGAGUAAGUAAAGGGAUUGUUCUUGUUUUAUUCUUUUUUUAGAGAAA
..............(((((((.((.......(((..((((..((((((......))))))...))))..))).)).)))))))....((((((....)))))). -17.60
>mm8_med_rnaz_p90_locus51608 range=chr2:160460470-160460564 5'pad=0 3'pad=0 revComp=FALSE strand=
GUGAGUGCAGAAGAUAGGGCAAGACUCACCAUGUCACAAAGCACACCUUGUUAGGAGAAGCACAUUCCACCCCACCUCAGCAGCCACGGCCAGCC
(((..(((.((.(...(((...(((.......))).....((.(.(((....))).)..))........)))..).)).)))..)))........ -17.00
>mm8_med_rnaz_p90_locus83746 range=chr9:31130141-31130237 5'pad=0 3'pad=0 revComp=FALSE strand=
UCUUUGCCAACAAAAAGGUAACAGUAAUUUCAACAUGAAAUGUUGACUCCAGUCACGAAAUGCAAGACUCUGUUCCCCCAAGUCCUGUGGUGUAAUG
.....((((.......((.(((((.....(((((((...)))))))....((((...........))))))))).))..........))))...... -15.83
>mm8_med_rnaz_p90_locus69434 range=chr6:40180783-40180880 5'pad=0 3'pad=0 revComp=FALSE strand=
CCCUUUCAAGCCCUCCAGAGAAAUGGCCUCCUUCAUAGUCUUUACCCAUUGCCAGACUCACUUUCUUUACUUCAAGGACAGUCUUGCAAAGUGCACUC
.........((.....(((((.((((......))))..))))).....((((.(((((....(((((......))))).))))).))))...)).... -15.30
>mm8_med_rnaz_p90_locus32919 range=chr16:8604948-8605041 5'pad=0 3'pad=0 revComp=FALSE strand=
AACAUACAACAUUUUCCAGCAAAAAGGCAAUAUACAGGAGAAUUGGUGUACACUGCUGCUACAGAAACAAACAGAAGUACUGGGGGUGGGAAAG
...........(((((((.(.....((((.(((((..........)))))...))))..............(((.....)))..).))))))). -15.00
>mm8_med_rnaz_p90_locus89089 range=chrM:15259-15354 5'pad=0 3'pad=0 revComp=FALSE strand=
UCGAAGACAAAAUACUAAAAUUAUAUCCAUGUCUUGAUAGUAUAAACAUUACUCUGGUCUUGUAAACCUGAAAUGAAGAUCUUCUCUUCUCAAGAC
..............................(((((((...............((.(((.......))).))...(((((.....)))))))))))) -12.30
>mm8_med_rnaz_p90_locus91784 range=chrX:99679512-99679575 5'pad=0 3'pad=0 revComp=FALSE strand=
GAUGUGUGCAGUAAAUGCAUACUAAUAUGCAAGGUACAUGUUUAUGGCCAUUACAGUUUUACGC
...(((((((.....)))))))..........(((.(((....))))))............... -12.10
>mm8_med_rnaz_p90_locus89080 range=chrM:1498-1578 5'pad=0 3'pad=0 revComp=FALSE strand=
CAAAAUCAAAAAGUAAGUUUAGAUUAUAGCCAAAAGAGGGACAGCUCUUCUGGAACGGAAAAAACCUUUAAUAGUGAAUAA
................(((((.((((...(((.(((((......))))).)))...((......))..))))..))))).. -10.80
>mm8_med_rnaz_p90_locus89088 range=chrM:14036-14141 5'pad=0 3'pad=0 revComp=FALSE strand=
AAUAAUGAACUUAAAACAAAAAUAUAAUUAUUCAUUAUUUCUACACAGCAUUCAACUGCGACCAAUGACAUGAAAAAUCAUCGUUGUAAUUCAACUACAGAAACAC
.((((((((.....................))))))))((((.....(((......)))...((((((..(((....)))))))))............)))).... -10.80
>mm8_med_rnaz_p90_locus89082 range=chrM:2584-2675 5'pad=0 3'pad=0 revComp=FALSE strand=
UAGAGCCACCUUACAAAUAAGCGCUCUCAACUUAAUUUAUGAAUAAAAUCUAAAUAAAAUAUAUACGUACACCCUCUAACCUAGAGAAGGUU
.(((((...((((....)))).))))).......(((((.((......)))))))...............((((((((...)))))..))). -10.50
>mm8_med_rnaz_p90_locus1576 range=chr1:63965908-63966006 5'pad=0 3'pad=0 revComp=FALSE strand=
UUCCCUUGGAUGCAAAUAGACACAGAUCAUUUGGAAGCAUAUCCCAAAUUCAAGUCCCUAAAUACACUCUUCUCUAAUUUCAAAGAAGAUUUAAAAAUA
....(((((((.......((......))....(((......)))...))))))).............((((((..........)))))).......... -10.00
>mm8_med_rnaz_p90_locus53026 range=chr3:32658229-32658278 5'pad=0 3'pad=0 revComp=FALSE strand=
AGGUUGGAAUUUUGAAGGCUGAACUCAGUCUUGACAUCAUCUUUAAUUAG
.(((((((((..(((((((((....)))))))..))..)).))))))).. -9.10
>mm8_med_rnaz_p90_locus5456 range=chr1:170257802-170257864 5'pad=0 3'pad=0 revComp=FALSE strand=
UGAAGCCCAUCUCAGUGACAAAGAUAGCAUUUCUCCUAAAUACAGAACAUAUUGGGAAUUUGG
......(((((((((((....(((.......))).((......))....))))))))...))) -6.50
