# Supplementary material for: Long noncoding RNAs in neuronal-glial fate specification and oligodendrocyte lineage maturation
Source: BMC Neurosci. 2010 Feb 5;11:14. doi: 10.1186/1471-2202-11-14 (PMC2829031; doi:10.1186/1471-2202-11-14)
Supplement: Additional file 9 — mRNAs and ncRNAs that exhibit discordant expression trends during neuronal-glia fate switching. Table shows probe IDs that may be queried in the NRED database (Dinger et al., 2008), UniGene Common Name and Accession IDs and the discordant M-statistic and fold change associated with neural stem cell to GABAergic neuron (GABAN vs NSC) or oligodendrocyte progenitor (OLP vs NSC) transition as determined by microarray analysis. [file 1471-2202-11-14-S9.XLS]

## Sheet: Sheet1
Additional File 9: mRNAs and ncRNAs that exhibit discordant expression trends during neuronal-glial fate switching. Table shows probe IDs that may be queried in the NRED database (Dinger et al., Nucleic Acids Res 37, D122-126, 2008), UniGene gene accession IDs and names and the discordant M-statistic and fold change associated with neural stem cell to GABANergic neuron (GABAN vs NSC) or oligodend…
Protein Coding	Gene ID	Gene Name	GABAN vs NSC	Fold Change	OLP vs NSC	Fold Change
CGEN_MOUSE_EXT_3108611_1	Ncald	Neurocalcin delta	-0.442263	0.735979	2.04189	4.11785
CGEN_MOUSE_3005348_1	Lnx1	Ligand of numb-protein X 1	-0.549576	0.683221	1.95699	3.88251
CGEN_MOUSE_EXT_3111169_1	Sh3bp4	SH3-domain binding protein 4	-0.410896	0.752156	1.40511	2.64838
CGEN_MOUSE_EXT_3106310_1	Abtb2	Ankyrin repeat and BTB (POZ) domain containing 2	-0.542953	0.686365	0.973046	1.96298
CGEN_MOUSE_3005498_1	Traf4	Tnf receptor associated factor 4	-0.923428	0.527255	0.970567	1.95961
CGEN_MOUSE_3001267_1	1500012F01Rik	RIKEN cDNA 1500012F01 gene	-0.622448	0.649568	0.893082	1.85714
CGEN_MOUSE_EXT_3112674_1	EG432800	predicted gene, EG432800	-0.345518	0.787025	0.874177	1.83296
CGEN_MOUSE_EXT_3106531_1	Mfsd2	Major facilitator superfamily domain containing 2	-0.408578	0.753366	0.852622	1.80578
CGEN_MOUSE_3006593_1	Olig2	Oligodendrocyte transcription factor 2	-1.86214	0.275068	0.843555	1.79447
CGEN_MOUSE_EXT_3113288_1	Irs2	Insulin receptor substrate 2	-0.349302	0.784964	0.796805	1.73725
CGEN_MOUSE_3005806_1	Ptprz1	Protein tyrosine phosphatase, receptor type Z, polypeptide	-1.42792	0.371666	0.73499	1.66439
CGEN_MOUSE_3002952_1	Rlbp1	Retinaldehyde binding protein 1	-0.966811	0.511636	0.733702	1.6629
CGEN_MOUSE_EXT_3103257_1	Gng12	Guanine nucleotide binding protein (G protein), gamma 12	-0.717971	0.607952	0.632861	1.55064
CGEN_MOUSE_3006608_1	Qk	Quaking	-0.72401	0.605412	0.629359	1.54688
CGEN_MOUSE_3001735_1	Rps11	Ribosomal protein S11	-0.91638	0.529837	0.592843	1.50822
CGEN_MOUSE_3000519_1	Polg	Polymerase (DNA directed), gamma	-0.641745	0.640937	0.536244	1.45019
CGEN_MOUSE_EXT_3108035_1	Dhcr24	24-dehydrocholesterol reductase	-0.525363	0.694784	0.499133	1.41336
CGEN_MOUSE_3004366_1	Tgfa	Transforming growth factor alpha	-0.521346	0.696722	0.493574	1.40793
CGEN_MOUSE_EXT_3113206_1	Ndrg4	N-myc downstream regulated gene 4	1.73431	3.3272	-1.73132	0.301176
CGEN_MOUSE_3003325_1	Pcp4	Purkinje cell protein 4	1.68967	3.22583	-1.12193	0.459479
CGEN_MOUSE_EXT_3106915_1	Brunol4	Bruno-like 4, RNA binding protein (Drosophila)	1.66415	3.16927	-1.50161	0.353159
NCRNA_0504	Brunol4	Bruno-like 4, RNA binding protein (Drosophila)	1.29385	2.45181	-1.31507	0.401906
CGEN_MOUSE_EXT_3112698_1	Gria1	Glutamate receptor, ionotropic, AMPA1 (alpha 1)	1.2888	2.44325	-2.08283	0.236051
CGEN_MOUSE_3000288_1	Nsg2	Neuron specific gene family member 2	1.13509	2.19632	-0.461551	0.726205
CGEN_MOUSE_3000774_1	Bcl11a	B-cell CLL/lymphoma 11A (zinc finger protein)	1.03386	2.0475	-0.994491	0.501913
NCRNA_1243	Kif5a	Kinesin family member 5A	0.900621	1.86687	-1.11369	0.462111
CGEN_MOUSE_EXT_3100271_1	D0H4S114	DNA segment, human D4S114	0.814995	1.75929	-0.559803	0.678395
CGEN_MOUSE_3000752_1	Bcl11b	B-cell leukemia/lymphoma 11B	0.800695	1.74194	-0.921935	0.527801
CGEN_MOUSE_3004571_1	Prkar1b	Protein kinase, cAMP dependent regulatory, type I beta	0.787235	1.72576	-0.766627	0.58779
CGEN_MOUSE_3006534_1	Olfm1	Olfactomedin 1	0.774012	1.71002	-1.04661	0.484104
CGEN_MOUSE_3003919_1	Ly6h	Lymphocyte antigen 6 complex, locus H	0.761294	1.69501	-1.95269	0.258334
CGEN_MOUSE_EXT_3104750_1	Sez6l2	Seizure related 6 homolog like 2	0.728366	1.65676	-1.12963	0.457033
CGEN_MOUSE_EXT_3104575_1	Sdk2	Sidekick homolog 2 (chicken)	0.72812	1.65648	-0.640387	0.641541
CGEN_MOUSE_3000185_1	Snap25	Synaptosomal-associated protein 25	0.716423	1.6431	-0.797665	0.57528
CGEN_MOUSE_3004064_1	Stmn4	Stathmin-like 4	0.573758	1.4884	-2.72736	0.151002
CGEN_MOUSE_3002071_1	Gnao1	Guanine nucleotide binding protein, alpha o	0.570572	1.48511	-1.22266	0.428492
CGEN_MOUSE_EXT_3109142_1	Nudt4	Nudix (nucleoside diphosphate linked moiety X)-type motif 4	0.568188	1.48266	-0.630463	0.645969
CGEN_MOUSE_EXT_3113891_1	0710005I19Rik	RIKEN cDNA 0710005I19 gene	0.559178	1.47343	-0.491457	0.711306
CGEN_MOUSE_3004126_1	Mllt4	Myeloid/lymphoid or mixed lineage-leukemia translocation to	0.553854	1.468	-0.968147	0.511162
CGEN_MOUSE_EXT_3114055_1	Sox11	SRY-box containing gene 11	0.545447	1.45947	-0.927718	0.525689
CGEN_MOUSE_3003376_1	Rab3a	RAB3A, member RAS oncogene family	0.541478	1.45546	-0.611087	0.654703
CGEN_MOUSE_EXT_3106865_1	Crip2	Cysteine rich protein 2	0.537889	1.45185	-0.699021	0.61599
CGEN_MOUSE_3003655_1	B2m	Beta-2 microglobulin	0.515441	1.42943	-0.465063	0.724439
NCRNA_0181	Tgif	TG interacting factor	0.499864	1.41408	-0.550389	0.682836
CGEN_MOUSE_3000437_1	Dpysl5	Dihydropyrimidinase-like 5	0.493825	1.40817	-1.47004	0.360972
NCRNA_1521	Foxp1	Forkhead box P1	0.456463	1.37217	-0.91142	0.531662
CGEN_MOUSE_EXT_3111335_1	Rims1	Regulating synaptic membrane exocytosis 1	0.401102	1.32052	-0.744497	0.596876
Noncoding	Gene ID	Gene Name	GABAN vs NSC	Fold Change	OLP vs NSC	Fold Change
CGEN_MOUSE_3007109_1	Gtl2	GTL2, imprinted maternally expressed untranslated mRNA	0.829327	1.77686	-0.807692	0.571295
NCRNA_1161	AK046120	cDNA sequence AK046120	1.11724	2.16932	-0.729552	0.603091
NCRNA_1383	AK049005	cDNA sequence AK049005	0.547289	1.46134	-0.971872	0.509844
NCRNA_1999	BC058420	CDNA sequence BC058420	2.1523	4.44536	-1.12603	0.458175
NCRNA_1073	AK044422	cDNA sequence AK044422	1.216	2.32302	0.097	1.06955
CGEN_MOUSE_EXT_3110225_1	2810468N07Rik	RIKEN cDNA 2810468N07 gene	-0.571011	0.673145	2.30541	4.94308
