# Supplementary material for: Long noncoding RNAs in neuronal-glial fate specification and oligodendrocyte lineage maturation
Source: BMC Neurosci. 2010 Feb 5;11:14. doi: 10.1186/1471-2202-11-14 (PMC2829031; doi:10.1186/1471-2202-11-14)
Supplement: Additional file 13 — Noncoding RNAs that exhibit concordant expression profiles with marker genes with well-characterized roles in neuronal and oligodendrocyte differentiation. Genes with well-characterized roles in oligodendrogliogenesis were used to identify ncRNAs with correlated expression profiles (Pearson's coefficient > 0.9). These genes include Olig1, Stmn2, Mobp, Melk, MOG, Mash1 and Nkx2-2. Illustration of selected expression profiles is shown in Additional file 13. [file 1471-2202-11-14-S13.XLS]

## Sheet: Sheet1
Additional File 13: NcRNAs that exhibit concordant expression profiles with marker genes with well-characterized, important roles in neuronal and oligodendrocyte differentiation. Genes with well-characterized roles in oligodendrogliogenesis were used to identify ncRNAs with correlated expression profiles (Pearson’s coefficient > 0.9). These genes include Olig1, Stmn2, Mobp, Melk, MOG, Mash1 and N…
Probe	Pearsons Correlation	Accession ID
Olig1
CGEN_MOUSE_3007515_1	0.986	U75374
NCRNA_1134	0.973	AK045416
CGEN_MOUSE_EXT_3114348_1	0.969	AK019287,AK028267
NCRNA_1669	0.945	AK087483
NCRNA_1404	0.944	AK164126
NCRNA_0136	0.935	AK137724,AK007799,AK162803
NCRNA_1814	0.917	AK161435,AK089693
NCRNA_1358	0.906	AK163860
CGEN_MOUSE_EXT_3113862_1	0.904	AK014241
Stmn2
NCRNA_0409	0.992	AK077278,BC026648
CGEN_MOUSE_EXT_3114521_1	0.944	AK171523,AK145818,BC010981
NCRNA_1999	0.942	AK144532,BC058420,BC052319
CGEN_MOUSE_EXT_3110772_1	0.934	AK009268
Mobp
NCRNA_2040	0.983	AK167154,AK145725,AK159400,BC095948,AK018202,AK159773,BC064019,AK028745,AK167255,BC025215
NCRNA_1819	0.914	AK156175
NCRNA_1571	0.916	AK052609
NCRNA_1161	0.971	AK046120
NCRNA_0173	0.985	AK167154,AK145725,AK159400,BC095948,AK018202,AK159773,BC064019,AK028745,AK167255,BC025215
NCRNA_0024	0.922	AK027951
CGEN_MOUSE_EXT_3113879_1	0.971	AK020835,BC051426,AK035831
CGEN_MOUSE_EXT_3109465_1	0.981	AK013949,BC052489,RP_050519_02_A05,BC013723
CGEN_MOUSE_EXT_3105928_1	0.979	AK015054
Melk
NCRNA_1383	0.989	AK049005
NCRNA_1152	0.927	AK053922,AK045960,AK048009,AK037232
NCRNA_1066	0.91	AK140063,AK044294
NCRNA_0786	0.967	AK036616
NCRNA_0785	0.971	AK137519,AK051330
NCRNA_0660	0.92	BC051529,BC032181,AK136728
NCRNA_0055	0.932	AK131685,AK015953
CGEN_MOUSE_EXT_3114306_1	0.972	AK016331
CGEN_MOUSE_EXT_3113405_1	0.944	AK020766
CGEN_MOUSE_EXT_3113381_1	0.904	AK017428
CGEN_MOUSE_EXT_3113360_1	0.918	AK005755
CGEN_MOUSE_EXT_3113261_1	0.936	AK020875
CGEN_MOUSE_EXT_3113251_1	0.968	AK020112
CGEN_MOUSE_EXT_3112954_1	0.999	AK005412
CGEN_MOUSE_EXT_3112628_1	0.983	AK017934,AK080054
CGEN_MOUSE_EXT_3112462_1	0.937	AK019302
CGEN_MOUSE_EXT_3112098_1	0.923	AK020451
CGEN_MOUSE_EXT_3111618_1	0.986	AK005824
CGEN_MOUSE_EXT_3111600_1	0.902	AK013816
CGEN_MOUSE_EXT_3111330_1	0.951	AK006725
CGEN_MOUSE_EXT_3110201_1	0.971	AK016071
CGEN_MOUSE_EXT_3109985_1	0.965	AK010390
CGEN_MOUSE_EXT_3109780_1	0.942	AK019674
CGEN_MOUSE_EXT_3109709_1	0.931	AK019572
CGEN_MOUSE_EXT_3109229_1	0.939	AK020954
CGEN_MOUSE_EXT_3108546_1	0.961	AK015366
CGEN_MOUSE_EXT_3106156_1	0.916	AK014907
CGEN_MOUSE_EXT_3105209_1	0.901	AK015054
CGEN_MOUSE_EXT_3103665_1	0.926	AK017957,AK139092,BC064072
CGEN_MOUSE_3006855_1	0.907	AK002727
MOG
NCRNA_2040	0.911	AK167154,AK145725,AK159400,BC095948,AK018202,AK159773,BC064019,AK028745,AK167255,BC025215
NCRNA_0949	0.919	AK041742,AK041432
NCRNA_0942	0.927	AK041072
NCRNA_0565	0.905	BC055934,AK032694,BC066100
NCRNA_0281	0.924	AK167154,AK145725,AK159400,BC095948,AK018202,AK159773,BC064019,AK028745,AK167255,BC025215
NCRNA_0171	0.941	AK028133,AK084336,AK086443,AK019083,AK020134,AK088913,AK009681,BC107410
CGEN_MOUSE_EXT_3114320_1	0.981	AK015618
CGEN_MOUSE_EXT_3113879_1	0.944	AK020835,BC051426,AK035831
CGEN_MOUSE_EXT_3112931_1	0.998	AK020483,BC055952
CGEN_MOUSE_EXT_3112762_1	0.97	AK141413
CGEN_MOUSE_EXT_3111239_1	0.92	AK141895,AK008866,AK151977,RP_051219_01_B09
CGEN_MOUSE_EXT_3110417_1	0.918	AK006324,AK002941
CGEN_MOUSE_EXT_3109465_1	0.929	AK013949,BC052489,BC013723
CGEN_MOUSE_EXT_3108971_1	0.961	AK011616
CGEN_MOUSE_EXT_3107945_1	0.96	AK168411,AK003349,AK033279
CGEN_MOUSE_EXT_3107343_1	0.93	,AK020839
Mash1
NCRNA_1013	0.998	AK043166,AK036616,AK051045
CGEN_MOUSE_EXT_3104329_1	0.996	AK006604
CGEN_MOUSE_3007264_1	0.995	X79508
NCRNA_1066	0.988	AK043166,AK036616,AK051045
CGEN_MOUSE_EXT_3110637_1	0.987	AK020873
CGEN_MOUSE_EXT_3110981_1	0.985	AK013822
CGEN_MOUSE_EXT_3111600_1	0.984	AK013816
CGEN_MOUSE_EXT_3108753_1	0.984	AK013838
CGEN_MOUSE_EXT_3111110_1	0.983	AK020679
CGEN_MOUSE_3006855_1	0.976	AK002727,L04961
CGEN_MOUSE_EXT_3112462_1	0.965	AK019302
NCRNA_1598	0.961	AK031243,AK086149,AK042703
NCRNA_0055	0.958	AK131685,AK015953
NCRNA_1876	0.957	AK089298,AK157022
CGEN_MOUSE_EXT_3113249_1	0.941	AK015158
CGEN_MOUSE_EXT_3110194_1	0.935	AK006961
Nkx2-2
NCRNA_0386	0.996	AK029956,AK033134
NCRNA_0578	0.99	AK162902,AK135387,AK086355
CGEN_MOUSE_EXT_3108680_1	0.98	AK017189,AK037820
CGEN_MOUSE_EXT_3107786_1	0.978	BC003348,BC094045,AK033655
NCRNA_0257	0.977	AK028326
NCRNA_1051	0.975	AK043958
NCRNA_0509	0.973	AK134619,BC049236
CGEN_MOUSE_EXT_3111403_1	0.972	AK020939
CGEN_MOUSE_EXT_3108950_1	0.97	AK021125,AK043657
NCRNA_1541	0.967	AK142308,BC037039
CGEN_MOUSE_EXT_3113268_1	0.966	AK018265
NCRNA_0022	0.963	AK003921
CGEN_MOUSE_EXT_3112991_1	0.959	AK016717
NCRNA_1183	0.958	AK046873
CGEN_MOUSE_EXT_3110277_1	0.951	AK007927,AK012631,AK005116
NCRNA_1039	0.946	AK139351
NCRNA_0804	0.945	AK137781,BC021511,AK029058
