# Supplementary material for: Long noncoding RNAs in neuronal-glial fate specification and oligodendrocyte lineage maturation
Source: BMC Neurosci. 2010 Feb 5;11:14. doi: 10.1186/1471-2202-11-14 (PMC2829031; doi:10.1186/1471-2202-11-14)
Supplement: Additional file 16 — List of ncRNA primers used in the validation of microarray results by QRT-PCR. [file 1471-2202-11-14-S16.XLS]

## Sheet: Sheet1
ncRNA	Primer Sequence (5' to 3')
	Forward	Reverse
AK041174	TAGCATATTCCCCAGGATGC	GGCAACTGCCCAGAAAGTAG
AK014263	CATCTTTCCTCCCATGGTGT	GGAGCTTTGAAAGGCAGTTG
AK053922	CTTCCTTGGAAAAGCCTGTG	GTTCTGAAAGCCAAGGCAGA
AK021079	GTCTGTCCCAACGTGTTCCT	GCCTAGCCACACTCTGCATT
AK163860	GGCTTCATCCTCCAATTTCA	TTGCTTTCTTCCCAGCTGTT
BC094045	GCTGGTTTGGCAGTTTGACT	TACCCATCCCTCAAAAACCA
NM_144513	CCAGGACCCTCCAACTGTAA	GGAGGCTTGAAGCATTTGAG
AK079380	ATCCTGGCTTTCCCCATTAC	AGTGAGTCCCCATCAGCATC
NR_003718	TGGCTGATCTGTCTCAGTGG	TCAGAAGGCTCAGTCCCTGT
NR_003513	ATAGCAGTGCCCTCTCTGGA	TCAGAGTGAGGGGCAAGAGT
NR_002847	GTTACCAGCCCAAACCTCAA	CACTTGTGGGGAGACCTTGT
AK019302	GCCTCCACAGGTCAGTGTTT	CCCTGCAGTTGTAAGTGGCTTC
AK032566	GGTGGAGAATGACCCAGAGA	CCTGCAGGCATACATTCTGA
AK136633	GCCAAAGACAGCATTGTGAA	TCCTTGCAGGCTTCTGCTAT
AK020939	TTGTGGTTCCAACATGCAAT	TGGGGAATGGGAAAATATGA
18S rRNA	AAACGGCTACCACATCCAAG	CAATTACAGGGCCTCGAAG
